# Supplementary material for: Crystal structure of tert-butyl 4-[4-(4-fluoro­phen­yl)-2-methyl­but-3-yn-2-yl]piperazine-1-carboxyl­ate
Source: Acta Crystallogr E Crystallogr Commun. 2021 Mar 5;77(Pt 4):360–5. doi: 10.1107/S2056989021002346 (PMC8025862; doi:10.1107/S2056989021002346)
Supplement: Supplementary file 1 [file e-77-00360-sup1.cif]

##############################################################################
#                                                                            #
# This CIF contains the data in a paper accepted for publication in          #
# Acta Crystallographica Section E. It conforms to the requirements of       #
# Notes for Authors for Acta Crystallographica Section E, and has been       #
# peer reviewed under the auspices of the IUCr Commission on Journals.       #
#                                                                            #
# Full details of the Crystallographic Information File format               #
# are given in the paper "The Crystallographic Information File (CIF):       #
# a New Standard Archive File for Crystallography" by S. R. Hall, F. H.      #
# Allen and I. D. Brown [Acta Cryst. (1991), A47, 655-685].                  #
#                                                                            #
# The current version of the core CIF dictionary is obtainable from          #
# ftp://ftp.iucr.org/pub/cif_core.dic.                                       #
#                                                                            #
# Software is freely available for graphical display of the structure(s)     #
# in this CIF. For information consult the CIF software page                 #
# http://www.iucr.org/resources/cif/software.                                #
#                                                                            #
# This file may be used for bona fide research purposes within the           #
# scientific community so long as proper attribution is given to the journal # 
# article from which it was obtained.                                        #
#                                                                            #
##############################################################################
data_I
_audit_creation_method     'SHELXL-2018/3'
_journal_date_recd_electronic     2021-02-09
_journal_date_accepted     2021-03-01
_journal_name_full     'Acta Crystallographica, Section E'
_journal_year     2021
_journal_volume     77
_journal_issue      1
_journal_page_first     0
_journal_page_last     0
_journal_paper_category     GO
_journal_paper_doi     10.1107/S2056989021002346
_journal_coeditor_code     ZL5007
_publ_contact_author_name     'Peter L.D. Wildfong'
_publ_contact_author_address
;
Graduate School of Pharmaceutical Sciences
Duquesne University
600 Forbes Ave
Pittsburgh, PA 15282
;
_publ_contact_author_email     'wildfongp@duq.edu'
_publ_contact_author_fax     ?
_publ_contact_author_phone     '412-396-1543'
_publ_section_title
;
Crystal structure of <i>tert</i>-butyl
4-[4-(4-fluorophenyl)-2-methylbut-3-yn-2-yl]piperazine-1-carboxylate
;
loop_
    _publ_author_name
    _publ_author_footnote
    _publ_author_address
    'Gumireddy, Ashwini' .
;
Graduate School of Pharmaceutical Sciences
Duquesne University
600 Forbes Ave
Pittsburgh, PA 15282
USA
;
    'DeBoyace, Kevin' .
;
Graduate School of Pharmaceutical Sciences
Duquesne University
600 Forbes Ave
Pittsburgh, PA 15282
USA
;
    'Rupprecht, Alexander' .
;
Department of Chemistry
Duquesne University
600 Forbes Ave
Pittsburgh, PA 15282
USA
;
    'Gupta, Mohit' .
;
Graduate School of Pharmaceutical Sciences
Duquesne University
600 Forbes Ave
Pittsburgh, PA 15282
USA
;
    'Patel, Saloni' .
;
Graduate School of Pharmaceutical Sciences
Duquesne University
600 Forbes Ave
Pittsburgh, PA 15282
USA
;
    'Flaherty, Patrick T.' .
;
Graduate School of Pharmaceutical Sciences
Duquesne University
600 Forbes Ave
Pittsburgh, PA 15282
USA
;
    'Wildfong, Peter L. D.' .
;
Graduate School of Pharmaceutical Sciences
Duquesne University
600 Forbes Ave
Pittsburgh, PA 15282
USA
;
_publ_section_synopsis
;
A sterically congested piperazine derivative, <i>tert</i>-butyl
4-[4-(4-fluorophenyl)-2-methylbut-3-yn-2-yl]piperazine-1-carboxylate, was
prepared using a modified Bruylants approach. Its novel chemistry with a
synthetically useful second nitrogen atom on the <i>N-tert-</i>butyl
piperazine substructure generates a pharmacologically useful core.
;
_chemical_name_systematic
;
<i>tert</i>-Butyl
4-[4-(4-fluorophenyl)-2-methylbut-3-yn-2-yl]piperazine-1-carboxylate
;
_chemical_name_common     ?
_chemical_formula_moiety     'C20 H27 F N2 O2'
_chemical_formula_sum     'C20 H27 F N2 O2'
_chemical_formula_iupac     'C20 H27 F N2 O2'
_chemical_formula_weight     346.43
_chemical_melting_point     ?
_chemical_absolute_configuration     rm
_space_group_crystal_system     monoclinic
_space_group_name_H-M_alt     'P 21'
_space_group_name_Hall     'P 2yb'
loop_
    _space_group_symop_operation_xyz
    'x, y, z'
    '-x, y+1/2, -z'
_cell_length_a     10.2576(11)
_cell_length_b     9.5127(10)
_cell_length_c     10.5318(11)
_cell_angle_alpha     90
_cell_angle_beta     104.691(2)
_cell_angle_gamma     90
_cell_volume     994.07(18)
_cell_formula_units_Z     2
_cell_measurement_reflns_used     3739
_cell_measurement_theta_min     2.929
_cell_measurement_theta_max     23.907
_cell_measurement_temperature     293(2)
_exptl_crystal_description     Plate
_exptl_crystal_colour     Colorless
_exptl_crystal_size_max     0.650
_exptl_crystal_size_mid     0.500
_exptl_crystal_size_min     0.165
_exptl_crystal_density_diffrn     1.157
_exptl_crystal_density_meas     ?
_exptl_crystal_density_method     ?
_exptl_crystal_F_000     372
_exptl_absorpt_coefficient_mu     0.081
_exptl_absorpt_correction_type     multi-scan
_exptl_absorpt_process_details
;
(SADABS; Sheldrick, 2002)
;
_exptl_absorpt_correction_T_min     0.7041
_exptl_absorpt_correction_T_max     0.7457
_diffrn_ambient_temperature     293(2)
_diffrn_source     ?
_diffrn_radiation_type     MoK\a
_diffrn_radiation_wavelength     0.71073
_diffrn_measurement_device_type     'Bruker SMART APEXII'
_diffrn_measurement_method     '\f and \w Scans'
_diffrn_detector_area_resol_mean     ?
_diffrn_reflns_number     10640
_diffrn_reflns_av_R_equivalents     0.0171
_diffrn_reflns_av_unetI/netI     0.0246
_diffrn_reflns_theta_min     1.999
_diffrn_reflns_theta_max     28.688
_diffrn_reflns_theta_full     25.242
_diffrn_measured_fraction_theta_max     0.998
_diffrn_measured_fraction_theta_full     1.000
_diffrn_reflns_limit_h_min     -13
_diffrn_reflns_limit_h_max     13
_diffrn_reflns_limit_k_min     -12
_diffrn_reflns_limit_k_max     12
_diffrn_reflns_limit_l_min     -14
_diffrn_reflns_limit_l_max     14
_refine_special_details     ?
_reflns_number_total     5058
_reflns_number_gt     3662
_reflns_threshold_expression     'I > 2\s(I)'
_refine_ls_structure_factor_coef     Fsqd
_refine_ls_matrix_type     full
_refine_ls_R_factor_all     0.0577
_refine_ls_R_factor_gt     0.0395
_refine_ls_wR_factor_gt     0.0975
_refine_ls_wR_factor_ref     0.1088
_refine_ls_goodness_of_fit_ref     1.040
_refine_ls_restrained_S_all     1.040
_refine_ls_number_reflns     5058
_refine_ls_number_parameters     231
_refine_ls_number_restraints     1
_refine_ls_hydrogen_treatment     constr
_refine_ls_weighting_scheme     calc
_refine_ls_weighting_details
              'w=1/[\s^2^(Fo^2^)+(0.0543P)^2^+0.0286P] where P=(Fo^2^+2Fc^2^)/3'
_atom_sites_solution_hydrogens     geom
_atom_sites_solution_primary     direct
_atom_sites_solution_secondary     difmap
_refine_ls_shift/su_max     0.000
_refine_ls_shift/su_mean     0.000
_refine_diff_density_max     0.117
_refine_diff_density_min     -0.113
_refine_ls_extinction_method     none
_refine_ls_extinction_coef     .
loop_
    _atom_type_symbol
    _atom_type_description
    _atom_type_scat_dispersion_real
    _atom_type_scat_dispersion_imag
    _atom_type_scat_source
    'C' 'C' 0.0033 0.0016
                         'International Tables Vol C Tables 4.2.6.8 and 6.1.1.4'
    'H' 'H' 0.0000 0.0000
                         'International Tables Vol C Tables 4.2.6.8 and 6.1.1.4'
    'N' 'N' 0.0061 0.0033
                         'International Tables Vol C Tables 4.2.6.8 and 6.1.1.4'
    'O' 'O' 0.0106 0.0060
                         'International Tables Vol C Tables 4.2.6.8 and 6.1.1.4'
    'F' 'F' 0.0171 0.0103
                         'International Tables Vol C Tables 4.2.6.8 and 6.1.1.4'
_computing_data_collection
;
SMART and SAINT (Bruker, 1998)
;
_computing_cell_refinement
;
SMART and SAINT (Bruker, 1998)
;
_computing_data_reduction
;
SMART and SAINT (Bruker, 1998)
;
_computing_structure_solution
;
SHELXS97 (Sheldrick, 2008)
;
_computing_structure_refinement
;
<i>SHELXL2018/3</i> (Sheldrick, 2015)
;
_computing_molecular_graphics
;
CrystalMaker (Palmer, 2014)
;
_computing_publication_material
;
<i>SHELXL2018/3</i> (Sheldrick, 2015)
;
loop_
    _atom_site_type_symbol
    _atom_site_label
    _atom_site_fract_x
    _atom_site_fract_y
    _atom_site_fract_z
    _atom_site_U_iso_or_equiv
    _atom_site_adp_type
    _atom_site_calc_flag
    _atom_site_occupancy
    _atom_site_disorder_assembly
    _atom_site_disorder_group
    F F1 1.18988(19) 0.1239(2) -0.11543(15) 0.1037(6) Uani d 1 . .
    O O1 0.36605(17) 0.51912(19) 0.18415(19) 0.0806(5) Uani d 1 . .
    O O2 0.51029(17) 0.70053(17) 0.25327(19) 0.0744(5) Uani d 1 . .
    N N1 0.75069(16) 0.3139(2) 0.49328(17) 0.0532(4) Uani d 1 . .
    N N2 0.54352(19) 0.4993(2) 0.3602(3) 0.0786(7) Uani d 1 . .
    C C1 1.1321(3) 0.1417(3) -0.0138(2) 0.0675(6) Uani d 1 . .
    C C2 1.1908(2) 0.2311(3) 0.0845(2) 0.0657(6) Uani d 1 . .
    H H2 1.267513 0.281757 0.081485 0.079 Uiso calc 1 . .
    C C3 1.1337(2) 0.2446(3) 0.1888(2) 0.0607(5) Uani d 1 . .
    H H3 1.173183 0.304622 0.257504 0.073 Uiso calc 1 . .
    C C4 1.0186(2) 0.1709(2) 0.1937(2) 0.0551(5) Uani d 1 . .
    C C5 0.9617(3) 0.0830(3) 0.0901(3) 0.0760(7) Uani d 1 . .
    H H5 0.884011 0.032892 0.090838 0.091 Uiso calc 1 . .
    C C6 1.0188(3) 0.0687(4) -0.0148(3) 0.0830(8) Uani d 1 . .
    H H6 0.980055 0.010008 -0.084752 0.100 Uiso calc 1 . .
    C C7 0.9619(2) 0.1869(3) 0.3042(2) 0.0623(5) Uani d 1 . .
    C C8 0.9197(2) 0.1996(3) 0.3994(2) 0.0614(5) Uani d 1 . .
    C C9 0.8686(2) 0.2172(3) 0.5184(2) 0.0594(5) Uani d 1 . .
    C C10 0.8289(3) 0.0738(3) 0.5623(3) 0.0761(7) Uani d 1 . .
    H H10A 0.907916 0.016550 0.591129 0.114 Uiso calc 1 . .
    H H10B 0.766913 0.028670 0.490045 0.114 Uiso calc 1 . .
    H H10C 0.786779 0.086116 0.633205 0.114 Uiso calc 1 . .
    C C11 0.9824(3) 0.2766(3) 0.6290(2) 0.0766(7) Uani d 1 . .
    H H11A 1.053887 0.208928 0.652455 0.115 Uiso calc 1 . .
    H H11B 0.948419 0.296461 0.704074 0.115 Uiso calc 1 . .
    H H11C 1.016014 0.361555 0.599756 0.115 Uiso calc 1 . .
    C C12 0.6330(2) 0.2618(2) 0.3960(3) 0.0623(5) Uani d 1 . .
    H H12A 0.612475 0.167143 0.419119 0.075 Uiso calc 1 . .
    H H12B 0.652638 0.258352 0.310685 0.075 Uiso calc 1 . .
    C C13 0.5133(2) 0.3551(2) 0.3890(3) 0.0758(7) Uani d 1 . .
    H H13A 0.437271 0.321130 0.321152 0.091 Uiso calc 1 . .
    H H13B 0.488758 0.352041 0.472069 0.091 Uiso calc 1 . .
    C C14 0.7810(2) 0.4556(2) 0.4548(2) 0.0629(6) Uani d 1 . .
    H H14A 0.799613 0.452268 0.369024 0.075 Uiso calc 1 . .
    H H14B 0.860821 0.490898 0.517127 0.075 Uiso calc 1 . .
    C C15 0.6649(2) 0.5530(3) 0.4505(3) 0.0753(7) Uani d 1 . .
    H H15A 0.650242 0.561673 0.537584 0.090 Uiso calc 1 . .
    H H15B 0.685611 0.645571 0.422237 0.090 Uiso calc 1 . .
    C C16 0.4649(2) 0.5686(2) 0.2590(2) 0.0613(5) Uani d 1 . .
    C C17 0.4383(3) 0.8005(3) 0.1535(2) 0.0719(6) Uani d 1 . .
    C C18 0.4377(4) 0.7509(5) 0.0174(3) 0.1233(14) Uani d 1 . .
    H H18A 0.411731 0.827031 -0.043585 0.185 Uiso calc 1 . .
    H H18B 0.374709 0.674936 -0.007262 0.185 Uiso calc 1 . .
    H H18C 0.526238 0.719043 0.016399 0.185 Uiso calc 1 . .
    C C19 0.2976(3) 0.8232(4) 0.1690(3) 0.0933(9) Uani d 1 . .
    H H19A 0.255882 0.899276 0.113429 0.140 Uiso calc 1 . .
    H H19B 0.301797 0.845773 0.258749 0.140 Uiso calc 1 . .
    H H19C 0.245633 0.739092 0.144516 0.140 Uiso calc 1 . .
    C C20 0.5234(5) 0.9306(4) 0.1912(4) 0.1246(14) Uani d 1 . .
    H H20A 0.487111 1.005437 0.131485 0.187 Uiso calc 1 . .
    H H20B 0.614143 0.911229 0.187209 0.187 Uiso calc 1 . .
    H H20C 0.523167 0.958052 0.278851 0.187 Uiso calc 1 . .
loop_
    _atom_site_aniso_label
    _atom_site_aniso_U_11
    _atom_site_aniso_U_22
    _atom_site_aniso_U_33
    _atom_site_aniso_U_12
    _atom_site_aniso_U_13
    _atom_site_aniso_U_23
    F1 0.1100(12) 0.1444(17) 0.0629(8) 0.0197(12) 0.0335(8) -0.0031(9)
    O1 0.0619(9) 0.0604(10) 0.1066(13) -0.0065(8) -0.0025(9) 0.0007(9)
    O2 0.0717(10) 0.0445(8) 0.0986(12) -0.0040(8) 0.0064(9) 0.0062(8)
    N1 0.0502(9) 0.0478(9) 0.0611(9) 0.0025(7) 0.0132(7) 0.0059(8)
    N2 0.0513(10) 0.0470(11) 0.1223(17) -0.0065(8) -0.0061(11) 0.0149(11)
    C1 0.0731(15) 0.0785(16) 0.0515(12) 0.0157(13) 0.0170(11) 0.0065(11)
    C2 0.0561(12) 0.0724(16) 0.0695(14) 0.0003(11) 0.0173(11) -0.0018(12)
    C3 0.0586(12) 0.0612(13) 0.0615(13) 0.0023(10) 0.0136(10) -0.0077(10)
    C4 0.0534(11) 0.0551(12) 0.0558(11) 0.0101(9) 0.0119(9) 0.0081(9)
    C5 0.0692(14) 0.0772(17) 0.0781(16) -0.0132(13) 0.0125(12) -0.0043(13)
    C6 0.0916(19) 0.0891(19) 0.0612(14) -0.0063(16) 0.0063(13) -0.0167(13)
    C7 0.0591(12) 0.0619(13) 0.0654(13) 0.0095(10) 0.0151(10) 0.0103(10)
    C8 0.0592(12) 0.0600(13) 0.0664(13) 0.0088(10) 0.0181(10) 0.0108(11)
    C9 0.0569(11) 0.0610(13) 0.0618(12) 0.0105(10) 0.0176(9) 0.0125(10)
    C10 0.0811(16) 0.0624(15) 0.0913(18) 0.0187(13) 0.0337(14) 0.0265(13)
    C11 0.0660(14) 0.095(2) 0.0641(14) 0.0166(13) 0.0075(11) 0.0112(13)
    C12 0.0601(12) 0.0428(10) 0.0788(14) -0.0063(9) 0.0080(10) 0.0050(10)
    C13 0.0522(12) 0.0513(14) 0.115(2) -0.0074(10) 0.0041(13) 0.0170(13)
    C14 0.0513(11) 0.0507(12) 0.0793(14) -0.0079(9) 0.0028(10) 0.0037(11)
    C15 0.0606(13) 0.0452(12) 0.1076(19) -0.0031(10) -0.0019(13) -0.0023(12)
    C16 0.0480(11) 0.0445(11) 0.0910(16) 0.0004(9) 0.0165(11) -0.0030(11)
    C17 0.0970(17) 0.0551(13) 0.0653(13) 0.0022(13) 0.0237(12) 0.0101(11)
    C18 0.165(4) 0.137(3) 0.084(2) -0.021(3) 0.063(2) -0.012(2)
    C19 0.103(2) 0.0772(18) 0.098(2) 0.0310(18) 0.0233(17) 0.0133(16)
    C20 0.168(4) 0.0650(19) 0.130(3) -0.031(2) 0.018(3) 0.0250(19)
_geom_special_details
;
 All esds (except the esd in the dihedral angle between two l.s. planes)
 are estimated using the full covariance matrix.  The cell esds are taken
 into account individually in the estimation of esds in distances, angles
 and torsion angles; correlations between esds in cell parameters are only
 used when they are defined by crystal symmetry.  An approximate (isotropic)
 treatment of cell esds is used for estimating esds involving l.s. planes.
;
loop_
    _geom_bond_atom_site_label_1
    _geom_bond_atom_site_label_2
    _geom_bond_site_symmetry_2
    _geom_bond_distance
    _geom_bond_publ_flag
    F1 C1 . 1.359(3) y
    O1 C16 . 1.211(3) y
    O2 C16 . 1.345(3) y
    O2 C17 . 1.470(3) ?
    N1 C12 . 1.457(3) ?
    N1 C14 . 1.463(3) ?
    N1 C9 . 1.489(3) ?
    N2 C16 . 1.336(3) y
    N2 C15 . 1.454(3) ?
    N2 C13 . 1.456(3) ?
    C1 C6 . 1.351(4) y
    C1 C2 . 1.357(4) ?
    C2 C3 . 1.376(3) ?
    C2 H2 . 0.9300 ?
    C3 C4 . 1.385(3) ?
    C3 H3 . 0.9300 ?
    C4 C5 . 1.381(3) ?
    C4 C7 . 1.434(3) ?
    C5 C6 . 1.382(4) ?
    C5 H5 . 0.9300 ?
    C6 H6 . 0.9300 ?
    C7 C8 . 1.195(3) ?
    C8 C9 . 1.486(3) ?
    C9 C10 . 1.528(4) ?
    C9 C11 . 1.532(3) ?
    C10 H10A . 0.9600 ?
    C10 H10B . 0.9600 ?
    C10 H10C . 0.9600 ?
    C11 H11A . 0.9600 ?
    C11 H11B . 0.9600 ?
    C11 H11C . 0.9600 ?
    C12 C13 . 1.502(3) ?
    C12 H12A . 0.9700 ?
    C12 H12B . 0.9700 ?
    C13 H13A . 0.9700 ?
    C13 H13B . 0.9700 ?
    C14 C15 . 1.501(4) ?
    C14 H14A . 0.9700 ?
    C14 H14B . 0.9700 ?
    C15 H15A . 0.9700 ?
    C15 H15B . 0.9700 ?
    C17 C18 . 1.508(4) ?
    C17 C19 . 1.508(4) ?
    C17 C20 . 1.509(4) ?
    C18 H18A . 0.9600 ?
    C18 H18B . 0.9600 ?
    C18 H18C . 0.9600 ?
    C19 H19A . 0.9600 ?
    C19 H19B . 0.9600 ?
    C19 H19C . 0.9600 ?
    C20 H20A . 0.9600 ?
    C20 H20B . 0.9600 ?
    C20 H20C . 0.9600 ?
loop_
    _geom_angle_atom_site_label_1
    _geom_angle_atom_site_label_2
    _geom_angle_atom_site_label_3
    _geom_angle_site_symmetry_1
    _geom_angle_site_symmetry_3
    _geom_angle
    _geom_angle_publ_flag
    C16 O2 C17 . . 121.26(19) ?
    C12 N1 C14 . . 108.36(16) y
    C12 N1 C9 . . 113.89(18) y
    C14 N1 C9 . . 113.48(16) y
    C16 N2 C15 . . 126.30(19) y
    C16 N2 C13 . . 120.9(2) y
    C15 N2 C13 . . 112.8(2) y
    C6 C1 C2 . . 122.8(2) ?
    C6 C1 F1 . . 118.4(2) ?
    C2 C1 F1 . . 118.8(2) ?
    C1 C2 C3 . . 118.1(2) ?
    C1 C2 H2 . . 120.9 ?
    C3 C2 H2 . . 120.9 ?
    C2 C3 C4 . . 121.5(2) ?
    C2 C3 H3 . . 119.3 ?
    C4 C3 H3 . . 119.3 ?
    C5 C4 C3 . . 118.0(2) ?
    C5 C4 C7 . . 121.9(2) ?
    C3 C4 C7 . . 120.1(2) ?
    C4 C5 C6 . . 120.7(2) ?
    C4 C5 H5 . . 119.6 ?
    C6 C5 H5 . . 119.6 ?
    C1 C6 C5 . . 118.8(2) ?
    C1 C6 H6 . . 120.6 ?
    C5 C6 H6 . . 120.6 ?
    C8 C7 C4 . . 177.4(2) ?
    C7 C8 C9 . . 179.2(3) ?
    C8 C9 N1 . . 111.34(17) ?
    C8 C9 C10 . . 109.5(2) ?
    N1 C9 C10 . . 109.80(17) ?
    C8 C9 C11 . . 108.59(18) ?
    N1 C9 C11 . . 109.55(19) ?
    C10 C9 C11 . . 108.0(2) ?
    C9 C10 H10A . . 109.5 ?
    C9 C10 H10B . . 109.5 ?
    H10A C10 H10B . . 109.5 ?
    C9 C10 H10C . . 109.5 ?
    H10A C10 H10C . . 109.5 ?
    H10B C10 H10C . . 109.5 ?
    C9 C11 H11A . . 109.5 ?
    C9 C11 H11B . . 109.5 ?
    H11A C11 H11B . . 109.5 ?
    C9 C11 H11C . . 109.5 ?
    H11A C11 H11C . . 109.5 ?
    H11B C11 H11C . . 109.5 ?
    N1 C12 C13 . . 110.77(19) y
    N1 C12 H12A . . 109.5 ?
    C13 C12 H12A . . 109.5 ?
    N1 C12 H12B . . 109.5 ?
    C13 C12 H12B . . 109.5 ?
    H12A C12 H12B . . 108.1 ?
    N2 C13 C12 . . 110.6(2) ?
    N2 C13 H13A . . 109.5 ?
    C12 C13 H13A . . 109.5 ?
    N2 C13 H13B . . 109.5 ?
    C12 C13 H13B . . 109.5 ?
    H13A C13 H13B . . 108.1 ?
    N1 C14 C15 . . 110.74(18) ?
    N1 C14 H14A . . 109.5 ?
    C15 C14 H14A . . 109.5 ?
    N1 C14 H14B . . 109.5 ?
    C15 C14 H14B . . 109.5 ?
    H14A C14 H14B . . 108.1 ?
    N2 C15 C14 . . 110.1(2) y
    N2 C15 H15A . . 109.6 ?
    C14 C15 H15A . . 109.6 ?
    N2 C15 H15B . . 109.6 ?
    C14 C15 H15B . . 109.6 ?
    H15A C15 H15B . . 108.1 ?
    O1 C16 N2 . . 124.3(2) ?
    O1 C16 O2 . . 125.2(2) ?
    N2 C16 O2 . . 110.50(19) ?
    O2 C17 C18 . . 110.9(3) ?
    O2 C17 C19 . . 109.7(2) ?
    C18 C17 C19 . . 112.0(3) ?
    O2 C17 C20 . . 101.0(2) ?
    C18 C17 C20 . . 111.7(3) ?
    C19 C17 C20 . . 111.1(3) ?
    C17 C18 H18A . . 109.5 ?
    C17 C18 H18B . . 109.5 ?
    H18A C18 H18B . . 109.5 ?
    C17 C18 H18C . . 109.5 ?
    H18A C18 H18C . . 109.5 ?
    H18B C18 H18C . . 109.5 ?
    C17 C19 H19A . . 109.5 ?
    C17 C19 H19B . . 109.5 ?
    H19A C19 H19B . . 109.5 ?
    C17 C19 H19C . . 109.5 ?
    H19A C19 H19C . . 109.5 ?
    H19B C19 H19C . . 109.5 ?
    C17 C20 H20A . . 109.5 ?
    C17 C20 H20B . . 109.5 ?
    H20A C20 H20B . . 109.5 ?
    C17 C20 H20C . . 109.5 ?
    H20A C20 H20C . . 109.5 ?
    H20B C20 H20C . . 109.5 ?
loop_
    _geom_torsion_atom_site_label_1
    _geom_torsion_atom_site_label_2
    _geom_torsion_atom_site_label_3
    _geom_torsion_atom_site_label_4
    _geom_torsion_site_symmetry_1
    _geom_torsion_site_symmetry_2
    _geom_torsion_site_symmetry_3
    _geom_torsion_site_symmetry_4
    _geom_torsion
    _geom_torsion_publ_flag
    C6 C1 C2 C3 . . . . 1.7(4) ?
    F1 C1 C2 C3 . . . . -177.9(2) ?
    C1 C2 C3 C4 . . . . -0.7(3) ?
    C2 C3 C4 C5 . . . . -0.3(3) ?
    C2 C3 C4 C7 . . . . 179.7(2) ?
    C3 C4 C5 C6 . . . . 0.5(4) ?
    C7 C4 C5 C6 . . . . -179.6(2) ?
    C2 C1 C6 C5 . . . . -1.5(4) ?
    F1 C1 C6 C5 . . . . 178.1(2) ?
    C4 C5 C6 C1 . . . . 0.4(4) ?
    C12 N1 C9 C8 . . . . 64.1(2) ?
    C14 N1 C9 C8 . . . . -60.5(2) ?
    C12 N1 C9 C10 . . . . -57.3(2) ?
    C14 N1 C9 C10 . . . . 178.12(19) ?
    C12 N1 C9 C11 . . . . -175.76(19) ?
    C14 N1 C9 C11 . . . . 59.6(2) ?
    C14 N1 C12 C13 . . . . -60.2(2) ?
    C9 N1 C12 C13 . . . . 172.46(18) ?
    C16 N2 C13 C12 . . . . 125.9(3) ?
    C15 N2 C13 C12 . . . . -53.4(3) ?
    N1 C12 C13 N2 . . . . 56.6(3) ?
    C12 N1 C14 C15 . . . . 60.9(2) ?
    C9 N1 C14 C15 . . . . -171.60(19) ?
    C16 N2 C15 C14 . . . . -125.5(3) ?
    C13 N2 C15 C14 . . . . 53.7(3) ?
    N1 C14 C15 N2 . . . . -57.5(3) ?
    C15 N2 C16 O1 . . . . 178.3(3) ?
    C13 N2 C16 O1 . . . . -0.9(4) ?
    C15 N2 C16 O2 . . . . -2.3(4) ?
    C13 N2 C16 O2 . . . . 178.6(2) ?
    C17 O2 C16 O1 . . . . 1.8(4) ?
    C17 O2 C16 N2 . . . . -177.7(2) ?
    C16 O2 C17 C18 . . . . -63.8(3) ?
    C16 O2 C17 C19 . . . . 60.4(3) ?
    C16 O2 C17 C20 . . . . 177.7(3) ?
_shelx_space_group_comment
;
The symmetry employed for this shelxl refinement is uniquely defined
by the following loop, which should always be used as a source of
symmetry information in preference to the above space-group names.
They are only intended as comments.
;
_shelx_estimated_absorpt_T_min     0.949
_shelx_estimated_absorpt_T_max     0.987
_shelx_hkl_file
;
   1   0   0   76.79    1.40
  -1   0   0   76.09    1.40
  -2   0   0 3744.83   62.59
   2   0   0 3598.74   62.49
  -2   0   0 3702.53   61.69
   3   0   0  975.40   16.80
  -3   0   0 1000.40   16.70
  -3   0   0  990.00   17.00
  -4   0   0  738.43   13.20
  -4   0   0  756.62   12.80
   4   0   0  738.23   13.00
   5   0   0   63.49    1.90
  -5   0   0   67.79    2.10
  -5   0   0   66.09    1.70
  -6   0   0  647.34   12.20
  -6   0   0  644.14   11.50
   6   0   0  654.43   11.90
  -7   0   0   36.00    1.70
  -7   0   0   32.60    1.20
   7   0   0   34.60    1.50
  -8   0   0   62.19    2.50
   8   0   0   64.29    2.40
   9   0   0    5.30    1.00
  -9   0   0    3.30    1.00
 -10   0   0   11.90    1.50
  10   0   0   10.00    1.30
 -11   0   0    0.80    1.00
  11   0   0   -0.20    0.80
  12   0   0    5.20    1.30
 -12   0   0    5.10    1.40
  13   0   0    0.50    1.00
 -13   0   0   -0.60    1.10
   0  -1   0    1.70    0.10
   0  -1   0    1.80    0.20
   1  -1   0 1576.24   25.80
   1  -1   0 1516.85   26.70
  -1  -1   0 1555.94   25.90
  -1  -1   0 1514.95   26.20
  -1   1   0 1563.84   25.90
   1   1   0 1573.24   26.50
  -2  -1   0 1031.90   17.20
  -2  -1   0  997.40   17.40
   2  -1   0 1024.30   17.30
  -2   1   0 1021.30   17.50
   2   1   0 1049.70   17.20
  -3  -1   0 1015.90   17.20
  -3  -1   0  915.41   17.00
   3  -1   0 1025.60   17.20
  -3   1   0 1029.60   17.40
   3   1   0 1004.50   17.00
  -3   1   0 1018.80   16.60
   4  -1   0  431.36    8.00
  -4  -1   0  435.86    8.00
  -4   1   0  432.56    8.20
   4   1   0  424.26    7.80
  -4   1   0  430.16    7.30
   5  -1   0  562.14   10.20
  -5  -1   0  544.85   10.10
   5   1   0  554.64   10.00
  -5   1   0  544.95    9.40
  -5   1   0  550.54   10.50
  -6  -1   0   36.10    1.50
   6  -1   0   44.90    1.70
  -6  -1   0   42.90    1.60
  -6   1   0   43.90    1.10
   6   1   0   43.60    1.60
  -6   1   0   42.50    1.80
  -7  -1   0   43.80    1.80
   7  -1   0   39.50    1.70
  -7  -1   0   42.20    1.60
   7   1   0   43.30    1.70
  -7   1   0   41.70    1.90
  -8  -1   0   16.00    1.10
   8  -1   0   17.20    1.30
  -8  -1   0   17.40    1.30
  -8   1   0   16.80    1.40
   8   1   0   14.70    1.20
   9  -1   0   20.30    1.60
  -9  -1   0   20.20    1.70
   9   1   0   19.60    1.40
  -9   1   0   22.00    1.90
  10  -1   0   24.70    1.80
 -10  -1   0   24.40    1.80
 -10   1   0   22.90    1.90
  10   1   0   22.40    1.80
  11  -1   0    1.70    0.90
 -11  -1   0    1.60    0.90
 -11   1   0    1.50    1.10
  11   1   0    2.20    1.00
 -12  -1   0    1.00    1.10
  12  -1   0   -0.80    0.80
  12   1   0   -0.10    0.90
 -12   1   0   -0.80    1.00
  13  -1   0   -0.50    0.90
 -13  -1   0   -0.20    1.20
  13   1   0   -1.10    0.80
 -13   1   0    0.40    1.30
   0  -2   0 4695.83   81.09
   0  -2   0 4801.62   80.69
   0  -2   0 4814.92   80.79
  -1  -2   0 4290.97   71.29
   1  -2   0 4172.08   71.69
   1  -2   0 4228.88   71.89
  -1  -2   0 4203.18   70.39
   1  -2   0 4248.77   70.49
   1   2   0 4336.67   71.79
   2  -2   0  420.06    7.20
   2  -2   0  423.96    7.70
  -2  -2   0  432.46    7.30
  -2  -2   0  416.06    7.80
  -2   2   0  414.06    7.80
   2   2   0  434.16    7.50
   3  -2   0   45.30    1.40
  -3  -2   0   44.80    1.20
  -3  -2   0   42.20    1.50
  -3   2   0   43.90    1.60
   3   2   0   43.60    1.30
  -4  -2   0  220.98    4.30
  -4  -2   0  220.78    4.70
   4  -2   0  215.28    4.60
   4   2   0  223.48    4.40
  -4   2   0  215.48    4.80
   5  -2   0  102.79    2.80
  -5  -2   0  103.59    2.60
  -5  -2   0  104.29    2.80
  -5   2   0  107.99    3.10
   5   2   0  105.79    2.60
  -6  -2   0  233.98    4.90
  -6  -2   0  233.38    5.20
   6  -2   0  231.38    5.20
  -6   2   0  230.38    5.50
   6   2   0  228.18    4.90
  -7  -2   0   42.60    1.80
  -7  -2   0   45.20    1.80
   7  -2   0   44.70    1.90
   7   2   0   40.00    1.70
  -7   2   0   44.20    2.10
  -8  -2   0   37.80    1.80
   8  -2   0   38.20    1.90
  -8  -2   0   35.10    1.80
  -8   2   0   35.90    2.10
   8   2   0   37.80    1.70
  -9  -2   0   15.60    1.50
  -9  -2   0   17.70    1.50
   9  -2   0   17.00    1.70
  -9   2   0   17.20    1.80
   9   2   0   16.00    1.50
 -10  -2   0    7.10    1.20
  10  -2   0    9.30    1.40
  10   2   0    7.20    1.10
 -10   2   0    8.00    1.50
  11  -2   0    4.10    1.10
 -11  -2   0    3.70    1.10
 -11   2   0    5.00    1.40
  11   2   0    4.80    1.20
 -12  -2   0    4.00    1.30
  12  -2   0    3.20    1.20
  12   2   0    4.50    1.30
 -12   2   0    1.60    1.30
  13  -2   0    3.40    1.40
  13   2   0    3.10    1.30
 -13   2   0    2.30    1.40
   0  -3   0   -0.20    0.20
   0  -3   0    0.10    0.20
   0  -3   0   -0.10    0.20
   1  -3   0  915.01   15.70
  -1  -3   0  920.91   15.50
   1  -3   0  915.61   15.80
  -1  -3   0  897.11   16.00
   1   3   0  917.81   15.70
  -2  -3   0  579.14    9.90
  -2  -3   0  566.14   10.60
   2  -3   0  568.74    9.90
   2  -3   0  578.04   10.30
  -2   3   0  563.74   10.50
   2   3   0  588.04   10.20
   3  -3   0  302.87    5.30
  -3  -3   0  306.57    5.50
   3  -3   0  298.17    6.00
  -3  -3   0  300.47    6.20
  -3   3   0  297.97    6.20
   3   3   0  306.67    5.80
  -4  -3   0  247.28    5.50
  -4  -3   0  251.27    4.90
   4  -3   0  255.17    5.30
   4   3   0  254.47    5.00
  -4   3   0  255.77    5.60
  -5  -3   0    6.70    0.70
   5  -3   0    7.20    0.80
  -5  -3   0    7.40    0.90
   5   3   0    6.80    0.70
  -5   3   0    7.30    1.00
  -6  -3   0    2.60    0.60
  -6  -3   0    2.70    0.70
   6  -3   0    2.00    0.60
  -6   3   0    3.50    0.80
   6   3   0    2.40    0.60
  -7  -3   0   20.00    1.20
   7  -3   0   20.00    1.40
  -7  -3   0   20.00    1.40
   7   3   0   19.60    1.30
  -7   3   0   22.40    1.70
   8  -3   0    7.10    1.00
  -8  -3   0    5.80    1.00
  -8  -3   0    9.60    1.10
  -8   3   0    7.20    1.20
   8   3   0    7.20    0.90
  -9  -3   0   15.00    1.50
   9  -3   0   16.10    1.70
  -9  -3   0   14.40    1.40
  -9   3   0   15.50    1.70
   9   3   0   14.90    1.40
  10  -3   0   12.10    1.60
 -10  -3   0   10.30    1.40
 -10   3   0    8.00    1.40
  10   3   0   10.70    1.30
  11  -3   0    5.30    1.20
  11   3   0    4.70    1.20
 -11   3   0    4.50    1.40
  12  -3   0    6.10    1.50
  12   3   0    4.60    1.30
 -12   3   0    0.90    1.30
  13  -3   0    3.40    1.30
  13   3   0    2.40    1.20
 -13   3   0    1.60    1.50
   0  -4   0 1287.67   21.70
   0  -4   0 1263.77   21.90
   0  -4   0 1249.68   21.70
  -1  -4   0  446.36    8.10
   1  -4   0  453.75    8.40
  -1  -4   0  450.05    8.70
   1  -4   0  455.85    8.40
   1   4   0  455.75    8.40
   2  -4   0  233.78    4.90
   2  -4   0  240.68    4.70
  -2  -4   0  240.98    4.50
  -2  -4   0  236.38    5.20
  -2   4   0  235.78    5.10
   2   4   0  233.48    4.80
   3  -4   0  441.46    7.80
  -3  -4   0  437.06    7.80
   3  -4   0  452.85    8.50
  -3  -4   0  437.66    8.80
  -3   4   0  429.96    8.70
   3   4   0  445.16    8.20
   4  -4   0  125.29    3.30
  -4  -4   0  131.09    2.80
  -4  -4   0  130.99    3.60
   4   4   0  130.39    3.10
  -4   4   0  124.39    3.60
   5  -4   0   27.00    1.40
  -5  -4   0   25.80    1.10
  -5  -4   0   23.60    1.50
   5   4   0   24.20    1.20
  -5   4   0   23.90    1.50
  -6  -4   0    4.50    0.80
   6  -4   0    6.20    0.90
  -6  -4   0    7.60    0.80
  -6   4   0    6.20    1.00
   6   4   0    5.70    0.80
  -7  -4   0   28.20    1.40
   7  -4   0   27.90    1.70
  -7  -4   0   28.60    1.70
  -7   4   0   26.40    1.80
   7   4   0   27.90    1.50
   8  -4   0    4.70    0.90
  -8  -4   0    6.90    1.00
  -8  -4   0    4.10    1.10
  -8   4   0    3.20    1.00
   8   4   0    5.40    0.90
  -9  -4   0    8.80    1.20
   9  -4   0    8.20    1.20
  -9  -4   0    7.40    1.30
  -9   4   0    8.30    1.50
   9   4   0   10.20    1.20
  10  -4   0   19.20    2.00
 -10  -4   0   18.70    1.90
  10   4   0   22.10    1.70
 -10   4   0   18.80    2.10
  11  -4   0   15.60    1.90
 -11   4   0   12.00    1.90
  11   4   0   13.60    1.50
  12  -4   0    7.50    1.70
  12   4   0    6.90    1.40
 -12   4   0    7.40    1.70
   0  -5   0   -0.30    0.30
   0  -5   0   -0.20    0.30
   0  -5   0    0.20    0.40
   1  -5   0  134.49    3.40
  -1  -5   0  140.59    3.20
   1  -5   0  138.29    3.40
  -1  -5   0  139.39    3.60
   1   5   0  141.99    3.40
  -2  -5   0  137.29    3.80
   2  -5   0  141.49    3.50
   2  -5   0  139.59    3.30
  -2  -5   0  143.39    3.10
  -2   5   0  143.39    3.70
   2   5   0  142.89    3.40
   3  -5   0   41.40    1.40
  -3  -5   0   42.40    1.90
  -3  -5   0   43.50    1.30
   3  -5   0   44.40    1.80
   3   5   0   43.40    1.60
  -3   5   0   43.80    1.90
  -4  -5   0  224.68    4.50
  -4  -5   0  233.88    5.60
   4  -5   0  233.28    4.40
   4  -5   0  229.38    5.30
  -4   5   0  227.18    5.60
   4   5   0  236.18    5.00
   5  -5   0  244.08    5.70
  -5  -5   0  249.08    6.10
  -5  -5   0  236.38    4.90
  -5   5   0  248.88    6.10
   5   5   0  246.48    5.30
  -6  -5   0   83.09    3.10
  -6  -5   0   82.79    2.30
   6  -5   0   87.59    3.00
  -6   5   0   89.89    3.30
   6   5   0   84.59    2.60
  -7  -5   0   44.40    2.40
  -7  -5   0   45.30    1.70
   7  -5   0   44.90    2.20
   7   5   0   46.70    2.00
  -7   5   0   45.80    2.50
   8  -5   0   -0.90    0.60
  -8  -5   0    0.10    0.80
   8   5   0    0.20    0.70
  -8   5   0    0.50    0.80
   9  -5   0   17.30    1.90
  -9  -5   0   14.10    1.70
   9   5   0   15.80    1.50
  -9   5   0   14.10    1.90
  10  -5   0    1.50    0.90
 -10  -5   0    0.90    1.00
 -10   5   0    1.50    1.00
  10   5   0   -0.10    0.80
  11  -5   0    0.60    0.90
  11   5   0    4.50    1.20
 -11   5   0    3.10    1.40
  12  -5   0    0.80    1.10
 -12   5   0    0.80    1.40
  12   5   0    1.60    1.10
   0  -6   0  101.59    2.90
   0  -6   0  103.69    2.80
   0  -6   0   99.59    3.00
  -1  -6   0   65.29    2.00
   1  -6   0   66.79    2.30
  -1  -6   0   66.69    2.40
   1  -6   0   69.69    2.30
   1   6   0   67.39    2.20
   2  -6   0  246.18    5.30
  -2  -6   0  246.28    5.90
  -2  -6   0  246.98    5.00
   2  -6   0  246.58    5.50
  -2   6   0  246.48    5.70
   2   6   0  243.98    5.40
   3  -6   0   18.20    1.20
  -3  -6   0   14.30    1.40
   3  -6   0   15.60    1.00
  -3  -6   0   15.20    0.90
  -3   6   0   16.60    1.50
   3   6   0   13.40    1.00
   4  -6   0   64.39    1.80
  -4  -6   0   62.39    1.80
   4  -6   0   63.89    2.50
  -4  -6   0   64.29    2.70
   4   6   0   67.89    2.20
  -4   6   0   64.99    2.70
  -5  -6   0   94.79    3.50
   5  -6   0  100.09    3.30
  -5  -6   0   89.89    2.60
   5   6   0   92.69    2.80
  -5   6   0   97.19    3.50
  -6  -6   0   93.69    3.50
   6  -6   0   91.59    3.30
   6   6   0   92.39    2.90
  -6   6   0   88.59    3.40
   7  -6   0   26.80    1.90
  -7  -6   0   25.90    2.10
  -7   6   0   27.80    2.00
   7   6   0   25.30    1.60
   8  -6   0    3.00    0.90
  -8  -6   0    1.30    0.90
  -8   6   0    2.90    1.20
   8   6   0    3.10    0.90
   9  -6   0    6.20    1.30
  -9  -6   0    6.30    1.30
  -9   6   0    5.20    1.30
   9   6   0    3.40    1.00
 -10  -6   0   -0.10    1.00
  10  -6   0    0.10    1.00
  10   6   0    0.50    0.90
 -10   6   0    0.60    1.00
 -11  -6   0   -0.10    1.10
  11  -6   0   -0.10    0.90
  11   6   0    0.20    0.90
 -11   6   0    0.50    1.30
   0  -7   0    0.50    0.50
   0  -7   0   -0.60    0.40
   0  -7   0   -0.40    0.40
   1  -7   0  137.79    3.80
  -1  -7   0  132.89    3.40
  -1  -7   0  139.29    4.10
   1   7   0  134.99    3.70
  -2  -7   0  118.09    3.10
   2  -7   0  122.59    3.40
  -2  -7   0  123.19    3.90
   2  -7   0  121.09    3.60
   2   7   0  125.89    3.50
  -2   7   0  126.79    3.70
  -3  -7   0   56.89    2.60
  -3  -7   0   58.89    1.90
   3  -7   0   57.79    2.00
   3  -7   0   58.19    2.40
  -3   7   0   60.49    2.60
   3   7   0   58.79    2.20
   4  -7   0   35.20    1.50
  -4  -7   0   35.00    2.20
   4  -7   0   36.20    2.00
   4   7   0   34.10    1.70
  -4   7   0   38.10    2.20
  -5  -7   0   24.70    2.00
   5  -7   0   24.10    1.70
  -5   7   0   25.00    1.90
   5   7   0   23.90    1.50
   6  -7   0   62.79    2.80
  -6  -7   0   63.69    3.00
  -6   7   0   62.79    3.00
   6   7   0   62.09    2.40
  -7  -7   0   26.90    2.50
   7  -7   0   24.40    1.90
  -7   7   0   27.20    2.40
   7   7   0   27.00    1.70
   8  -7   0    2.50    1.00
  -8  -7   0    1.00    1.10
   8   7   0    1.90    0.80
  -8   7   0    0.60    1.00
   9  -7   0    6.60    1.40
  -9  -7   0    4.80    1.40
   9   7   0    8.20    1.30
  -9   7   0    2.80    1.20
 -10  -7   0   -0.40    1.10
  10  -7   0    1.90    1.20
  10   7   0    1.30    1.00
 -10   7   0    0.60    1.10
 -11  -7   0   -0.10    1.20
  11  -7   0    1.00    1.30
  11   7   0    0.90    1.00
 -11   7   0   -0.20    1.30
   0  -8   0  126.69    3.60
   0  -8   0  131.79    4.00
   1  -8   0    6.80    1.00
  -1  -8   0    7.50    0.90
  -1  -8   0    6.60    1.20
   1   8   0    7.40    1.00
  -1   8   0    5.00    1.00
   2  -8   0   15.60    1.40
  -2  -8   0   17.20    1.70
   2  -8   0   15.30    1.50
  -2   8   0   15.20    1.60
   2   8   0   16.50    1.50
   3  -8   0  120.19    3.80
  -3  -8   0  122.19    4.20
   3  -8   0  122.19    3.40
  -3   8   0  115.39    3.90
   3   8   0  127.39    3.70
  -4  -8   0  138.49    4.70
   4  -8   0  133.19    4.20
  -4   8   0  144.69    4.60
   4   8   0  150.08    4.10
   5  -8   0   20.40    1.90
  -5  -8   0   23.40    2.30
  -5   8   0   19.30    1.90
   5   8   0   21.70    1.60
  -6  -8   0    0.60    0.90
   6  -8   0    1.20    0.80
   6   8   0   -1.10    0.60
  -6   8   0   -0.80    0.80
  -7  -8   0    3.50    1.30
   7  -8   0    3.00    1.10
  -7   8   0    3.00    1.10
   7   8   0    3.80    1.00
   8  -8   0    2.50    1.10
  -8  -8   0    0.70    1.10
   8   8   0    2.20    0.90
  -8   8   0    1.40    1.10
   9  -8   0    2.10    1.10
  -9  -8   0   -0.20    1.10
  -9   8   0    0.80    1.10
   9   8   0    0.50    1.00
 -10  -8   0    0.10    1.30
  10  -8   0   -0.10    1.00
  10   8   0    1.60    1.10
 -10   8   0    0.90    1.10
   0  -9   0    0.50    0.80
   0   9   0   -0.50    0.60
   1  -9   0   20.10    1.80
  -1  -9   0   21.70    2.00
   1   9   0   16.70    1.60
  -1   9   0   19.80    1.60
   2  -9   0   59.29    2.70
   2  -9   0   59.19    2.50
  -2  -9   0   62.19    2.90
  -2   9   0   58.39    2.70
   2   9   0   60.39    2.60
   3  -9   0    8.50    1.20
  -3  -9   0    8.00    1.50
   3  -9   0    9.50    1.20
   3   9   0   10.00    1.30
  -3   9   0   10.60    1.50
   4  -9   0   35.70    2.20
  -4  -9   0   29.40    2.30
  -4   9   0   34.10    2.30
   4   9   0   34.80    2.00
   5  -9   0    9.10    1.50
  -5  -9   0   11.00    1.70
  -5   9   0   11.80    1.70
   5   9   0    8.00    1.10
   6  -9   0   10.80    1.60
  -6  -9   0    9.00    1.70
   6   9   0   12.10    1.50
  -6   9   0   11.30    1.80
  -7  -9   0    2.50    1.30
   7  -9   0    3.30    1.10
  -7   9   0    6.90    1.60
   7   9   0    6.10    1.20
   8  -9   0   12.90    2.00
  -8  -9   0    8.40    1.80
   8   9   0    8.60    1.40
  -8   9   0    5.50    1.50
  -9  -9   0    0.10    1.10
   9  -9   0    0.40    1.10
  -9   9   0    0.30    1.30
   9   9   0    0.80    1.10
   0 -10   0    1.50    0.90
   0  10   0    1.30    0.80
   1 -10   0    4.70    1.10
  -1 -10   0    2.40    0.90
   1 -10   0    0.70    0.60
   1  10   0    4.10    1.00
   2 -10   0   41.90    2.20
   2 -10   0   39.10    2.30
  -2 -10   0   40.40    2.60
   2  10   0   43.50    2.30
   3 -10   0    4.00    1.10
  -3 -10   0    7.50    1.60
  -3  10   0    5.90    1.30
   3  10   0    4.80    1.10
   4 -10   0   10.30    1.60
  -4 -10   0    9.10    1.80
  -4  10   0   11.20    1.70
   4  10   0    9.60    1.40
  -5 -10   0    5.80    1.60
   5 -10   0    4.80    1.30
  -5  10   0    7.30    1.60
   5  10   0    6.50    1.20
  -6 -10   0   13.50    2.00
   6 -10   0   13.30    1.90
   6  10   0   16.10    1.80
  -6  10   0   13.10    1.90
   7 -10   0    4.30    1.40
  -7 -10   0   -0.30    1.20
  -7  10   0    2.60    1.40
   7  10   0    3.20    1.10
  -8 -10   0    0.40    1.20
   8 -10   0    0.00    1.00
   8  10   0    0.70    1.10
  -8  10   0    2.00    1.40
   0 -11   0    0.80    1.00
   0  11   0    0.30    0.70
  -1 -11   0    6.80    1.50
   1 -11   0    1.20    0.80
   1  11   0    5.60    1.20
  -1  11   0    5.30    1.10
   2 -11   0    1.00    0.90
  -2 -11   0    1.00    1.10
   2 -11   0    1.20    1.40
   2  11   0    1.60    0.90
   3 -11   0    1.20    1.00
  -3 -11   0    3.00    1.30
   3  11   0    0.20    0.80
  -4 -11   0    2.40    1.40
   4 -11   0    0.30    0.90
   4  11   0    2.50    1.00
   5 -11   0    5.50    1.50
  -5 -11   0    4.70    1.50
  -5  11   0    8.70    1.70
   5  11   0    3.10    1.10
   6 -11   0   12.00    1.90
  -6 -11   0   10.40    2.10
   6  11   0   11.30    1.70
  -6  11   0   12.50    2.10
   0 -12   0    0.60    1.10
   0  12   0    0.80    0.90
   1 -12   0    0.40    0.60
  -1 -12   0    1.50    1.20
  -1  12   0    1.80    1.00
   1  12   0    0.20    0.90
  -2 -12   0    7.90    1.70
   2  12   0   11.20    1.60
   3 -12   0    1.00    1.00
  -3 -12   0    0.30    1.10
   3  12   0    1.10    1.00
  -4 -12   0    0.00    1.30
   4 -12   0    0.70    1.10
   4  12   0   -0.70    0.90
 -13   0   1    2.40    1.40
  13   0  -1    1.90    1.20
  12   0  -1    0.00    0.90
 -12   0   1   -0.50    0.90
  11   0  -1    2.20    1.00
 -11   0   1    2.80    1.10
 -10   0   1   21.80    1.80
  10   0  -1   21.90    1.70
   9   0  -1   -0.40    0.60
  -9   0   1    0.30    0.70
  -8   0   1    0.40    0.40
   8   0  -1    0.00    0.50
  -8   0   1    0.30    0.60
   7   0  -1   39.40    1.70
  -7   0   1   39.20    1.80
  -7   0   1   39.40    1.40
  -6   0   1    1.20    0.50
   6   0  -1    0.40    0.40
  -6   0   1    1.30    0.40
   5   0  -1    4.10    0.50
  -5   0   1    3.60    0.50
  -5   0   1    4.40    0.60
  -4   0   1   20.30    1.00
  -4   0   1   20.50    0.80
   4   0  -1   19.90    0.80
   3   0  -1   31.80    1.00
  -3   0   1   35.80    1.00
   2   0  -1  167.38    3.10
  -2   0   1  163.88    3.00
   2   0  -1  167.58    3.20
   1   0  -1  495.25    8.40
  -1   0   1  497.55    8.40
   0   0  -1  194.58    3.40
   0   0   1  196.38    3.30
   0   0   1  193.78    3.40
  -1   0  -1   21.00    0.60
   1   0   1   19.40    0.50
   1   0   1   17.40    0.50
  -2   0  -1  592.54   10.40
  -2   0  -1  598.04   10.10
   2   0   1  599.14   10.20
   3   0   1   23.30    0.90
  -3   0  -1   25.00    1.00
  -3   0  -1   23.40    0.70
   4   0   1   18.50    0.90
  -4   0  -1   20.50    1.00
  -4   0  -1   21.30    0.80
   5   0   1  575.84   10.50
  -5   0  -1  585.54   10.80
  -5   0  -1  567.54   10.10
  -6   0  -1   67.89    2.30
  -6   0  -1   65.09    1.80
   6   0   1   66.79    2.10
  -7   0  -1  157.58    4.10
  -7   0  -1  151.18    3.30
   7   0   1  153.18    3.90
  -8   0  -1   88.79    3.10
   8   0   1   92.49    3.00
  -9   0  -1   16.60    1.70
   9   0   1   17.60    1.40
 -10   0  -1   -0.10    0.90
  10   0   1    1.20    0.80
 -11   0  -1   -1.50    0.90
  11   0   1    0.20    0.70
 -12   0  -1    7.70    1.60
  12   0   1   10.90    1.70
 -13   0  -1    0.50    1.40
  13   0   1    1.20    1.20
 -13  -1   1   -0.20    0.90
  13  -1  -1    1.10    1.10
  13   1  -1    1.40    1.20
 -13   1   1    3.50    1.50
 -12  -1   1   -1.30    0.70
  12  -1  -1    1.30    1.00
  12   1  -1    2.00    1.00
 -12   1   1    1.40    1.20
  11  -1  -1   14.00    1.60
 -11   1   1   11.90    1.60
  11   1  -1   12.50    1.50
  10  -1  -1    9.00    1.30
  10   1  -1    7.30    1.10
 -10   1   1   11.80    1.50
   9  -1  -1   37.10    1.90
   9   1  -1   42.00    2.00
  -9   1   1   38.60    2.10
  -8  -1   1   73.09    2.40
   8  -1  -1   72.09    2.50
   8   1  -1   72.89    2.50
  -8   1   1   71.69    2.80
  -7  -1   1   50.09    1.90
   7  -1  -1   53.69    2.00
  -7   1   1   51.89    2.20
   7   1  -1   52.09    1.90
  -7   1   1   52.89    1.50
  -6  -1   1  108.99    2.90
   6  -1  -1  110.99    2.90
  -6  -1   1  105.79    2.90
  -6   1   1  112.89    3.20
   6   1  -1  117.39    2.90
  -6   1   1  110.29    2.40
  -5  -1   1  226.58    4.80
  -5  -1   1  232.28    4.80
   5  -1  -1  234.28    4.80
   5   1  -1  230.18    4.70
  -5   1   1  231.08    4.30
  -5   1   1  235.38    5.10
  -4  -1   1  275.27    5.30
  -4  -1   1  271.47    5.40
   4  -1  -1  276.67    5.30
  -4   1   1  275.07    4.90
   4   1  -1  273.27    5.20
  -4   1   1  270.57    5.60
  -3  -1   1  791.42   14.00
  -3  -1   1  817.22   13.80
   3  -1  -1  821.32   13.90
  -3   1   1  804.02   13.50
  -3   1   1  807.32   14.20
   3   1  -1  790.52   13.80
  -2  -1   1 4037.30   66.99
   2  -1  -1 4036.30   67.69
  -2  -1   1 3997.30   66.29
   2  -1  -1 3960.70   67.39
  -2   1   1 3999.20   66.99
   2   1  -1 3994.80   67.99
  -1  -1   1 1698.93   27.40
   1  -1  -1 1657.63   27.40
   1  -1  -1 1607.24   28.00
  -1   1   1 1592.24   27.50
   0  -1  -1  933.61   15.50
   0  -1  -1  928.91   15.50
   0  -1   1  927.91   15.50
   0  -1  -1  903.41   15.50
   0   1  -1  936.51   15.40
   1  -1   1 9999.00  164.08
  -1  -1  -1 9800.82  163.88
   1   1   1 9627.34  162.38
  -1   1  -1 9822.92  164.08
   2  -1   1 4220.98   69.69
   2  -1   1 4225.38   71.79
  -2  -1  -1 4159.88   69.29
  -2  -1  -1 4201.08   71.59
  -2   1  -1 4151.98   70.49
   2   1   1 4162.68   69.99
   3  -1   1  659.13   11.00
  -3  -1  -1  665.83   11.50
   3  -1   1  662.93   11.60
  -3  -1  -1  649.64   11.50
  -3   1  -1  653.23   11.80
   3   1   1  660.53   11.40
  -4  -1  -1  486.15    8.80
   4  -1   1  493.95    8.20
   4  -1   1  487.35    9.00
  -4  -1  -1  494.15    8.90
  -4   1  -1  489.25    9.20
   4   1   1  468.65    8.70
  -5  -1  -1   82.39    2.30
   5  -1   1   78.39    2.30
   5  -1   1   81.19    1.60
  -5  -1  -1   80.09    2.20
  -5   1  -1   77.99    2.50
   5   1   1   82.19    2.20
   6  -1   1   59.49    1.40
  -6  -1  -1   61.29    1.90
   6  -1   1   61.59    2.10
  -6  -1  -1   63.19    2.10
  -6   1  -1   60.69    2.30
   6   1   1   60.09    1.90
  -7  -1  -1   44.90    1.90
  -7  -1  -1   45.50    1.70
   7  -1   1   46.40    1.90
  -7   1  -1   49.40    2.20
   7   1   1   44.20    1.80
  -8  -1  -1   41.80    1.70
  -8  -1  -1   42.50    2.00
   8  -1   1   39.90    1.90
  -8   1  -1   42.40    2.20
   8   1   1   38.20    1.80
  -9  -1  -1   41.10    2.20
   9  -1   1   46.00    2.30
  -9   1  -1   42.30    2.30
   9   1   1   39.20    2.00
  10  -1   1    4.90    1.10
 -10  -1  -1    1.40    0.90
  10   1   1    2.60    0.80
 -10   1  -1    4.20    1.20
  11  -1   1    4.50    1.30
 -11  -1  -1    3.50    1.20
 -11   1  -1    4.30    1.40
  11   1   1    4.30    1.10
 -12  -1  -1    5.00    1.50
  12  -1   1    2.90    1.10
  12   1   1    2.70    1.10
 -12   1  -1    2.90    1.30
  13  -1   1    1.70    1.20
 -13  -1  -1   -1.40    1.30
 -13   1  -1   -0.70    1.20
  13   1   1    0.40    1.10
  13  -2  -1   -1.40    1.00
 -13   2   1   -0.30    1.20
  13   2  -1   -0.30    0.90
  12  -2  -1    0.20    0.80
 -12   2   1    0.90    1.20
  12   2  -1    1.50    1.10
  11  -2  -1    0.10    0.70
 -11  -2   1   -0.10    0.80
 -11   2   1   -0.60    0.90
  11   2  -1   -0.60    0.70
 -10  -2   1   43.90    2.20
  10  -2  -1   52.39    2.50
 -10   2   1   44.00    2.50
  10   2  -1   47.10    2.30
   9  -2  -1   17.90    1.60
  -9  -2   1   19.10    1.50
  -9  -2   1   20.70    1.50
  -9   2   1   17.40    1.70
   9   2  -1   19.00    1.40
  -8  -2   1   40.40    1.90
  -8  -2   1   39.00    1.70
   8  -2  -1   42.20    2.00
   8   2  -1   38.80    1.80
  -8   2   1   42.60    2.20
  -7  -2   1   49.70    1.80
   7  -2  -1   49.20    2.00
  -7  -2   1   48.60    2.00
  -7   2   1   47.40    2.20
   7   2  -1   50.49    1.90
   6  -2  -1   61.09    2.10
  -6  -2   1   60.19    1.90
  -6  -2   1   62.79    2.20
   6   2  -1   63.09    1.90
  -6   2   1   59.19    1.20
  -6   2   1   58.89    2.30
   5  -2  -1  218.18    4.70
  -5  -2   1  218.98    4.90
  -5  -2   1  228.18    4.50
   5   2  -1  216.88    4.60
  -5   2   1  218.88    3.90
  -5   2   1  224.98    5.20
   4  -2  -1  209.88    4.30
  -4  -2   1  212.48    4.00
  -4  -2   1  210.98    4.50
  -4   2   1  206.38    3.60
  -4   2   1  204.88    4.70
   4   2  -1  202.68    4.20
  -3  -2   1 1597.74   26.20
   3  -2  -1 1581.94   26.60
  -3  -2   1 1556.44   26.90
   3  -2  -1 1567.44   27.00
  -3   2   1 1557.34   26.30
   3   2  -1 1587.64   26.60
  -2  -2   1   45.90    1.40
   2  -2  -1   45.10    1.40
  -2  -2   1   45.20    0.90
   2  -2  -1   44.90    1.20
   2   2  -1   45.80    1.30
  -2   2   1   44.80    1.00
   1  -2  -1  604.64   10.60
  -1  -2   1  597.34   10.60
   1   2  -1  597.14   10.40
   1   2  -1  598.34   10.00
   0  -2  -1  957.80   16.10
   0  -2  -1  973.10   16.30
   0  -2   1  948.21   16.30
   0   2  -1  958.50   16.10
  -1  -2  -1 2713.13   45.60
   1  -2   1 2755.12   45.80
   1  -2   1 2729.93   45.90
  -1   2  -1 2726.93   45.50
   1   2   1 2739.83   46.40
   2  -2   1 1736.53   28.40
  -2  -2  -1 1716.93   29.00
  -2  -2  -1 1678.03   29.60
   2  -2   1 1706.93   28.90
  -2   2  -1 1745.93   29.00
   2   2   1 1697.33   28.60
  -3  -2  -1  575.94   11.10
  -3  -2  -1  649.54   11.50
   3  -2   1  642.74   10.60
   3  -2   1  641.94   11.40
  -3   2  -1  646.14   11.60
   3   2   1  660.33   11.10
  -4  -2  -1  932.71   16.50
   4  -2   1  941.71   16.60
   4   2   1  931.31   16.10
  -4   2  -1  939.31   16.80
  -5  -2  -1  176.08    4.10
   5  -2   1  177.68    4.10
  -5   2  -1  177.08    4.30
   5   2   1  173.98    3.80
  -6  -2  -1  158.38    3.90
   6  -2   1  158.38    4.00
  -6   2  -1  160.78    4.20
   6   2   1  152.68    3.60
   7  -2   1    7.70    1.00
  -7  -2  -1    5.00    0.80
  -7  -2  -1    6.20    0.90
  -7   2  -1    6.10    1.00
   7   2   1    6.20    0.80
  -8  -2  -1  240.38    5.40
  -8  -2  -1  208.98    5.40
   8  -2   1  241.58    5.80
  -8   2  -1  243.58    6.10
   8   2   1  245.68    5.50
  -9  -2  -1   31.20    1.90
   9  -2   1   30.40    1.90
   9   2   1   32.70    1.90
  -9   2  -1   28.60    2.10
 -10  -2  -1   20.80    1.90
  10  -2   1   20.00    1.90
  10   2   1   21.30    1.70
 -10   2  -1   19.20    2.00
  11  -2   1    3.50    1.10
 -11  -2  -1    5.10    1.30
 -11   2  -1    3.80    1.40
  11   2   1    6.00    1.20
  12  -2   1    1.10    1.10
 -12  -2  -1    2.60    1.30
 -12   2  -1   -0.50    1.10
  12   2   1   -0.40    0.90
  13  -3  -1    7.90    1.70
  13   3  -1    7.80    1.50
 -13   3   1    5.90    1.60
  12  -3  -1   12.50    1.80
  12   3  -1    9.30    1.50
 -12   3   1    9.50    1.80
  11  -3  -1    8.80    1.40
  11   3  -1   10.30    1.40
 -11   3   1    9.60    1.70
 -10  -3   1   31.00    1.90
 -10  -3   1   31.90    2.50
  10  -3  -1   30.50    2.10
 -10   3   1   27.60    2.20
  10   3  -1   29.40    1.80
  -9  -3   1   32.00    2.00
   9  -3  -1   36.60    2.00
  -9  -3   1   36.60    1.80
  -9   3   1   34.70    2.30
   9   3  -1   33.90    1.80
  -8  -3   1    2.70    0.80
  -8  -3   1    2.80    0.70
   8  -3  -1    3.40    0.90
  -8   3   1    2.40    0.90
   8   3  -1    2.20    0.70
  -7  -3   1   -0.10    0.50
   7  -3  -1   -0.20    0.40
  -7  -3   1   -0.10    0.40
   7   3  -1    0.10    0.50
  -7   3   1    0.00    0.60
  -6  -3   1    3.80    0.80
   6  -3  -1    4.60    0.70
  -6  -3   1    5.00    0.60
  -6   3   1    4.00    0.90
   6   3  -1    5.50    0.70
   5  -3  -1  397.76    7.90
  -5  -3   1  405.46    8.20
  -5  -3   1  404.06    7.20
  -5   3   1  388.96    6.70
  -5   3   1  391.26    8.30
   5   3  -1  400.36    7.60
   4  -3  -1 1580.54   27.00
  -4  -3   1 1622.14   26.30
  -4  -3   1 1560.34   27.30
   4   3  -1 1586.14   26.80
  -4   3   1 1552.14   27.50
  -4   3   1 1542.45   26.10
   3  -3  -1  414.96    7.70
   3  -3  -1  406.26    8.10
  -3  -3   1  404.96    8.00
  -3  -3   1  402.46    7.00
  -3   3   1  404.46    7.10
   3   3  -1  411.56    7.60
  -2  -3   1   47.00    1.00
   2  -3  -1   46.10    1.20
   2  -3  -1   47.90    1.70
   2  -3  -1   48.20    1.40
  -2  -3   1   47.20    1.60
   2   3  -1   49.30    1.50
  -1  -3   1  193.18    4.10
   1  -3  -1  192.58    4.10
  -1  -3   1  198.28    3.60
   1   3  -1  199.28    4.00
   0  -3  -1 2041.10   33.60
   0  -3   1 1874.61   33.50
   0  -3   1 2002.30   33.50
   0  -3  -1 2027.90   33.30
   0   3  -1 2022.00   33.30
   1  -3   1 1636.74   27.90
  -1  -3  -1 1629.94   28.00
  -1  -3  -1 1651.13   27.60
   1  -3   1 1649.83   27.70
  -1   3  -1 1644.84   27.80
   1   3   1 1651.43   27.60
  -2  -3  -1  436.36    7.70
  -2  -3  -1  434.56    8.20
   2  -3   1  429.96    7.60
   2  -3   1  432.46    8.00
   2   3   1  415.46    7.60
  -2   3  -1  421.46    8.10
  -3  -3  -1 2376.86   40.80
  -3  -3  -1 2408.76   40.80
   3  -3   1 2443.86   39.80
   3  -3   1 2391.66   40.60
  -3   3  -1 2412.96   40.80
   3   3   1 2391.16   40.20
  -4  -3  -1  158.48    3.90
   4  -3   1  161.48    3.90
  -4  -3  -1  158.78    3.50
  -4   3  -1  159.98    4.00
   4   3   1  160.88    3.40
  -5  -3  -1   21.30    1.10
  -5  -3  -1   25.30    1.40
   5  -3   1   25.50    1.30
   5   3   1   25.10    1.10
  -5   3  -1   23.90    1.50
   6  -3   1   72.29    2.50
  -6  -3  -1   74.99    2.60
  -6  -3  -1   72.39    2.30
   6   3   1   74.09    2.20
  -6   3  -1   74.99    2.70
  -7  -3  -1   80.89    2.80
   7  -3   1   82.79    2.90
  -7  -3  -1   83.39    2.60
  -7   3  -1   86.19    3.10
   7   3   1   78.39    2.50
   8  -3   1   18.00    1.70
  -8  -3  -1   17.00    1.50
  -8  -3  -1   19.60    1.40
  -8   3  -1   17.30    1.70
   8   3   1   17.70    1.30
   9  -3   1   18.60    1.80
  -9  -3  -1   19.60    1.50
  -9  -3  -1   18.60    1.60
  -9   3  -1   19.40    1.90
   9   3   1   19.20    1.60
  10  -3   1    2.70    1.00
 -10  -3  -1    4.30    1.20
  10   3   1    4.60    1.00
 -10   3  -1    2.30    1.10
  11  -3   1   13.90    1.80
 -11  -3  -1   11.40    1.60
 -11   3  -1   11.20    1.90
  11   3   1   14.30    1.70
  12  -3   1    2.80    1.30
  12   3   1    0.60    0.90
 -12   3  -1    2.00    1.40
  12  -4  -1   10.90    1.80
 -12   4   1   10.80    2.00
  12   4  -1   14.90    1.80
  11  -4  -1    1.70    1.00
 -11   4   1    0.60    1.00
  11   4  -1    0.90    0.90
 -10  -4   1    4.30    1.20
  10  -4  -1    4.80    1.20
  10   4  -1    6.40    1.10
 -10   4   1    5.70    1.30
  -9  -4   1    8.00    1.40
   9  -4  -1   10.90    1.40
  -9   4   1    8.50    1.50
   9   4  -1    6.10    1.00
  -8  -4   1   33.70    1.50
   8  -4  -1   33.20    1.90
  -8  -4   1   36.50    2.10
  -8   4   1   32.30    2.10
   8   4  -1   36.20    1.80
  -7  -4   1   30.70    1.30
   7  -4  -1   29.60    1.70
  -7  -4   1   33.60    2.00
   7   4  -1   33.40    1.70
  -7   4   1   31.60    2.00
  -6  -4   1  125.59    3.80
   6  -4  -1  119.89    3.50
  -6  -4   1  121.49    2.80
  -6   4   1  119.79    3.80
   6   4  -1  118.79    3.20
  -5  -4   1  165.18    3.30
   5  -4  -1  165.98    4.10
  -5  -4   1  162.28    4.30
   5   4  -1  165.38    3.80
  -5   4   1  154.98    2.90
  -5   4   1  160.38    4.40
   4  -4  -1   88.59    2.60
  -4  -4   1   87.69    1.90
  -4  -4   1   91.09    2.90
   4   4  -1   89.29    2.40
  -4   4   1   91.89    2.90
  -4   4   1   85.49    1.90
  -3  -4   1  303.77    6.60
  -3  -4   1  309.47    5.40
   3  -4  -1  306.17    6.60
   3  -4  -1  308.57    5.70
   3  -4  -1  311.37    6.20
   3   4  -1  312.87    6.10
  -2  -4   1  188.38    3.50
   2  -4  -1  187.18    4.10
   2  -4  -1  192.48    4.40
  -2  -4   1  189.88    4.40
   2  -4  -1  195.38    3.90
   2   4  -1  196.38    4.20
   1  -4  -1  962.90   17.80
  -1  -4   1 1030.20   17.20
  -1  -4   1 1042.70   18.00
   1   4  -1 1022.00   17.70
   0  -4   1  291.17    5.90
   0  -4   1  297.37    6.00
   0  -4  -1  296.37    6.00
   0  -4  -1  305.77    5.90
   0   4  -1  299.57    5.60
   1  -4   1  783.82   13.90
  -1  -4  -1  770.32   14.00
   1  -4   1  754.32   13.70
  -1  -4  -1  788.42   13.60
   1   4   1  774.32   13.50
  -1   4  -1  772.12   13.70
   2  -4   1  541.65   10.00
   2  -4   1  522.85    9.50
  -2  -4  -1  531.95    9.50
  -2  -4  -1  533.35   10.10
  -2   4  -1  519.25    9.90
   2   4   1  522.55    9.50
   3  -4   1   61.89    2.00
  -3  -4  -1   55.69    1.60
  -3  -4  -1   61.89    2.20
   3  -4   1   58.49    1.50
  -3   4  -1   57.69    2.00
   3   4   1   55.19    1.70
  -4  -4  -1   31.00    1.60
   4  -4   1   32.10    0.90
   4  -4   1   34.30    1.60
  -4  -4  -1   33.10    1.30
  -4   4  -1   38.30    1.80
   4   4   1   34.20    1.30
  -5  -4  -1   86.29    2.90
  -5  -4  -1   83.89    2.40
   5  -4   1   86.09    2.80
   5   4   1   83.89    2.40
  -5   4  -1   88.39    3.00
   6  -4   1   17.00    1.30
  -6  -4  -1   15.90    1.10
  -6  -4  -1   16.30    1.50
  -6   4  -1   12.80    1.40
   6   4   1   15.70    1.10
  -7  -4  -1   10.70    1.30
   7  -4   1    9.00    1.20
  -7  -4  -1   12.40    1.20
  -7   4  -1    8.50    1.30
   7   4   1    7.90    0.90
  -8  -4  -1    7.50    1.20
   8  -4   1    9.50    1.40
  -8  -4  -1    8.80    1.10
  -8   4  -1    9.00    1.40
   8   4   1    7.30    1.00
   9  -4   1   13.60    1.60
  -9  -4  -1   14.80    1.60
  -9  -4  -1   14.00    1.40
   9   4   1   13.80    1.40
  -9   4  -1   12.50    1.70
  10  -4   1   15.30    1.90
 -10   4  -1   12.10    1.70
  10   4   1   12.10    1.40
  11  -4   1    1.60    1.00
  11   4   1    3.30    1.10
 -11   4  -1    2.60    1.40
  12  -4   1    5.70    1.60
 -12   4  -1    7.70    1.80
  12   4   1    6.10    1.40
  12  -5  -1    3.10    1.30
  12   5  -1    1.50    1.10
 -12   5   1    0.60    1.20
  11  -5  -1    4.40    1.20
 -11  -5   1    7.70    1.80
  11   5  -1    5.20    1.20
 -11   5   1    5.60    1.50
  10  -5  -1   -0.40    0.70
 -10  -5   1   -0.70    0.90
  10   5  -1    0.50    0.70
 -10   5   1    0.10    0.90
   9  -5  -1   21.10    2.00
  -9  -5   1   21.10    2.10
   9   5  -1   20.80    1.70
  -9   5   1   17.90    2.00
   8  -5  -1   31.20    1.90
  -8  -5   1   34.60    2.30
   8   5  -1   33.40    1.80
  -8   5   1   33.60    2.30
   7  -5  -1   13.00    1.40
  -7  -5   1   16.80    1.70
   7   5  -1   13.80    1.30
  -7   5   1   15.40    1.80
   6  -5  -1   54.79    2.30
  -6  -5   1   52.79    2.50
  -6   5   1   53.79    2.60
   6   5  -1   53.89    2.00
  -5  -5   1   31.00    1.90
  -5  -5   1   32.30    1.00
   5  -5  -1   35.30    1.70
  -5   5   1   30.70    1.90
   5   5  -1   33.90    1.60
  -4  -5   1   57.29    2.40
  -4  -5   1   55.79    1.40
   4  -5  -1   52.19    2.00
  -4   5   1   53.39    2.30
  -4   5   1   55.39    1.50
   4   5  -1   58.89    2.00
  -3  -5   1   23.00    0.80
   3  -5  -1   23.40    1.20
  -3  -5   1   23.20    1.50
   3  -5  -1   24.80    1.50
   3  -5  -1   22.90    1.00
   3   5  -1   22.30    1.20
   2  -5  -1  878.61   15.90
  -2  -5   1  886.11   15.20
   2  -5  -1  890.21   16.20
   2  -5  -1  890.71   15.70
  -2  -5   1  891.31   16.40
   2   5  -1  909.21   16.00
   1  -5  -1  961.10   16.90
  -1  -5   1  962.70   17.40
  -1  -5   1  956.50   16.50
   1   5  -1  957.30   17.10
   0  -5  -1   68.59    2.20
   0  -5   1   70.99    2.20
   0  -5  -1   73.39    2.20
   0  -5   1   69.79    2.30
   0   5  -1   66.49    1.90
  -1  -5  -1  455.45    9.00
  -1  -5  -1  452.55    8.60
   1  -5   1  473.35    8.90
   1  -5   1  458.35    8.70
   1   5   1  446.76    8.50
  -1   5  -1  443.36    8.60
   2  -5   1  150.68    3.70
  -2  -5  -1  148.49    3.90
   2  -5   1  148.29    3.40
  -2  -5  -1  150.48    3.40
  -2   5  -1  148.49    3.70
   2   5   1  151.08    3.40
  -3  -5  -1  214.68    5.20
  -3  -5  -1  213.78    4.40
   3  -5   1  215.98    5.00
   3  -5   1  213.98    4.40
  -3   5  -1  210.78    5.00
   3   5   1  211.58    4.50
  -4  -5  -1  197.98    4.30
  -4  -5  -1  206.68    5.20
   4  -5   1  203.68    5.00
   4  -5   1  206.98    4.00
  -4   5  -1  200.88    5.10
   4   5   1  207.38    4.50
  -5  -5  -1   17.00    1.00
  -5  -5  -1   16.50    1.60
   5  -5   1   18.10    1.40
  -5   5  -1   15.30    1.50
   5   5   1   17.50    1.20
  -6  -5  -1    5.50    0.80
  -6  -5  -1    4.00    1.00
   6  -5   1    4.40    0.90
  -6   5  -1    2.80    1.00
   6   5   1    4.60    0.80
  -7  -5  -1   44.40    2.40
   7  -5   1   44.40    2.20
  -7  -5  -1   43.30    1.80
   7   5   1   43.80    1.90
  -7   5  -1   47.00    2.50
  -8  -5  -1    6.10    1.30
   8  -5   1    4.20    1.00
  -8  -5  -1    5.20    0.90
   8   5   1    5.30    1.00
  -8   5  -1    4.20    1.10
   9  -5   1    3.00    1.00
  -9  -5  -1    4.20    1.20
   9   5   1    5.90    1.00
  -9   5  -1    4.10    1.30
  10  -5   1    4.30    1.30
 -10  -5  -1    2.00    1.10
 -10   5  -1    3.00    1.20
  10   5   1    3.40    1.00
  11  -5   1    1.70    1.10
 -11   5  -1    2.00    1.30
  11   5   1    0.60    0.90
  12  -5   1    0.60    1.20
 -12   5  -1   -0.90    1.20
  12   5   1    1.10    1.00
  12  -6  -1    0.10    1.20
 -12   6   1    0.30    1.20
  12   6  -1    4.20    1.20
 -11  -6   1    0.20    1.20
  11  -6  -1   -0.20    1.00
 -11   6   1    1.60    1.40
  11   6  -1    1.80    1.00
 -10  -6   1    1.90    1.20
  10  -6  -1    2.80    1.10
  10   6  -1    4.20    1.00
 -10   6   1    2.90    1.40
  -9  -6   1    3.20    1.20
   9  -6  -1    1.20    0.80
  -9   6   1    1.90    1.20
   9   6  -1    4.10    1.00
   8  -6  -1    9.30    1.40
  -8  -6   1    7.30    1.40
  -8   6   1    7.00    1.40
   8   6  -1    7.00    1.10
   7  -6  -1   15.00    1.50
  -7  -6   1   12.90    1.70
  -7   6   1   18.50    2.00
   7   6  -1   13.40    1.30
   6  -6  -1  124.89    3.90
  -6  -6   1  125.99    4.20
   6   6  -1  122.89    3.50
  -6   6   1  124.89    4.30
  -5  -6   1   22.50    1.80
   5  -6  -1   23.40    1.50
   5   6  -1   22.70    1.40
  -5   6   1   25.60    1.80
  -4  -6   1   15.80    1.60
   4  -6  -1   17.30    1.30
   4   6  -1   15.50    1.10
  -4   6   1   19.00    1.50
   3  -6  -1   21.30    1.10
  -3  -6   1   25.70    1.70
   3  -6  -1   20.80    1.30
  -3  -6   1   20.70    0.90
   3  -6  -1   21.40    1.50
   3   6  -1   21.40    1.30
   2  -6  -1  333.27    6.80
  -2  -6   1  331.67    7.40
   2  -6  -1  345.97    7.00
   2  -6  -1  333.27    7.20
  -2  -6   1  326.87    6.20
   2   6  -1  334.57    7.00
  -1  -6   1   33.00    1.70
   1  -6  -1   33.00    1.50
   1  -6  -1   30.40    1.50
   1  -6  -1   33.90    1.50
   1   6  -1   34.70    1.60
   0  -6   1   91.39    2.90
   0  -6   1   92.49    2.80
   0  -6  -1   95.09    2.90
   0  -6  -1   96.29    2.80
   0  -6  -1   80.49    2.50
   0   6  -1   90.89    2.50
   1  -6   1   13.10    1.00
   1  -6   1   14.80    1.10
  -1  -6  -1   13.70    1.00
  -1  -6  -1   12.80    1.20
  -1   6  -1   12.50    1.00
   1   6   1   14.90    1.00
  -2  -6  -1   35.00    1.50
   2  -6   1   34.30    1.70
  -2  -6  -1   36.70    1.90
   2  -6   1   36.70    1.50
  -2   6  -1   36.00    1.70
   2   6   1   35.60    1.50
  -3  -6  -1  135.89    3.30
   3  -6   1  138.79    3.30
  -3  -6  -1  139.19    4.00
   3  -6   1  131.79    3.80
  -3   6  -1  131.69    3.80
   3   6   1  136.19    3.40
   4  -6   1  439.06    8.20
   4  -6   1  451.55    9.30
  -4  -6  -1  437.16    8.40
  -4  -6  -1  447.06    9.60
   4   6   1  441.36    8.60
  -4   6  -1  449.66    9.40
  -5  -6  -1  215.88    4.70
   5  -6   1  215.08    5.50
  -5  -6  -1  210.38    5.70
   5   6   1  215.78    4.90
  -5   6  -1  219.18    5.70
   6  -6   1   30.40    1.90
  -6  -6  -1   28.50    2.00
  -6  -6  -1   27.90    1.40
   6   6   1   27.90    1.60
  -6   6  -1   32.00    2.20
  -7  -6  -1    8.40    1.30
   7  -6   1    7.60    1.30
   7   6   1    4.60    0.90
  -7   6  -1    5.00    1.10
   8  -6   1    9.00    1.40
  -8  -6  -1   12.10    1.60
   8   6   1    9.60    1.10
  -8   6  -1   11.50    1.70
   9  -6   1    1.40    1.00
  -9  -6  -1    0.70    1.00
  -9   6  -1    0.60    1.00
   9   6   1    1.30    0.80
 -10  -6  -1    0.70    1.10
  10  -6   1    0.70    1.10
 -10   6  -1    0.00    0.90
  10   6   1    0.90    0.90
  11  -6   1    1.40    1.10
 -11   6  -1    2.30    1.40
  11   6   1    0.30    0.90
  11  -7  -1   -1.10    1.00
 -11  -7   1    1.20    1.30
 -11   7   1   -0.10    1.30
  11   7  -1    0.90    1.00
 -10  -7   1    0.70    1.20
  10  -7  -1    1.90    1.20
  10   7  -1    2.70    1.10
 -10   7   1    2.10    1.20
   9  -7  -1    1.30    1.00
  -9  -7   1    0.30    1.10
  -9   7   1   -0.40    0.90
   9   7  -1    0.00    0.80
   8  -7  -1    3.90    1.10
  -8  -7   1    4.10    1.30
  -8   7   1    4.90    1.30
   8   7  -1    5.00    1.00
  -7  -7   1   13.50    1.90
   7  -7  -1   13.60    1.60
   7   7  -1   11.60    1.30
  -7   7   1   10.10    1.60
   6  -7  -1   17.40    1.60
  -6  -7   1   16.50    1.80
  -6   7   1   17.80    1.90
   6   7  -1   17.90    1.40
   5  -7  -1   25.10    1.70
  -5  -7   1   21.40    2.00
  -5   7   1   21.40    1.80
   5   7  -1   22.60    1.50
   4  -7  -1   42.20    1.60
   4  -7  -1   42.50    2.00
  -4  -7   1   42.80    2.40
   4   7  -1   45.30    2.00
  -4   7   1   40.20    2.30
  -3  -7   1   53.49    2.50
   3  -7  -1   52.19    2.20
   3  -7  -1   51.89    1.90
   3   7  -1   55.69    2.20
   2  -7  -1    7.80    0.90
  -2  -7   1    7.20    1.20
  -2  -7   1    8.10    0.70
   2  -7  -1   13.80    1.30
   2   7  -1    6.40    0.90
   1  -7  -1  159.08    4.20
   1  -7  -1  161.58    4.10
  -1  -7   1  162.98    4.50
   1  -7  -1  163.28    4.30
   1   7  -1  165.38    4.30
   1   7  -1  160.38    3.70
   0  -7  -1   60.99    2.20
   0  -7   1   57.39    2.40
   0  -7  -1   61.39    2.30
   0  -7   1   61.59    2.30
   0  -7  -1   62.89    2.40
   0   7  -1   60.59    2.10
  -1  -7  -1  111.29    3.10
   1  -7   1  107.09    3.30
  -1  -7  -1  110.29    3.50
   1  -7   1  107.69    3.30
  -1   7  -1  109.49    3.10
   1   7   1  108.59    3.10
   2  -7   1   89.99    2.80
  -2  -7  -1   81.49    3.10
  -2  -7  -1   81.79    2.60
   2  -7   1   85.89    3.00
   2   7   1   83.89    2.60
  -2   7  -1   87.09    2.90
   3  -7   1   42.90    1.80
  -3  -7  -1   46.70    2.40
   3  -7   1   43.60    2.20
  -3  -7  -1   46.00    1.80
   3   7   1   43.50    1.80
  -3   7  -1   46.30    2.20
  -4  -7  -1   34.30    1.60
   4  -7   1   34.80    2.00
  -4  -7  -1   35.70    2.20
   4   7   1   36.70    1.80
  -4   7  -1   33.60    2.00
   5  -7   1  177.18    5.10
  -5  -7  -1  182.88    5.40
   5   7   1  181.28    4.50
  -5   7  -1  180.38    5.20
  -6  -7  -1   25.90    2.10
   6  -7   1   29.10    2.00
   6   7   1   24.90    1.60
  -6   7  -1   26.70    2.10
   7  -7   1    5.50    1.10
  -7  -7  -1    3.80    1.30
  -7   7  -1    3.10    1.10
   7   7   1    3.70    0.90
   8  -7   1    1.30    0.90
  -8  -7  -1    2.00    1.10
  -8   7  -1    3.00    1.20
   8   7   1    1.30    0.80
   9  -7   1    1.50    1.00
  -9  -7  -1    2.30    1.20
   9   7   1    2.60    1.00
  -9   7  -1    1.10    1.00
 -10  -7  -1    5.10    1.40
  10  -7   1    7.40    1.60
  10   7   1    4.80    1.20
 -10   7  -1    5.70    1.70
 -10  -8   1    2.40    1.40
  10  -8  -1    0.60    1.10
  10   8  -1   -0.90    0.90
 -10   8   1    1.20    1.20
   9  -8  -1    4.50    1.30
  -9  -8   1    4.90    1.50
  -9   8   1    3.40    1.50
   9   8  -1    2.20    1.10
   8  -8  -1    2.20    1.10
  -8  -8   1    3.20    1.30
  -8   8   1    2.10    1.30
   8   8  -1    3.50    1.10
   7  -8  -1   13.40    1.70
  -7  -8   1    8.10    1.60
  -7   8   1   15.00    1.90
   7   8  -1   12.40    1.40
  -6  -8   1    3.30    1.20
   6  -8  -1    2.30    1.00
  -6   8   1    4.40    1.30
   6   8  -1    2.30    0.90
   5  -8  -1    2.60    0.80
  -5  -8   1    2.50    1.10
   5   8  -1    1.60    0.80
  -5   8   1    1.90    0.90
  -4  -8   1    2.30    1.00
   4  -8  -1    2.50    0.90
   4   8  -1    2.70    0.80
  -4   8   1    0.90    0.90
   3  -8  -1   24.50    1.40
  -3  -8   1   24.30    2.10
   3  -8  -1   26.40    1.70
  -3   8   1   21.40    2.00
   3   8  -1   24.50    1.50
   2  -8  -1   28.00    1.60
   2  -8  -1   28.00    1.70
  -2  -8   1   28.20    2.00
   2  -8  -1   18.30    1.50
   2   8  -1   24.60    1.60
   1  -8  -1   21.20    1.50
   1  -8  -1   19.90    1.40
   1  -8  -1   20.50    1.50
  -1  -8   1   21.10    1.70
   1   8  -1   18.80    1.40
   0  -8   1   45.90    2.20
   0  -8   1   46.30    2.30
   0  -8  -1   45.10    2.10
   0  -8  -1   49.80    2.30
   0   8  -1   49.40    2.00
   0   8   1   44.20    2.10
   1  -8   1   19.00    1.50
  -1  -8  -1   17.30    1.70
   1  -8   1   12.80    1.40
  -1  -8  -1   15.80    1.30
   1   8   1   16.20    1.30
  -1   8  -1   17.90    1.40
   2  -8   1  196.08    4.90
   2  -8   1  192.28    5.10
  -2  -8  -1  195.28    5.50
  -2  -8  -1  190.78    4.70
   2   8   1  195.28    4.80
  -2   8  -1  189.08    5.00
  -3  -8  -1   76.99    3.20
   3  -8   1   82.09    3.10
   3  -8   1   74.99    2.60
   3   8   1   75.29    2.70
  -3   8  -1   76.29    3.00
   4  -8   1   36.90    2.10
  -4  -8  -1   39.40    2.40
  -4   8  -1   36.30    2.20
   4   8   1   36.80    1.80
  -5  -8  -1   27.80    2.10
   5  -8   1   28.70    1.90
   5   8   1   25.80    1.70
  -5   8  -1   28.60    2.10
   6  -8   1   29.70    2.10
  -6  -8  -1   21.20    2.20
   6   8   1   25.70    1.70
  -6   8  -1   27.70    2.10
   7  -8   1    0.10    0.80
  -7  -8  -1   -0.60    1.00
  -7   8  -1   -0.80    0.90
   7   8   1   -0.50    0.70
   8  -8   1    3.10    1.20
  -8  -8  -1    3.70    1.30
  -8   8  -1    4.20    1.50
   8   8   1    5.90    1.20
   9  -8   1    2.60    1.30
  -9  -8  -1    0.00    1.20
  -9   8  -1    3.00    1.30
   9   8   1    1.20    1.00
  10  -8   1    5.10    1.60
 -10  -8  -1    2.30    1.30
  10   8   1    3.00    1.20
 -10   8  -1    2.70    1.50
   9  -9  -1    0.90    1.20
  -9  -9   1   -0.80    1.20
  -9   9   1   -1.00    1.20
   9   9  -1    1.00    1.10
   8  -9  -1    2.80    1.10
  -8  -9   1    3.20    1.40
  -8   9   1    2.50    1.40
   8   9  -1    1.40    1.10
  -7  -9   1    4.40    1.40
   7  -9  -1    3.30    1.20
   7   9  -1    0.80    1.00
  -7   9   1    1.30    1.20
  -6  -9   1    3.80    1.40
   6  -9  -1    4.60    1.10
   6   9  -1    4.00    1.10
  -6   9   1    1.00    1.00
   5  -9  -1    7.20    1.30
  -5  -9   1    5.40    1.50
   5   9  -1    4.40    1.00
  -5   9   1    8.30    1.50
  -4  -9   1   13.70    1.80
   4  -9  -1   13.60    1.60
  -4   9   1   12.10    1.70
   4   9  -1   12.20    1.40
   3  -9  -1   65.59    2.50
  -3  -9   1   69.09    3.30
   3  -9  -1   69.69    2.80
  -3   9   1   70.39    3.10
   3   9  -1   68.09    2.80
   2  -9  -1   31.10    1.90
   2  -9  -1   28.10    1.80
  -2  -9   1   32.50    2.30
   2   9  -1   31.20    1.90
   1  -9  -1   59.79    2.50
  -1  -9   1   56.09    2.70
   1  -9  -1   59.39    2.60
   1  -9  -1   57.69    2.60
   1   9  -1   58.59    2.60
   0  -9  -1   37.50    2.20
   0  -9   1   39.10    2.20
   0  -9  -1   38.60    2.00
   0   9   1   41.90    2.10
  -1  -9  -1   73.49    3.20
   1  -9   1   73.19    2.90
   1   9   1   73.09    2.80
   2  -9   1    5.90    1.10
   2  -9   1    5.10    1.10
  -2  -9  -1    6.30    1.30
   2   9   1    5.60    1.00
  -2   9  -1    6.20    1.10
  -3  -9  -1   60.89    3.10
   3  -9   1   65.09    2.90
  -3   9  -1   57.79    2.80
   3   9   1   60.19    2.50
   4  -9   1    1.60    0.90
  -4  -9  -1    2.40    1.20
   4   9   1    2.00    0.80
  -4   9  -1    2.30    1.00
   5  -9   1   12.70    1.70
  -5  -9  -1   10.40    1.80
   5   9   1   10.70    1.30
  -5   9  -1   10.60    1.60
  -6  -9  -1    3.40    1.30
   6  -9   1    6.20    1.30
   6   9   1    3.90    1.00
  -6   9  -1    3.30    1.20
  -7  -9  -1    2.50    1.30
   7  -9   1    1.80    1.10
   7   9   1    1.90    1.00
  -7   9  -1    2.70    1.30
   8  -9   1    7.70    1.60
  -8  -9  -1    6.00    1.60
   8   9   1    5.70    1.20
  -8   9  -1    9.00    1.80
  -9  -9  -1   -1.40    1.10
   9  -9   1   -0.60    0.90
  -9   9  -1    1.60    1.40
   9   9   1    0.80    1.00
   8 -10  -1   -0.40    1.00
  -8 -10   1   -0.70    1.10
  -8  10   1    0.90    1.40
   8  10  -1    0.20    1.10
  -7 -10   1   23.70    2.60
   7 -10  -1   24.60    2.50
   7  10  -1   27.80    2.30
  -7  10   1   25.00    2.70
   6 -10  -1   20.80    2.30
  -6 -10   1   16.50    2.30
   6  10  -1   16.10    1.70
  -6  10   1   16.80    2.10
  -5 -10   1    3.40    1.30
   5 -10  -1    3.00    1.10
   5  10  -1    2.70    0.90
  -5  10   1    3.90    1.30
  -4 -10   1    1.10    1.00
   4 -10  -1    0.80    0.80
  -4  10   1    0.10    0.90
   4  10  -1   -0.50    0.60
  -3 -10   1    3.10    1.20
   3 -10  -1    1.10    0.90
  -3  10   1    0.60    1.00
   3  10  -1    0.60    0.80
   2 -10  -1   20.60    1.90
  -2 -10   1   15.30    1.80
   2 -10  -1   17.00    1.70
  -2  10   1   20.70    2.10
   2  10  -1   15.60    1.60
  -1 -10   1   15.40    1.90
   1 -10  -1   10.30    1.40
   1  10  -1   13.80    1.60
   0 -10  -1    6.30    1.30
   0 -10   1    5.30    1.20
   0  10  -1    4.40    1.10
   0  10   1    5.00    1.00
   1 -10   1   29.50    2.10
   1 -10   1   21.60    2.00
  -1 -10  -1   26.90    2.20
   1  10   1   30.00    1.90
   2 -10   1    1.60    1.00
  -2 -10  -1   -0.70    0.90
   2 -10   1    1.30    0.90
   2  10   1    1.30    0.70
   3 -10   1   12.70    1.70
  -3 -10  -1   15.50    2.00
   3  10   1   10.70    1.40
  -3  10  -1   12.70    1.70
   4 -10   1   13.10    1.70
  -4 -10  -1   15.30    2.10
   4  10   1   12.10    1.40
  -4  10  -1    9.60    1.50
  -5 -10  -1    8.90    1.70
   5 -10   1   18.50    2.20
  -5  10  -1   14.50    1.90
   5  10   1   12.30    1.50
  -6 -10  -1   -0.30    1.20
   6 -10   1   -1.70    0.90
   6  10   1   -0.50    0.90
  -6  10  -1   -0.30    1.10
  -7 -10  -1    1.50    1.40
   7 -10   1    1.40    1.10
   7  10   1    2.60    1.10
  -7  10  -1    1.60    1.20
  -8 -10  -1    1.80    1.40
   8 -10   1    1.10    1.10
  -8  10  -1    1.40    1.40
   7 -11  -1    2.80    1.30
  -7 -11   1    1.50    1.40
   7  11  -1    1.50    1.30
  -7  11   1    0.80    1.40
   6 -11  -1    3.50    1.30
  -6 -11   1    3.30    1.40
   6  11  -1    2.50    1.10
  -6  11   1    3.60    1.50
  -5 -11   1    3.90    1.60
   5 -11  -1    2.60    1.10
   5  11  -1    4.30    1.20
  -5  11   1    4.40    1.50
  -4 -11   1   -0.10    1.10
   4 -11  -1    2.30    1.10
   4  11  -1    1.80    1.00
  -4  11   1    4.10    1.40
  -3 -11   1    6.80    1.60
   3 -11  -1    7.40    1.40
   3  11  -1    7.10    1.30
   2 -11  -1    4.70    1.10
  -2 -11   1    3.60    1.30
   2 -11  -1    5.10    1.20
   2  11  -1    4.60    1.10
   1 -11  -1    2.90    1.10
  -1 -11   1    1.60    1.00
   1  11  -1    3.20    1.10
  -1  11   1    2.30    0.90
   0 -11   1    7.60    1.50
   0 -11  -1    6.90    1.30
   0  11  -1    5.70    1.20
   0  11   1    8.20    1.30
  -1 -11  -1    2.90    1.20
   1 -11   1    1.10    1.10
   1  11   1    2.30    0.90
   2 -11   1    2.00    1.10
  -2 -11  -1    2.50    1.10
   2  11   1    3.90    1.00
  -3 -11  -1    4.00    1.30
   3 -11   1    6.20    1.30
   3  11   1    4.80    1.10
   4 -11   1    6.30    1.40
  -4 -11  -1    7.50    1.70
   4  11   1    7.20    1.20
   5 -11   1    2.10    1.20
  -5 -11  -1    1.20    1.20
   5  11   1   -1.80    1.00
   6 -11   1    3.20    1.40
  -6 -11  -1    5.60    1.80
  -6  11  -1    4.90    1.60
  -4 -12   1    0.40    1.20
   4 -12  -1    2.40    1.20
   4  12  -1    1.60    1.10
   3 -12  -1   -0.40    1.00
  -3 -12   1    0.60    1.20
   3  12  -1   -0.30    0.90
  -2 -12   1    3.00    1.40
  -2  12   1    5.90    1.30
   2  12  -1    6.10    1.30
  -1 -12   1    7.10    1.60
   1 -12  -1    8.40    1.50
   1  12  -1    6.10    1.30
  -1  12   1    6.40    1.30
   0 -12   1    1.40    1.10
   0 -12  -1    1.70    1.10
   0  12   1    1.60    1.00
   0  12  -1    2.40    1.00
   1 -12   1    0.40    1.60
  -1 -12  -1    0.90    1.20
   1  12   1    0.10    0.90
  -1  12  -1    1.70    1.00
  -2 -12  -1    6.50    1.60
   2  12   1    6.60    1.30
  -3 -12  -1    2.10    1.30
   3 -12   1    1.90    1.20
  -4 -12  -1    1.00    1.20
   4 -12   1    2.90    1.20
 -13   0   2    1.00    1.20
  13   0  -2    3.20    1.20
  12   0  -2    3.60    1.10
 -12   0   2    2.30    1.10
  11   0  -2    0.50    0.80
 -11   0   2    0.40    0.90
 -10   0   2   13.30    1.50
  10   0  -2   12.10    1.30
  -9   0   2   41.60    2.10
   9   0  -2   41.40    2.00
   8   0  -2   68.29    2.40
  -8   0   2   71.29    2.60
  -8   0   2   68.79    2.20
   7   0  -2    2.60    0.60
  -7   0   2    3.40    0.60
  -7   0   2    3.30    0.70
   6   0  -2  169.28    3.80
  -6   0   2  164.38    3.70
   5   0  -2  375.66    7.20
  -5   0   2  386.06    7.10
   4   0  -2   29.10    1.00
  -4   0   2   30.10    1.00
   3   0  -2  222.18    4.10
  -3   0   2  214.68    4.10
   3   0  -2  208.18    4.30
  -2   0   2 9320.07  158.78
   2   0  -2 9713.43  160.08
  -1   0   2 7070.99  117.69
   1   0  -2 6968.50  117.49
   1   0  -2 6981.30  116.49
   0   0   2  661.33   11.10
   0   0   2  664.93   11.30
   0   0  -2  663.83   11.30
   1   0   2   29.90    0.80
  -1   0  -2   28.60    0.90
   2   0   2   66.69    1.50
  -2   0  -2   66.79    1.70
   2   0   2   64.99    1.50
   3   0   2  446.46    7.80
   3   0   2  443.36    8.00
  -3   0  -2  445.16    8.20
   4   0   2  221.18    4.50
   4   0   2  216.48    4.20
  -4   0  -2  222.68    4.70
   5   0   2   26.70    1.20
  -5   0  -2   26.70    1.40
   5   0   2   27.80    1.00
   6   0   2   18.30    1.10
  -6   0  -2   17.80    1.30
   6   0   2   17.60    0.80
  -7   0  -2    2.70    0.90
   7   0   2    2.90    0.50
   7   0   2    1.20    0.60
  -8   0  -2   54.69    2.50
   8   0   2   57.69    2.40
   9   0   2    0.00    0.70
  -9   0  -2    0.30    0.70
 -10   0  -2    2.30    1.10
  10   0   2    3.20    1.00
 -11   0  -2    4.90    1.40
  11   0   2    4.70    1.30
 -12   0  -2    0.90    1.40
  12   0   2    1.00    1.10
  13  -1  -2    0.50    1.00
 -13   1   2   -0.70    1.10
  13   1  -2    0.00    1.00
  12  -1  -2    2.20    1.00
 -12  -1   2    2.60    1.10
 -12   1   2    2.40    1.20
  12   1  -2    2.80    1.10
  11  -1  -2    6.70    1.30
 -11  -1   2    5.50    1.20
 -11   1   2    3.90    1.20
  11   1  -2    7.30    1.30
 -10  -1   2    3.10    0.90
  10  -1  -2    2.90    0.90
  10   1  -2    4.70    1.00
 -10   1   2    4.10    1.10
  -9  -1   2   51.39    2.10
  -9  -1   2   52.29    2.30
   9  -1  -2   55.19    2.30
  -9   1   2   53.59    2.50
   9   1  -2   49.10    2.20
  -8  -1   2   16.80    1.20
  -8  -1   2   16.40    1.20
   8  -1  -2   17.40    1.30
   8   1  -2   15.80    1.20
  -8   1   2   16.60    1.30
  -7  -1   2    9.00    0.90
  -7  -1   2    8.10    0.90
   7  -1  -2   11.00    1.00
  -7   1   2    9.60    1.10
   7   1  -2    9.00    0.90
  -7   1   2    8.90    0.70
   6  -1  -2   17.30    1.00
  -6  -1   2   15.20    1.00
  -6  -1   2   16.90    1.00
  -6   1   2   16.80    0.80
  -6   1   2   16.50    1.10
   6   1  -2   15.70    1.00
   5  -1  -2  215.98    4.60
  -5  -1   2  224.78    4.60
  -5  -1   2  221.68    4.70
  -5   1   2  223.78    4.30
  -5   1   2  230.58    5.00
   5   1  -2  219.58    4.50
   4  -1  -2  502.35    9.40
  -4  -1   2  500.45    9.10
  -4  -1   2  492.75    8.90
   4  -1  -2  499.35    8.90
   4   1  -2  489.55    8.90
  -4   1   2  490.05    8.60
   3  -1  -2  571.74   10.50
   3  -1  -2  576.64   10.10
  -3  -1   2  589.24   10.30
  -3   1   2  579.14    9.90
   3   1  -2  581.34   10.10
  -2  -1   2 1127.79   19.30
   2  -1  -2 1140.19   19.50
   2  -1  -2 1163.68   19.10
  -2   1   2 1112.49   19.10
   2   1  -2 1151.38   19.10
   2   1  -2 1137.09   19.20
  -1  -1   2 6111.19  101.09
   1  -1  -2 6157.98  100.89
   1   1  -2 6043.70   99.59
   1   1  -2 5410.16  100.39
  -1   1   2 6129.49  100.99
   0  -1  -2 2058.49   34.30
   0  -1   2 2045.10   34.70
   0  -1   2 2080.19   35.30
   0   1   2 2092.59   35.00
   0   1  -2 2005.40   34.80
  -1  -1  -2  778.82   13.40
   1  -1   2  789.32   13.20
   1  -1   2  769.32   13.30
   1   1   2  791.22   13.40
  -1   1  -2  764.32   13.40
   1   1   2  787.42   13.00
  -2  -1  -2   37.10    1.20
   2  -1   2   35.90    1.10
  -2  -1  -2   35.10    1.10
   2  -1   2   36.20    0.90
  -2   1  -2   36.80    1.20
   2   1   2   34.80    0.90
   3  -1   2  130.99    3.00
  -3  -1  -2  133.39    2.90
  -3  -1  -2  130.39    3.00
   3  -1   2  135.89    2.60
   3   1   2  133.19    2.80
  -3   1  -2  133.89    3.10
  -4  -1  -2  346.97    6.60
  -4  -1  -2  346.97    6.80
   4  -1   2  346.77    6.10
   4  -1   2  350.06    6.80
   4   1   2  339.87    6.50
  -4   1  -2  350.26    7.00
  -5  -1  -2   74.49    2.00
   5  -1   2   71.59    2.20
  -5  -1  -2   75.09    2.30
   5  -1   2   73.09    1.60
   5   1   2   71.19    2.10
  -5   1  -2   74.69    2.40
   6  -1   2  131.19    3.40
  -6  -1  -2  121.89    3.40
   6  -1   2  124.09    2.60
  -6  -1  -2  123.79    3.00
   6   1   2  129.79    3.20
  -6   1  -2  126.89    3.60
  -7  -1  -2  189.48    4.30
  -7  -1  -2  194.08    4.80
   7  -1   2  191.08    4.80
  -7   1  -2  194.78    5.00
   7   1   2  188.88    4.60
  -8  -1  -2   61.69    2.60
   8  -1   2   59.89    2.50
   8   1   2   59.79    2.40
  -8   1  -2   60.99    2.70
  -9  -1  -2   33.60    2.00
   9  -1   2   32.10    2.00
  -9   1  -2   33.20    2.20
   9   1   2   33.40    2.00
  10  -1   2    1.70    0.90
 -10  -1  -2    0.70    0.90
 -10   1  -2   -0.40    0.90
  10   1   2    1.00    0.70
  11  -1   2    0.80    0.90
 -11  -1  -2   -1.00    1.00
  11   1   2    0.70    0.90
 -11   1  -2   -0.60    1.10
 -12  -1  -2    0.90    1.30
  12  -1   2    0.40    1.10
  12   1   2    2.80    1.20
 -12   1  -2    2.00    1.40
  13  -2  -2    0.90    1.10
  13   2  -2    1.40    1.00
 -13   2   2    0.30    1.30
  12  -2  -2    0.30    0.90
 -12   2   2    1.30    1.20
  12   2  -2    0.50    0.90
  11  -2  -2   13.40    1.60
 -11  -2   2   11.90    1.50
 -11   2   2    9.50    1.50
  11   2  -2   12.60    1.50
  10  -2  -2   20.80    1.60
 -10  -2   2   21.70    1.60
  10   2  -2   23.00    1.70
 -10   2   2   21.50    2.10
  -9  -2   2    5.70    0.90
  -9  -2   2    4.80    1.00
   9  -2  -2    3.70    0.90
   9   2  -2    3.80    0.90
  -9   2   2    3.00    1.00
   8  -2  -2   52.39    2.10
  -8  -2   2   54.79    2.00
  -8  -2   2   51.89    2.20
   8   2  -2   54.99    2.10
  -8   2   2   53.59    2.40
   7  -2  -2    7.10    0.90
  -7  -2   2    6.10    0.80
  -7  -2   2    4.80    0.80
  -7   2   2    5.60    0.90
   7   2  -2    6.30    0.80
  -6  -2   2  129.99    3.40
  -6  -2   2  119.99    2.90
   6  -2  -2  124.29    3.20
  -6   2   2  121.79    2.60
   6   2  -2  119.99    3.10
  -6   2   2  126.29    3.60
  -5  -2   2    0.10    0.20
  -5  -2   2    0.30    0.30
   5  -2  -2    0.30    0.30
  -5   2   2    0.00    0.40
  -5   2   2    0.70    0.20
   5   2  -2    0.60    0.40
   4  -2  -2  154.48    3.30
  -4  -2   2  150.08    3.60
   4  -2  -2  147.09    3.70
  -4  -2   2  151.98    3.00
  -4   2   2  148.19    2.90
   4   2  -2  146.39    3.30
   3  -2  -2  199.18    4.40
   3  -2  -2  180.18    3.90
  -3  -2   2  205.38    3.60
  -3  -2   2  203.38    4.30
   3   2  -2  203.68    4.00
  -3   2   2  204.48    3.70
   2  -2  -2  603.04   10.40
   2  -2  -2  588.94   10.90
  -2  -2   2  587.54   10.80
   2   2  -2  605.54   10.60
  -2   2   2  596.84   10.40
   2   2  -2  635.34   10.20
   1  -2  -2  148.99    2.80
  -1  -2   2  151.08    3.20
   1  -2  -2  151.28    3.30
   1   2  -2  154.38    2.70
   1   2  -2  153.68    3.20
  -1   2   2  152.98    3.00
   0  -2  -2  115.99    2.50
   0  -2   2  101.49    2.40
   0  -2   2  112.79    2.50
   0  -2  -2  116.69    2.50
   0   2  -2  117.89    2.30
  -1  -2  -2 3348.26   55.39
   1  -2   2 3351.96   56.09
   1  -2   2 3275.77   56.99
  -1  -2  -2 3373.66   57.39
   1   2   2 3276.97   55.69
  -1   2  -2 3343.17   55.29
  -2  -2  -2  577.14   10.40
   2  -2   2  586.34    9.90
   2  -2   2  575.74   10.40
  -2  -2  -2  573.04   10.40
   2   2   2  594.64   10.00
  -2   2  -2  576.44   10.50
  -3  -2  -2  239.18    4.90
  -3  -2  -2  238.28    5.00
   3  -2   2  244.18    5.00
   3  -2   2  240.48    4.30
   3   2   2  245.28    4.60
  -3   2  -2  244.38    5.10
  -4  -2  -2 1438.66   24.70
   4  -2   2 1411.86   24.80
  -4  -2  -2 1452.15   24.70
   4  -2   2 1445.56   23.80
  -4   2  -2 1443.36   25.00
   4   2   2 1410.36   24.30
  -5  -2  -2    0.10    0.40
  -5  -2  -2    0.00    0.40
   5  -2   2    0.40    0.40
   5  -2   2    0.20    0.10
  -5   2  -2    0.40    0.50
   5   2   2   -0.10    0.30
  -6  -2  -2   92.49    2.80
   6  -2   2   97.79    2.90
  -6  -2  -2   91.99    2.70
   6   2   2   93.09    2.60
  -6   2  -2   90.59    3.00
  -7  -2  -2   72.49    2.40
  -7  -2  -2   71.49    2.60
   7  -2   2   72.69    2.70
  -7   2  -2   74.39    2.90
   7   2   2   66.99    2.30
  -8  -2  -2   16.20    1.30
   8  -2   2   14.40    1.50
  -8  -2  -2   13.80    1.50
  -8   2  -2   10.80    1.40
   8   2   2   14.20    1.30
   9  -2   2    2.90    0.90
  -9  -2  -2    0.90    0.90
  -9   2  -2    2.00    1.00
   9   2   2    1.00    0.70
 -10  -2  -2    1.90    1.10
  10  -2   2    2.40    1.00
 -10   2  -2   -0.10    1.00
  10   2   2    1.00    0.70
  11  -2   2    8.40    1.60
 -11  -2  -2    7.00    1.50
 -11   2  -2    6.10    1.50
  11   2   2    9.10    1.50
  12  -2   2    0.30    1.10
 -12  -2  -2    2.30    1.30
  12   2   2    0.10    1.10
 -12   2  -2    1.10    1.50
  13  -3  -2    4.30    1.50
  13   3  -2    3.40    1.20
 -13   3   2    1.90    1.50
  12  -3  -2    2.10    1.20
  12   3  -2    3.80    1.20
 -12   3   2    2.70    1.40
  11  -3  -2    2.70    1.00
 -11   3   2    5.30    1.40
  11   3  -2    4.20    1.00
 -10  -3   2   20.50    1.90
  10  -3  -2   14.80    1.60
  10   3  -2   14.10    1.40
 -10   3   2   19.10    2.10
  -9  -3   2   67.19    2.80
   9  -3  -2   63.49    2.70
  -9  -3   2   60.49    2.20
  -9   3   2   60.59    2.90
   9   3  -2   64.99    2.50
  -8  -3   2    4.00    0.70
  -8  -3   2    6.00    1.10
   8  -3  -2    3.60    0.90
  -8   3   2    4.10    0.90
   8   3  -2    2.40    0.70
  -7  -3   2   32.50    1.80
  -7  -3   2   34.40    1.30
   7  -3  -2   31.90    1.60
   7   3  -2   34.40    1.60
  -7   3   2   35.80    2.00
  -6  -3   2   37.40    1.80
   6  -3  -2   39.00    1.70
  -6  -3   2   36.60    1.20
  -6   3   2   34.90    1.00
   6   3  -2   36.40    1.50
  -6   3   2   34.60    1.90
  -5  -3   2   50.29    2.00
  -5  -3   2   49.20    1.30
   5  -3  -2   49.60    1.80
  -5   3   2   49.70    2.10
  -5   3   2   47.90    1.20
   5   3  -2   52.69    1.70
  -4  -3   2   90.39    1.80
  -4  -3   2   89.79    2.70
   4  -3  -2   87.79    2.80
   4  -3  -2   89.39    2.40
  -4   3   2   88.59    1.90
   4   3  -2   87.19    2.40
  -3  -3   2  535.05   10.00
   3  -3  -2  517.65   10.10
  -3   3   2  522.15    9.30
   3   3  -2  541.25    9.70
   2  -3  -2  428.46    7.80
  -2  -3   2  432.36    8.30
   2  -3  -2  429.76    8.30
  -2   3   2  429.36    7.70
   2   3  -2  428.26    8.00
  -1  -3   2  643.04   11.60
   1  -3  -2  645.54   11.70
   1  -3  -2  648.84   11.20
   1  -3  -2  635.34   11.30
   1   3  -2  645.94   10.90
   1   3  -2  650.93   11.50
   0  -3  -2   58.09    1.40
   0  -3   2   46.90    1.60
   0  -3  -2   57.29    1.60
   0  -3  -2   58.39    1.70
   0  -3   2   57.79    1.70
   0   3  -2   57.79    1.40
   1  -3   2  483.25    8.70
  -1  -3  -2  484.25    9.00
  -1  -3  -2  484.95    8.80
   1  -3   2  479.35    8.90
  -1   3  -2  484.15    8.80
   1   3   2  486.55    8.40
   2  -3   2  117.99    3.00
  -2  -3  -2  122.09    3.00
   2  -3   2  124.19    2.60
   2   3   2  124.79    2.50
  -2   3  -2  123.49    3.00
  -3  -3  -2  969.30   17.40
   3  -3   2  977.90   16.60
   3  -3   2  978.00   17.40
   3   3   2  985.90   16.70
  -3   3  -2  981.40   17.40
  -4  -3  -2   53.49    1.90
   4  -3   2   59.99    2.00
   4  -3   2   55.39    1.30
   4   3   2   53.19    1.60
  -4   3  -2   50.09    2.00
   5  -3   2   57.39    2.20
  -5  -3  -2   55.19    2.10
   5   3   2   56.09    1.80
  -5   3  -2   59.09    2.30
  -6  -3  -2  169.68    4.30
   6  -3   2  175.28    4.50
  -6   3  -2  171.58    4.60
   6   3   2  164.58    3.90
   7  -3   2    7.90    1.10
  -7  -3  -2    8.30    1.10
   7   3   2    7.00    0.90
  -7   3  -2   10.00    1.30
   8  -3   2   59.59    2.60
  -8  -3  -2   58.59    2.40
   8   3   2   60.89    2.30
  -8   3  -2   61.49    2.80
  -9  -3  -2   28.00    1.80
   9  -3   2   24.70    1.90
   9   3   2   29.00    1.80
  -9   3  -2   19.10    1.90
 -10  -3  -2    2.20    0.80
  10  -3   2    5.60    1.30
 -10   3  -2    5.80    1.40
  10   3   2    7.50    1.20
  11  -3   2    3.80    1.30
 -11  -3  -2    1.10    0.80
 -11   3  -2    5.40    1.50
  11   3   2    6.20    1.30
 -12  -3  -2   -0.50    1.10
  12  -3   2   -0.30    1.10
 -12   3  -2   -1.00    1.40
  12   3   2    0.20    1.00
  13  -4  -2   10.80    1.90
  13   4  -2   11.70    1.80
 -13   4   2    9.80    2.10
  12  -4  -2    5.70    1.50
 -12   4   2    3.50    1.40
  12   4  -2    5.50    1.30
  11  -4  -2    3.80    1.10
 -11   4   2    5.80    1.60
  11   4  -2    5.30    1.20
  10  -4  -2    3.10    1.10
 -10  -4   2    5.20    1.30
 -10   4   2    3.70    1.30
  10   4  -2    5.10    1.00
  -9  -4   2   10.20    1.50
   9  -4  -2    9.70    1.40
  -9   4   2   12.00    1.70
   9   4  -2    9.50    1.20
   8  -4  -2   43.50    2.10
  -8  -4   2   41.80    2.30
   8   4  -2   38.90    1.90
  -8   4   2   41.10    2.40
  -7  -4   2   38.70    2.20
  -7  -4   2   41.70    1.50
   7  -4  -2   42.70    2.00
   7   4  -2   39.70    1.80
  -7   4   2   42.80    2.40
  -6  -4   2   21.40    0.90
  -6  -4   2   22.90    1.60
   6  -4  -2   20.90    1.30
  -6   4   2   20.80    1.60
   6   4  -2   22.60    1.30
  -5  -4   2   25.00    0.80
  -5  -4   2   25.30    1.50
   5  -4  -2   23.90    1.30
  -5   4   2   24.40    0.80
   5   4  -2   23.60    1.20
   4  -4  -2  363.36    7.10
  -4  -4   2  366.76    7.70
   4  -4  -2  356.26    7.70
   4   4  -2  353.16    7.10
  -4   4   2  352.86    6.50
  -3  -4   2  162.88    4.10
   3  -4  -2  158.78    4.10
  -3   4   2  157.58    3.30
   3   4  -2  153.18    3.70
   2  -4  -2  224.58    4.50
   2  -4  -2  227.58    5.10
  -2  -4   2  229.68    5.10
   2  -4  -2  229.98    4.60
   2   4  -2  228.68    4.90
   1  -4  -2  945.91   16.10
   1  -4  -2  919.81   16.30
  -1  -4   2  930.31   16.60
   1  -4  -2  925.11   16.60
   1   4  -2  928.71   15.70
   0  -4  -2  401.56    7.20
   0  -4  -2  398.46    7.70
   0  -4   2  400.96    7.70
   0  -4   2  388.56    7.70
   0  -4  -2  399.56    7.70
   0   4  -2  403.06    7.30
   1  -4   2  691.73   12.50
  -1  -4  -2  680.73   12.50
   1  -4   2  678.83   12.30
  -1   4  -2  687.13   12.20
   1   4   2  683.63   11.90
  -2  -4  -2 1457.05   24.20
   2  -4   2 1392.46   24.00
   2  -4   2 1426.26   24.60
  -2  -4  -2 1394.26   24.60
  -2   4  -2 1398.16   24.40
   2   4   2 1393.06   23.90
   3  -4   2  158.88    3.90
  -3  -4  -2  161.78    3.60
  -3  -4  -2  154.68    4.00
   3  -4   2  158.98    3.30
   3   4   2  159.38    3.40
  -3   4  -2  160.48    3.90
  -4  -4  -2  567.14   11.20
   4  -4   2  588.64   11.20
  -4  -4  -2  576.54   10.80
   4  -4   2  568.94   10.10
   4   4   2  576.94   10.40
  -4   4  -2  601.34   11.30
   5  -4   2   81.79    2.80
  -5  -4  -2   79.89    2.80
  -5  -4  -2   80.29    2.50
  -5   4  -2   84.19    2.90
   5   4   2   83.99    2.30
  -6  -4  -2  196.38    5.10
  -6  -4  -2  203.18    4.80
   6  -4   2  201.08    5.20
   6   4   2  201.88    4.50
  -6   4  -2  206.88    5.40
  -7  -4  -2    5.20    1.00
  -7  -4  -2    8.00    1.10
   7  -4   2    4.60    1.00
   7   4   2    5.30    0.80
  -7   4  -2    8.90    1.40
   8  -4   2   30.00    2.00
  -8  -4  -2   32.50    1.90
  -8  -4  -2   34.70    2.00
  -8   4  -2   28.60    2.10
   8   4   2   32.60    1.70
  -9  -4  -2    6.00    1.20
  -9  -4  -2    4.00    1.00
   9  -4   2    3.10    1.10
   9   4   2    2.90    0.90
  -9   4  -2    4.40    1.20
  10  -4   2    8.50    1.50
 -10  -4  -2    6.70    1.30
 -10   4  -2    6.60    1.40
  10   4   2   10.70    1.40
  11  -4   2    1.60    1.20
  11   4   2    2.20    1.10
 -11   4  -2    0.10    1.00
  12  -4   2    9.00    1.70
 -12   4  -2   12.40    2.30
  12   4   2    9.30    1.60
  12  -5  -2    3.20    1.30
  12   5  -2    5.30    1.30
 -12   5   2    5.40    1.80
 -11  -5   2    9.00    1.70
  11  -5  -2   13.40    1.90
  11   5  -2   10.20    1.50
 -11   5   2    8.40    1.70
  10  -5  -2   11.00    1.60
 -10  -5   2    8.30    1.50
  10   5  -2    8.30    1.30
 -10   5   2   10.50    1.80
  -9  -5   2   13.20    1.70
   9  -5  -2   14.10    1.60
  -9   5   2   14.10    1.90
   9   5  -2   16.30    1.60
  -8  -5   2   25.50    2.10
   8  -5  -2   22.30    1.70
   8   5  -2   22.50    1.50
  -8   5   2   23.30    1.90
  -7  -5   2   68.19    3.00
   7  -5  -2   65.69    2.60
  -7   5   2   57.59    2.80
   7   5  -2   65.39    2.40
   6  -5  -2  114.99    3.50
  -6  -5   2  114.89    3.80
  -6   5   2  116.39    4.00
   6   5  -2  113.39    3.30
   5  -5  -2   69.89    2.40
  -5  -5   2   69.19    2.70
   5   5  -2   68.19    2.30
  -5   5   2   68.39    1.70
   4  -5  -2    4.20    0.70
   4  -5  -2    4.20    0.90
  -4  -5   2    5.50    1.00
   4   5  -2    4.20    0.70
  -4   5   2    5.10    0.50
   3  -5  -2   75.39    2.30
  -3  -5   2   91.09    2.90
   3  -5  -2   84.89    2.80
  -3   5   2   82.99    2.20
   3   5  -2   82.09    2.50
   2  -5  -2  212.28    4.50
  -2  -5   2  209.68    5.10
   2  -5  -2  211.28    5.00
   2  -5  -2  212.88    4.50
   2   5  -2  211.48    4.70
   2   5  -2  208.78    3.80
   1  -5  -2  420.46    7.80
   1  -5  -2  426.86    8.10
   1  -5  -2  418.26    8.40
  -1  -5   2  416.06    8.40
   1   5  -2  401.86    7.40
   0  -5  -2  158.58    3.80
   0  -5  -2  152.98    3.40
   0  -5   2  153.48    3.80
   0  -5   2  151.08    3.80
   0   5  -2  153.88    3.30
   1  -5   2   83.49    2.50
   1  -5   2   83.69    2.40
  -1  -5  -2   84.09    2.60
  -1  -5  -2   80.59    2.40
   1   5   2   82.89    2.20
  -1   5  -2   83.19    2.30
   2  -5   2  206.28    4.50
  -2  -5  -2  203.38    4.90
   2  -5   2  208.78    4.90
  -2  -5  -2  211.68    4.60
   2   5   2  212.68    4.30
  -2   5  -2  211.68    4.80
   3  -5   2  483.75    8.90
  -3  -5  -2  489.15    9.70
   3  -5   2  483.45    9.60
  -3  -5  -2  477.05    9.10
   3   5   2  474.05    8.90
  -3   5  -2  475.25    9.50
  -4  -5  -2   56.69    1.90
   4  -5   2   56.09    1.60
  -4  -5  -2   60.59    2.50
   4  -5   2   56.89    2.30
   4   5   2   55.59    1.80
  -4   5  -2   54.29    2.30
  -5  -5  -2    1.10    0.50
  -5  -5  -2    1.20    0.80
   5  -5   2    0.80    0.60
   5   5   2    0.90    0.60
  -5   5  -2    1.70    0.80
  -6  -5  -2   94.19    2.90
   6  -5   2   91.69    3.30
  -6  -5  -2   90.19    3.20
  -6   5  -2   95.19    3.50
   6   5   2   92.09    2.70
  -7  -5  -2   23.10    1.50
   7  -5   2   22.70    1.70
  -7  -5  -2   21.50    1.70
   7   5   2   20.70    1.40
  -7   5  -2   22.70    1.80
  -8  -5  -2   16.20    1.40
   8  -5   2   13.50    1.60
  -8  -5  -2   13.60    1.60
   8   5   2   13.40    1.30
  -8   5  -2   13.90    1.80
   9  -5   2    2.80    1.10
  -9  -5  -2    2.00    1.00
   9   5   2    3.00    0.90
  -9   5  -2    2.30    1.10
  10  -5   2   -0.50    0.90
 -10  -5  -2    0.80    1.00
 -10   5  -2    0.00    0.90
  10   5   2    1.20    0.90
  11  -5   2    4.70    1.50
 -11   5  -2    2.80    1.50
  11   5   2    5.40    1.20
  12  -6  -2    2.60    1.30
  12   6  -2    1.20    1.10
 -12   6   2    1.30    1.50
  11  -6  -2    1.60    1.10
 -11  -6   2    0.20    1.20
 -11   6   2   -0.20    1.20
  11   6  -2    1.50    1.10
  10  -6  -2    2.50    1.10
 -10  -6   2    5.50    1.40
  10   6  -2    1.90    1.00
 -10   6   2    3.70    1.30
  -9  -6   2    7.30    1.60
   9  -6  -2   11.00    1.50
  -9   6   2    6.60    1.50
   9   6  -2    9.40    1.30
   8  -6  -2   33.10    2.10
  -8  -6   2   38.00    2.50
   8   6  -2   34.50    2.00
  -8   6   2   36.90    2.60
   7  -6  -2   92.89    3.30
  -7  -6   2   92.99    3.70
  -7   6   2   88.09    3.60
   7   6  -2   89.59    3.00
   6  -6  -2   72.39    2.70
  -6  -6   2   67.29    3.00
   6   6  -2   66.69    2.50
  -6   6   2   73.19    3.20
  -5  -6   2   12.70    1.50
   5  -6  -2   12.20    1.20
   5   6  -2   13.70    1.10
  -5   6   2   12.80    1.50
   4  -6  -2    4.90    0.80
   4  -6  -2    2.20    0.80
  -4  -6   2    4.90    1.00
   4   6  -2    5.40    0.80
  -4   6   2    3.90    0.60
   3  -6  -2   44.60    2.10
   3  -6  -2   45.80    1.80
   3  -6  -2   45.20    1.60
  -3  -6   2   43.30    2.10
   3   6  -2   41.90    1.80
  -2  -6   2   90.99    3.00
   2  -6  -2   91.89    3.00
   2  -6  -2   68.69    2.30
   2  -6  -2   85.29    2.50
   2   6  -2   87.19    2.70
   2   6  -2   86.19    1.90
  -1  -6   2   70.79    2.60
   1  -6  -2   70.79    2.50
   1  -6  -2   72.49    2.40
   1  -6  -2   74.49    2.20
   1   6  -2   67.69    1.80
   1   6  -2   72.39    2.40
   0  -6  -2  119.29    3.30
   0  -6   2  116.09    3.40
   0  -6   2  119.19    3.30
   0  -6  -2  112.39    3.30
   0   6  -2  118.09    2.90
   1  -6   2   52.59    2.10
   1  -6   2   51.69    2.00
  -1  -6  -2   49.40    1.90
  -1  -6  -2   52.39    2.10
  -1   6  -2   51.39    1.80
   1   6   2   53.89    1.80
  -2  -6  -2   47.70    1.80
   2  -6   2   48.60    2.10
   2  -6   2   46.80    1.80
  -2  -6  -2   50.39    2.20
   2   6   2   50.19    1.70
  -2   6  -2   48.20    2.00
   3  -6   2  264.87    5.50
  -3  -6  -2  264.27    5.70
  -3  -6  -2  261.67    6.30
   3  -6   2  260.17    6.10
  -3   6  -2  265.87    6.10
   3   6   2  267.67    5.50
   4  -6   2   85.69    3.10
  -4  -6  -2   91.99    3.30
  -4  -6  -2   88.59    2.60
   4   6   2   85.49    2.50
  -4   6  -2   88.59    3.10
  -5  -6  -2  175.78    5.00
   5  -6   2  173.28    4.90
  -5  -6  -2  181.78    4.30
   5   6   2  173.68    4.10
  -5   6  -2  172.28    5.00
  -6  -6  -2   11.10    1.10
  -6  -6  -2   11.50    1.50
   6  -6   2   10.70    1.40
  -6   6  -2   11.60    1.40
   6   6   2    9.90    1.10
   7  -6   2   13.30    1.60
  -7  -6  -2   14.30    1.50
  -7  -6  -2   11.80    1.50
   7   6   2   14.50    1.30
  -7   6  -2   13.30    1.70
   8  -6   2    3.80    1.20
  -8  -6  -2    3.70    1.10
  -8   6  -2    3.00    1.10
   8   6   2    2.80    0.90
   9  -6   2    4.10    1.30
  -9  -6  -2    2.50    1.10
  -9   6  -2    2.80    1.30
   9   6   2    3.60    1.00
  10  -6   2    2.80    1.10
 -10  -6  -2    2.80    1.20
 -10   6  -2    1.80    1.20
  10   6   2    1.80    0.90
  11  -6   2    1.30    1.40
 -11   6  -2    2.50    1.50
  11   6   2    3.40    1.20
 -11  -7   2    2.80    1.50
  11  -7  -2    0.80    1.00
 -11   7   2    1.30    1.30
  11   7  -2    3.10    1.20
  10  -7  -2    0.40    0.90
 -10  -7   2    0.20    1.20
 -10   7   2    0.80    1.30
  10   7  -2   -0.10    0.90
  -9  -7   2   -1.70    0.90
   9  -7  -2    0.00    0.70
   9   7  -2   -0.20    0.80
  -9   7   2    0.90    1.10
  -8  -7   2    3.80    1.30
   8  -7  -2    1.00    0.80
   8   7  -2    3.10    1.00
  -8   7   2    2.40    1.30
   7  -7  -2   23.50    1.80
  -7  -7   2   18.80    2.10
  -7   7   2   23.90    2.30
   7   7  -2   23.20    1.60
  -6  -7   2   17.50    1.90
   6  -7  -2   18.80    1.70
   6   7  -2   14.30    1.50
  -6   7   2   16.20    1.80
   5  -7  -2   42.60    2.10
  -5  -7   2   48.30    2.60
   5   7  -2   41.60    2.00
  -5   7   2   37.90    2.30
   4  -7  -2   51.09    2.60
   4  -7  -2   50.19    2.20
  -4  -7   2   50.99    2.60
  -4   7   2   47.80    1.70
   4   7  -2   48.60    2.10
   3  -7  -2   32.50    1.70
   3  -7  -2   33.90    1.50
  -3  -7   2   29.00    1.90
   3  -7  -2   33.40    2.00
   3   7  -2   32.80    1.70
   2  -7  -2   16.40    1.20
   2  -7  -2   20.20    1.50
  -2  -7   2   17.20    1.60
   2   7  -2   17.70    1.30
  -1  -7   2    5.60    1.00
   1  -7  -2    5.90    0.80
   1  -7  -2    4.80    0.80
   1   7  -2    6.60    0.70
   1   7  -2    5.40    0.90
   0  -7   2   77.79    2.70
   0  -7  -2   80.49    2.80
   0  -7  -2   76.49    2.70
   0  -7   2   79.99    2.90
   0   7  -2   72.79    2.30
   0   7   2   81.59    2.50
  -1  -7  -2   10.70    1.20
   1  -7   2   13.20    1.30
   1  -7   2   12.70    1.30
  -1  -7  -2   11.40    1.30
  -1   7  -2   12.50    1.10
   1   7   2   10.70    1.00
   2  -7   2  235.28    5.80
  -2  -7  -2  246.38    6.00
   2  -7   2  234.48    5.50
  -2  -7  -2  239.28    5.50
  -2   7  -2  234.38    5.50
   2   7   2  237.08    5.20
   3  -7   2  116.59    3.70
  -3  -7  -2  111.29    3.20
  -3  -7  -2  109.99    3.70
   3  -7   2  112.69    3.10
   3   7   2  106.29    3.00
  -3   7  -2  110.79    3.50
  -4  -7  -2   41.50    2.30
  -4  -7  -2   41.00    1.80
   4  -7   2   43.90    2.20
  -4   7  -2   40.30    2.20
   4   7   2   41.70    1.80
  -5  -7  -2   94.59    2.90
  -5  -7  -2   93.99    3.60
   5  -7   2   90.99    3.40
  -5   7  -2   95.59    3.60
   5   7   2   96.39    2.90
  -6  -7  -2    1.80    1.00
   6  -7   2    3.90    1.00
   6   7   2    4.40    0.90
  -6   7  -2    3.20    1.10
   7  -7   2    3.40    1.00
  -7  -7  -2    5.60    1.30
   7   7   2    4.90    1.00
  -7   7  -2    3.60    1.10
  -8  -7  -2    9.20    1.60
   8  -7   2   13.40    1.80
   8   7   2   12.40    1.30
  -8   7  -2   13.50    1.90
  -9  -7  -2    1.70    1.20
   9  -7   2    0.40    1.00
   9   7   2    1.70    0.90
  -9   7  -2    0.20    1.10
  10  -7   2    1.10    1.10
 -10  -7  -2    0.20    1.10
  10   7   2    0.80    1.10
 -10   7  -2   -0.50    1.00
 -10  -8   2    0.70    1.10
  10  -8  -2    0.10    1.00
 -10   8   2   -1.80    1.00
  10   8  -2   -0.30    0.90
   9  -8  -2    2.40    1.10
  -9  -8   2    0.70    1.20
   9   8  -2    1.30    1.00
  -9   8   2    2.70    1.20
  -8  -8   2    4.90    1.50
   8  -8  -2    3.90    1.20
   8   8  -2    4.20    1.10
  -8   8   2    4.30    1.40
   7  -8  -2    0.20    0.80
  -7  -8   2    0.60    1.10
  -7   8   2    3.00    1.20
   7   8  -2    0.00    0.80
   6  -8  -2    5.40    1.10
  -6  -8   2    7.80    1.50
  -6   8   2    7.30    1.50
   6   8  -2    5.40    1.00
  -5  -8   2   73.09    3.40
   5  -8  -2   70.59    2.90
   5   8  -2   73.69    2.80
  -5   8   2   70.09    3.20
  -4  -8   2    2.70    1.00
   4  -8  -2    1.80    0.70
   4   8  -2    2.90    0.80
  -4   8   2    3.00    0.70
   3  -8  -2    6.40    1.20
  -3  -8   2    5.30    1.20
   3  -8  -2    5.70    0.90
   3  -8  -2    5.70    0.90
   3   8  -2    4.80    1.00
  -2  -8   2   59.79    2.70
   2  -8  -2   60.89    2.60
   2  -8  -2   43.00    2.00
   2   8  -2   60.99    2.50
   1  -8  -2   45.10    2.00
  -1  -8   2   46.90    2.40
   1  -8  -2   42.60    2.00
   1  -8  -2   43.30    2.20
   1   8  -2   43.60    2.10
   0  -8   2   12.10    1.40
   0  -8  -2    9.30    1.20
   0  -8  -2   10.40    1.30
   0  -8   2    9.50    1.20
   0   8   2   11.00    1.20
  -1  -8  -2   69.79    2.70
   1  -8   2   71.89    2.80
  -1  -8  -2   69.19    2.90
   1  -8   2   64.29    2.70
  -1   8  -2   68.49    2.40
   1   8   2   73.89    2.50
  -2  -8  -2  180.08    5.10
   2  -8   2  176.18    5.00
   2  -8   2  171.28    4.60
  -2  -8  -2  180.88    4.60
  -2   8  -2  174.98    4.60
   2   8   2  176.28    4.40
   3  -8   2   45.30    2.10
  -3  -8  -2   43.90    2.00
  -3  -8  -2   45.40    2.40
   3  -8   2   45.20    2.30
  -3   8  -2   43.00    2.30
   3   8   2   43.70    2.00
  -4  -8  -2   53.59    2.80
   4  -8   2   54.99    2.60
  -4   8  -2   58.19    2.70
   4   8   2   58.39    2.30
  -5  -8  -2    0.60    0.90
   5  -8   2    0.70    0.80
  -5   8  -2    0.80    0.90
   5   8   2    1.50    0.70
  -6  -8  -2    4.90    1.30
   6  -8   2    9.50    1.50
   6   8   2    5.40    1.00
  -6   8  -2    5.70    1.30
   7  -8   2   -0.60    0.80
  -7  -8  -2    0.90    1.00
  -7   8  -2   -0.20    0.90
   7   8   2    1.40    0.80
  -8  -8  -2    1.90    1.20
   8  -8   2    2.50    1.20
   8   8   2    2.40    1.00
  -8   8  -2    1.50    1.20
   9  -8   2   11.80    1.90
  -9  -8  -2   17.30    2.20
  -9   8  -2   11.30    1.90
   9  -9  -2    1.90    1.10
  -9  -9   2    3.00    1.50
  -9   9   2    2.20    1.50
   9   9  -2    0.00    1.00
  -8  -9   2   13.00    2.10
   8  -9  -2    9.50    1.70
  -8   9   2   14.20    2.20
   8   9  -2   11.60    1.60
   7  -9  -2   11.80    1.70
  -7  -9   2   10.00    1.90
  -7   9   2    9.90    1.80
   7   9  -2   10.90    1.60
  -6  -9   2   25.50    2.50
   6  -9  -2   27.60    2.10
  -6   9   2   30.10    2.50
   6   9  -2   25.60    1.80
  -5  -9   2    4.50    1.40
   5  -9  -2    0.80    0.80
   5   9  -2    1.10    0.80
  -5   9   2    2.90    1.20
  -4  -9   2    5.50    1.30
   4  -9  -2    9.00    1.30
  -4   9   2    7.10    1.50
   4   9  -2    8.00    1.20
   3  -9  -2    3.20    1.10
  -3  -9   2    1.70    0.90
   3  -9  -2    2.70    0.80
   3  -9  -2    2.70    0.80
   3   9  -2    3.10    0.90
  -2  -9   2    2.50    1.00
   2  -9  -2    3.10    0.80
   2   9  -2    3.90    1.00
   1  -9  -2    0.00    0.60
   1  -9  -2    0.60    0.70
   1  -9  -2    0.10    0.60
  -1  -9   2    0.30    0.70
   1   9  -2    1.40    0.70
   0  -9  -2    6.00    1.20
   0  -9   2    4.80    1.10
   0  -9  -2    3.30    1.00
   0   9   2    5.00    0.90
   1  -9   2   45.30    2.40
  -1  -9  -2   48.30    2.40
  -1  -9  -2   47.50    2.50
   1  -9   2   47.60    2.40
   1   9   2   42.60    2.10
   2  -9   2    2.00    0.80
   2  -9   2    1.30    0.70
  -2  -9  -2    0.80    0.90
  -2   9  -2    0.60    0.80
   2   9   2    2.10    0.70
   3  -9   2   17.50    1.80
  -3  -9  -2   16.30    1.90
   3   9   2   15.00    1.40
  -3   9  -2   12.80    1.50
  -4  -9  -2    1.70    1.10
   4  -9   2    4.00    1.10
  -4   9  -2    2.20    1.00
   4   9   2    3.30    0.80
   5  -9   2    9.90    1.60
  -5  -9  -2    8.20    1.50
   5   9   2    8.50    1.20
  -5   9  -2    9.60    1.50
   6  -9   2    7.70    1.50
  -6  -9  -2    7.20    1.60
   6   9   2    5.90    1.30
  -6   9  -2    5.50    1.40
  -7  -9  -2    1.50    1.20
   7  -9   2    1.90    1.20
  -7   9  -2    3.60    1.40
  -8  -9  -2    1.20    1.30
   8  -9   2    4.60    1.40
  -8   9  -2    2.50    1.30
  -8 -10   2    1.60    1.50
   8 -10  -2    2.10    1.30
  -8  10   2   -1.30    1.20
   8  10  -2    2.10    1.20
   7 -10  -2    9.20    1.60
  -7 -10   2    6.70    1.80
  -7  10   2    5.30    1.70
   7  10  -2    6.90    1.50
  -6 -10   2   11.50    2.00
   6 -10  -2   14.10    1.90
   6  10  -2   13.20    1.60
  -6  10   2   11.60    1.90
   5 -10  -2    9.30    1.50
  -5 -10   2    9.90    1.70
   5  10  -2    7.20    1.30
  -5  10   2    9.00    1.70
   4 -10  -2    3.70    1.10
  -4 -10   2    1.00    1.10
  -4  10   2    4.00    1.30
   4  10  -2    3.30    0.90
  -3 -10   2    8.30    1.50
   3 -10  -2    8.50    1.30
   3 -10  -2    9.10    1.20
   3  10  -2    6.30    1.10
   2 -10  -2    5.90    1.40
  -2 -10   2    3.50    1.10
   2 -10  -2    2.90    0.80
   2 -10  -2    3.10    0.90
   2  10  -2    3.70    1.00
   1 -10  -2   10.00    1.40
  -1 -10   2    9.70    1.60
   1 -10  -2    8.90    1.40
   1  10  -2    8.00    1.30
  -1  10   2    9.60    1.30
   0 -10  -2   11.00    1.50
   0 -10   2   11.10    1.60
   0  10   2   13.30    1.40
   0  10  -2   14.40    1.60
   1 -10   2   16.30    1.80
  -1 -10  -2   12.40    1.60
   1 -10   2   18.40    1.90
   1  10   2   14.30    1.40
   2 -10   2    0.80    0.90
  -2 -10  -2   -0.20    0.80
   2 -10   2   -0.10    1.30
   2  10   2   -0.50    0.60
   3 -10   2    2.80    1.00
  -3 -10  -2    3.10    1.20
   3  10   2    1.30    0.80
   4 -10   2    1.00    0.90
  -4 -10  -2    3.10    1.20
  -4  10  -2    1.90    1.10
  -5 -10  -2   14.30    2.00
   5 -10   2   18.00    2.10
  -5  10  -2   18.50    2.10
  -6 -10  -2    1.20    1.10
   6 -10   2    0.60    1.00
  -6  10  -2    0.90    1.20
   7 -10   2    3.20    1.40
  -7 -10  -2    1.80    1.20
  -7  10  -2    2.00    1.30
  -7 -11   2   13.80    2.40
   7 -11  -2   17.90    2.40
  -7  11   2   12.40    2.10
   7  11  -2   17.70    2.10
   6 -11  -2    0.40    1.10
  -6 -11   2   -0.70    1.10
   6  11  -2    0.40    1.00
  -6  11   2    0.60    1.20
  -5 -11   2    0.00    1.00
   5 -11  -2    0.40    1.00
  -5  11   2   -0.10    1.20
   5  11  -2   -0.30    0.80
   4 -11  -2    0.70    1.00
  -4 -11   2    3.30    1.30
   4  11  -2    0.60    0.90
  -4  11   2    1.10    1.20
   3 -11  -2    0.60    0.90
  -3 -11   2    0.60    1.10
  -3  11   2    0.60    1.10
   3  11  -2    1.30    0.90
   2 -11  -2    0.80    0.90
  -2 -11   2    0.10    1.00
   2  11  -2    0.20    0.80
  -1 -11   2    6.70    1.50
   1 -11  -2    5.10    1.20
   1  11  -2    2.90    1.10
  -1  11   2    4.40    1.00
   0 -11   2    4.60    1.30
   0 -11  -2    9.00    1.50
   0  11   2    3.40    1.00
   0  11  -2    4.90    1.20
  -1 -11  -2    3.70    1.20
   1 -11   2    4.60    1.20
   1  11   2    4.10    1.20
   2 -11   2    3.60    1.20
  -2 -11  -2    3.90    1.30
  -3 -11  -2    0.70    1.00
   3 -11   2    0.80    1.00
  -4 -11  -2    2.60    1.30
   4 -11   2    2.30    1.20
  -5 -11  -2    3.80    1.30
   5 -11   2    2.10    1.20
   6 -11   2    4.30    1.50
  -6 -11  -2    4.70    1.50
  -6  11  -2    2.90    2.20
   4 -12  -2    0.60    1.00
  -4 -12   2    1.00    1.30
   4  12  -2   -0.20    0.90
   3 -12  -2    1.30    1.10
  -3 -12   2    0.30    1.30
   3  12  -2    0.60    1.00
  -2 -12   2    0.90    1.10
  -2  12   2    1.90    1.50
   2  12  -2    0.40    0.90
  -1 -12   2    0.70    1.10
   1 -12  -2    2.00    1.10
   1  12  -2    1.50    1.00
   0 -12  -2    9.00    1.70
   0 -12   2   12.30    1.90
   0  12  -2   10.10    1.70
  -1 -12  -2    1.80    1.20
  -1  12  -2    3.30    1.20
  -2 -12  -2    0.70    1.10
   2 -12   2    2.80    1.20
   3 -12   2    2.90    1.40
  -3 -12  -2    4.10    1.30
 -13   0   3    1.10    1.00
  13   0  -3    0.90    1.10
 -12   0   3   -0.10    0.80
  12   0  -3    1.80    0.90
  11   0  -3    1.70    0.90
 -11   0   3    0.80    0.80
 -10   0   3    1.00    0.70
  10   0  -3    3.20    0.90
   9   0  -3   27.40    1.70
   8   0  -3   13.00    1.20
  -8   0   3   13.20    1.10
   7   0  -3    0.40    0.40
  -7   0   3    0.10    0.30
  -7   0   3    0.10    0.40
  -6   0   3   34.70    1.40
   6   0  -3   35.10    1.40
   5   0  -3   14.70    0.80
  -5   0   3   13.90    0.80
   4   0  -3    1.40    0.30
   4   0  -3    0.10    0.30
  -4   0   3    0.40    0.30
   3   0  -3   31.10    1.20
  -3   0   3   31.80    1.00
   2   0  -3 4198.48   70.89
   2   0  -3 4183.38   70.09
  -2   0   3 4074.79   69.59
   1   0  -3  359.26    6.50
  -1   0   3  360.76    6.50
   1   0  -3  364.16    6.30
   0   0   3  955.20   16.10
   0   0   3  943.91   15.80
   0   0  -3  936.91   16.20
  -1   0  -3 1218.98   21.10
   1   0   3 1260.37   20.80
   1   0   3 1238.08   21.00
   2   0   3 1607.74   26.40
  -2   0  -3 1529.55   26.70
   3   0   3  311.77    6.00
   3   0   3  319.97    5.90
  -3   0  -3  317.17    6.30
  -4   0  -3  192.28    4.40
   4   0   3  194.18    3.90
   4   0   3  194.08    4.10
   5   0   3    0.60    0.30
   5   0   3    0.80    0.40
  -5   0  -3    0.70    0.60
   6   0   3   14.30    1.10
   6   0   3   14.80    0.90
  -6   0  -3   15.70    1.30
   7   0   3    8.90    0.80
  -7   0  -3    6.60    1.10
   7   0   3    9.30    1.10
   8   0   3   87.49    3.10
  -8   0  -3   95.69    3.40
   9   0   3    7.80    1.20
  -9   0  -3    5.80    1.20
  10   0   3   -0.90    0.70
 -10   0  -3   -0.50    1.00
  11   0   3    2.10    1.00
 -11   0  -3    2.60    1.30
 -12   0  -3    3.40    1.60
  12   0   3    2.40    1.30
  13  -1  -3    0.40    1.00
 -13   1   3    0.90    1.20
  13   1  -3    2.30    1.00
 -12  -1   3    2.50    1.10
  12  -1  -3    4.00    1.20
 -12   1   3    3.20    1.30
  12   1  -3    2.90    1.00
  11  -1  -3   21.70    1.80
 -11  -1   3   20.00    1.80
  11   1  -3   25.60    2.10
 -11   1   3   21.90    2.20
  10  -1  -3    4.20    1.00
 -10  -1   3    4.50    1.00
 -10   1   3    4.90    1.20
  10   1  -3    4.90    1.00
   9  -1  -3   42.80    2.10
  -9  -1   3   40.20    1.90
  -9  -1   3   41.90    2.00
  -9   1   3   45.30    2.30
   9   1  -3   41.60    1.90
  -8  -1   3    6.80    0.90
  -8  -1   3    7.70    1.00
   8  -1  -3    5.90    0.80
  -8   1   3    7.00    0.80
   8   1  -3    6.70    0.90
  -8   1   3    6.70    1.10
   7  -1  -3   28.50    1.40
  -7  -1   3   30.70    1.50
  -7  -1   3   28.90    1.50
  -7   1   3   30.00    1.30
   7   1  -3   30.70    1.40
  -7   1   3   29.90    1.70
   6  -1  -3  111.69    2.90
  -6  -1   3  113.99    2.90
  -6  -1   3  111.59    3.00
  -6   1   3  115.39    3.30
   6   1  -3  111.59    2.80
  -6   1   3  113.59    2.70
   5  -1  -3  179.58    3.80
  -5  -1   3  170.98    4.00
  -5  -1   3  177.08    3.90
   5  -1  -3  176.28    4.30
   5   1  -3  175.38    3.80
  -5   1   3  182.88    3.60
   4  -1  -3   96.59    2.20
  -4  -1   3   95.49    2.50
   4  -1  -3   99.49    2.70
   4   1  -3   95.79    2.30
   4   1  -3   94.49    2.30
  -4   1   3   97.79    2.20
   3  -1  -3  181.48    4.00
   3  -1  -3  179.48    3.50
  -3  -1   3  183.58    3.80
   3   1  -3  186.68    3.70
  -3   1   3  183.28    3.60
   3   1  -3  181.88    3.70
  -2  -1   3  776.92   13.50
   2  -1  -3  765.82   13.70
   2  -1  -3  775.42   13.10
  -2   1   3  785.42   13.40
   2   1  -3  779.82   13.30
   1  -1  -3 1867.21   31.70
  -1  -1   3 1912.41   31.50
   1  -1  -3 1896.11   31.50
  -1   1   3 1859.01   31.50
   1   1  -3 1873.81   31.40
   0  -1  -3  689.33   12.20
   0  -1   3  693.33   12.00
   0   1   3  700.43   12.20
   0   1  -3  713.83   12.10
  -1  -1  -3  527.85    9.50
   1  -1   3  528.65    9.30
  -1   1  -3  522.15    9.40
   1   1   3  525.75    8.90
   1   1   3  526.45    9.40
   2  -1   3  156.08    3.30
   2  -1   3  148.99    3.10
  -2  -1  -3  154.48    3.50
   2   1   3  157.18    3.30
  -2   1  -3  153.08    3.40
   2   1   3  152.48    3.00
  -3  -1  -3 1314.37   22.50
   3  -1   3 1305.87   21.80
   3  -1   3 1279.97   22.20
  -3   1  -3 1266.97   22.40
   3   1   3 1303.77   21.90
   4  -1   3   41.40    1.20
   4  -1   3   42.90    1.60
  -4  -1  -3   39.60    1.60
   4   1   3   42.70    1.40
   4   1   3   40.70    1.40
  -4   1  -3   41.60    1.70
  -5  -1  -3  135.49    3.50
   5  -1   3  133.99    3.40
   5  -1   3  132.99    2.80
   5   1   3  129.89    3.10
   5   1   3  134.69    3.20
  -5   1  -3  130.49    3.60
   6  -1   3  123.59    2.70
   6  -1   3  125.09    3.50
  -6  -1  -3  123.09    3.50
   6   1   3  122.19    3.00
   6   1   3  128.29    3.30
  -6   1  -3  128.89    3.70
  -7  -1  -3  328.77    7.30
   7  -1   3  330.17    7.20
   7   1   3  336.17    7.10
  -7   1  -3  330.17    7.50
   7   1   3  322.97    6.60
  -8  -1  -3    1.70    0.90
   8  -1   3    1.70    0.80
  -8   1  -3    1.30    1.00
   8   1   3    1.50    0.80
   9  -1   3   21.80    1.80
  -9  -1  -3   17.10    1.80
   9   1   3   20.00    1.50
  -9   1  -3   17.90    1.90
  10  -1   3   11.70    1.60
 -10  -1  -3    9.50    1.50
  10   1   3    9.20    1.40
 -10   1  -3    8.70    1.50
  11  -1   3    4.10    1.30
 -11  -1  -3    2.70    1.40
 -11   1  -3    3.10    1.30
  11   1   3    4.00    1.30
 -12  -1  -3   -0.60    1.20
  12  -1   3   -1.00    1.10
 -12   1  -3   -1.20    1.30
  12   1   3    3.50    1.30
  13  -2  -3   -1.20    0.90
 -13   2   3    1.00    1.30
  13   2  -3    0.00    1.00
  12  -2  -3    4.10    1.20
 -12   2   3    5.00    1.50
  12   2  -3    4.90    1.30
  11  -2  -3   10.90    1.40
  11   2  -3   13.50    1.60
 -11   2   3   13.10    1.90
 -10  -2   3   25.00    1.70
  10  -2  -3   24.30    1.80
 -10  -2   3   25.30    1.90
 -10   2   3   27.80    2.20
  10   2  -3   23.90    1.60
   9  -2  -3   -0.30    0.60
  -9  -2   3    0.10    0.60
  -9  -2   3   -0.40    0.60
  -9   2   3   -0.40    0.70
   9   2  -3    0.90    0.60
   8  -2  -3   19.40    1.30
  -8  -2   3   17.10    1.40
  -8  -2   3   18.50    1.20
  -8   2   3   17.50    1.60
   8   2  -3   17.20    1.30
  -7  -2   3   11.10    0.90
   7  -2  -3   10.90    1.00
  -7  -2   3   11.20    1.20
  -7   2   3   12.90    1.40
   7   2  -3   12.10    1.10
  -7   2   3   11.40    0.80
  -6  -2   3  165.38    3.60
   6  -2  -3  162.48    3.80
  -6  -2   3  164.18    4.10
   6   2  -3  163.78    3.80
  -6   2   3  167.08    4.40
  -6   2   3  155.98    3.30
  -5  -2   3  474.75    8.60
   5  -2  -3  472.75    8.80
  -5  -2   3  471.85    9.20
   5  -2  -3  470.75    9.50
   5   2  -3  483.35    8.90
  -5   2   3  474.45    8.40
  -4  -2   3  323.37    5.90
  -4  -2   3  321.17    6.50
   4  -2  -3  317.57    6.70
  -4   2   3  324.77    5.90
   4   2  -3  320.27    6.20
   3  -2  -3  263.67    5.60
   3  -2  -3  267.47    5.00
  -3  -2   3  266.77    5.40
   3   2  -3  261.17    5.20
  -3   2   3  262.47    5.00
   3   2  -3  263.77    4.80
  -2  -2   3    2.30    0.40
   2  -2  -3    2.80    0.50
   2  -2  -3    2.40    0.30
   2   2  -3    2.90    0.30
  -2   2   3    2.60    0.40
   2   2  -3    2.70    0.40
   1  -2  -3  124.19    2.30
   1  -2  -3  119.29    2.90
  -1  -2   3  123.19    2.80
   1   2  -3  124.39    2.50
   1   2  -3  128.79    2.80
  -1   2   3  123.79    2.70
   0  -2   3  241.58    4.70
   0  -2   3  251.87    4.90
   0  -2  -3  248.88    5.00
   0   2   3  250.87    4.90
   0   2  -3  249.78    4.70
   1  -2   3  342.97    6.20
  -1  -2  -3  342.77    6.50
   1  -2   3  340.67    6.40
   1   2   3  336.77    6.40
   1   2   3  340.87    5.80
  -1   2  -3  337.57    6.40
   2  -2   3   71.89    2.00
  -2  -2  -3   74.19    2.10
   2  -2   3   77.09    1.70
  -2   2  -3   74.49    2.10
   2   2   3   73.59    2.00
   2   2   3   73.29    1.60
   3  -2   3  303.87    6.10
  -3  -2  -3  298.47    6.10
   3  -2   3  305.37    5.50
  -3  -2  -3  301.57    6.00
  -3   2  -3  303.57    6.20
   3   2   3  297.97    5.60
   4  -2   3  114.59    3.00
   4  -2   3  115.49    2.40
  -4  -2  -3  113.49    2.90
  -4  -2  -3  109.59    3.00
  -4   2  -3  118.79    3.20
   4   2   3  113.59    2.60
   5  -2   3    9.00    1.00
  -5  -2  -3   10.70    0.90
  -5  -2  -3    9.00    1.00
   5  -2   3    9.10    0.50
   5   2   3    9.60    0.80
  -5   2  -3    9.50    1.10
  -6  -2  -3   54.89    2.00
  -6  -2  -3   52.29    2.20
   6  -2   3   48.70    2.10
  -6   2  -3   52.39    2.30
   6   2   3   53.79    1.90
   7  -2   3  303.37    6.90
  -7  -2  -3  308.77    6.90
  -7   2  -3  293.47    7.10
   7   2   3  304.37    6.50
   8  -2   3    5.80    1.10
  -8  -2  -3    4.40    1.10
   8   2   3    4.20    0.90
   8   2   3    4.70    0.90
  -8   2  -3    4.60    1.10
  -9  -2  -3   12.90    1.60
   9  -2   3   12.20    1.60
  -9   2  -3    9.60    1.50
   9   2   3   13.00    1.40
 -10  -2  -3    0.00    0.90
  10  -2   3   -0.10    0.90
  10   2   3   -0.70    0.70
 -10   2  -3   -0.70    1.00
  11  -2   3    1.80    1.20
 -11  -2  -3    4.00    1.40
 -11   2  -3    2.80    1.30
  11   2   3    1.50    1.00
 -12  -2  -3    0.50    1.30
  12  -2   3   -0.50    1.10
  12   2   3    1.10    1.10
 -12   2  -3    0.80    1.30
  13  -3  -3    2.00    1.10
 -13   3   3    7.60    1.70
  13   3  -3    3.70    1.30
  12  -3  -3   22.70    2.30
 -12   3   3   19.80    2.30
  12   3  -3   21.90    2.00
  11  -3  -3   17.00    1.90
 -11   3   3   19.90    2.30
  11   3  -3   14.60    1.60
 -10  -3   3   12.60    1.60
  10  -3  -3   11.10    1.50
 -10   3   3    9.40    1.60
  10   3  -3   14.20    1.50
   9  -3  -3    7.40    1.20
  -9  -3   3    7.80    1.30
   9   3  -3    9.30    1.10
  -9   3   3    6.30    1.20
  -8  -3   3    4.20    1.00
   8  -3  -3    4.40    0.90
  -8  -3   3    5.30    0.70
  -8   3   3    3.50    1.00
   8   3  -3    3.90    0.90
  -7  -3   3   23.50    1.10
  -7  -3   3   26.30    1.60
   7  -3  -3   22.90    1.40
   7   3  -3   22.30    1.40
  -7   3   3   24.50    1.70
   6  -3  -3  154.48    3.80
  -6  -3   3  151.98    4.20
  -6  -3   3  158.28    3.20
   6   3  -3  153.38    3.70
  -6   3   3  156.58    3.10
  -5  -3   3  122.39    2.50
   5  -3  -3  120.19    3.10
   5  -3  -3  124.39    3.70
  -5  -3   3  125.29    3.50
  -5   3   3  119.99    2.60
   5   3  -3  122.39    3.10
  -4  -3   3   30.30    1.50
  -4  -3   3   31.10    0.70
   4  -3  -3   29.00    1.50
  -4   3   3   31.40    1.10
   4   3  -3   29.50    1.30
   3  -3  -3   50.89    1.90
  -3  -3   3   51.39    1.90
   3  -3  -3   51.09    1.50
  -3   3   3   49.20    1.50
   3   3  -3   48.40    1.60
  -2  -3   3  336.37    6.70
   2  -3  -3  333.67    6.80
   2  -3  -3  341.27    6.10
   2   3  -3  336.37    6.50
   2   3  -3  329.97    5.70
  -2   3   3  327.47    6.30
   1  -3  -3  186.68    3.50
   1  -3  -3  186.68    4.20
  -1  -3   3  186.08    4.10
   1   3  -3  183.78    3.40
  -1   3   3  181.38    3.90
   0  -3   3   38.00    1.30
   0  -3  -3   38.40    1.40
   0  -3   3   40.10    1.40
   0   3  -3   39.70    1.20
   0   3   3   38.10    1.40
   0   3   3   37.80    0.90
  -1  -3  -3  541.35   10.20
  -1  -3  -3  555.34   10.20
   1  -3   3  564.84   10.20
   1  -3   3  558.44   10.00
   1   3   3  553.94    9.50
  -1   3  -3  554.34   10.00
   2  -3   3  885.11   15.60
   2  -3   3  881.91   15.10
  -2  -3  -3  870.01   15.50
  -2  -3  -3  854.11   15.50
  -2   3  -3  886.91   15.50
   2   3   3  861.31   14.80
   3  -3   3  156.48    3.80
  -3  -3  -3  152.08    3.70
   3  -3   3  157.68    3.20
  -3  -3  -3  153.38    3.70
  -3   3  -3  154.48    3.80
   3   3   3  154.38    3.10
   4  -3   3  165.68    3.30
   4  -3   3  168.88    4.20
  -4  -3  -3  173.18    4.10
  -4  -3  -3  169.28    4.10
  -4   3  -3  166.58    4.20
   4   3   3  166.38    3.50
   5  -3   3  216.48    5.20
  -5  -3  -3  227.88    5.20
   5  -3   3  223.48    4.20
  -5  -3  -3  214.58    5.10
  -5   3  -3  225.18    5.40
   5   3   3  220.38    4.60
   6  -3   3   38.00    2.00
  -6  -3  -3   38.70    1.80
  -6  -3  -3   37.30    1.90
  -6   3  -3   41.20    2.10
   6   3   3   37.30    1.60
   7  -3   3   43.70    2.30
  -7  -3  -3   47.00    2.10
  -7  -3  -3   45.10    2.20
  -7   3  -3   41.00    2.20
   7   3   3   46.30    1.90
  -8  -3  -3   25.00    1.80
   8  -3   3   23.00    1.80
  -8  -3  -3   22.80    1.60
   8   3   3   21.50    1.50
  -8   3  -3   16.70    1.70
   9  -3   3   16.20    1.80
  -9  -3  -3   15.50    1.70
   9   3   3   16.00    1.50
  -9   3  -3   10.80    1.70
 -10  -3  -3    2.90    1.20
  10  -3   3    3.60    1.10
 -10   3  -3    3.30    1.30
  10   3   3    3.70    1.10
 -11  -3  -3    1.20    1.10
  11  -3   3    1.00    1.10
  11   3   3    0.40    1.00
 -11   3  -3    0.00    1.10
  13  -4  -3    3.30    1.50
 -13   4   3    4.50    1.70
  13   4  -3    4.00    1.30
  12  -4  -3    0.10    1.00
  12   4  -3    1.60    0.90
 -12   4   3   -1.10    1.20
 -11  -4   3   29.50    2.40
  11  -4  -3   26.50    2.20
  11   4  -3   29.60    2.00
 -11   4   3   31.20    2.90
  10  -4  -3   24.20    2.00
 -10  -4   3   22.50    2.20
  10   4  -3   26.10    1.80
 -10   4   3   21.70    2.20
  -9  -4   3    9.20    1.50
   9  -4  -3   10.50    1.40
   9   4  -3   12.10    1.30
  -9   4   3   12.90    1.70
   8  -4  -3   45.60    2.20
  -8  -4   3   43.00    2.30
  -8   4   3   51.19    2.70
   8   4  -3   45.60    2.10
  -7  -4   3   58.89    2.70
   7  -4  -3   58.89    2.30
   7   4  -3   60.09    2.20
  -7   4   3   60.89    2.80
   6  -4  -3   92.59    2.80
  -6  -4   3   94.19    3.20
  -6   4   3   91.09    2.10
   6   4  -3   95.59    2.80
   5  -4  -3  112.99    3.00
   5  -4  -3  115.69    3.60
  -5  -4   3  107.79    3.40
  -5   4   3  107.89    2.50
   5   4  -3  110.99    3.00
   4  -4  -3  104.89    3.30
  -4  -4   3  105.29    3.20
  -4   4   3  101.79    2.40
   4   4  -3  102.99    2.80
  -3  -4   3  137.49    3.70
   3  -4  -3  130.99    3.10
   3  -4  -3  136.69    3.70
  -3   4   3  132.89    3.00
   3   4  -3  129.69    3.30
   2  -4  -3 1157.68   19.70
   2  -4  -3 1159.18   20.50
  -2  -4   3 1130.59   20.40
   2   4  -3 1155.68   20.10
  -2   4   3 1135.49   19.80
   1  -4  -3   65.49    1.70
  -1  -4   3   66.99    2.10
   1  -4  -3   63.39    2.10
  -1   4   3   64.49    1.90
   1   4  -3   65.29    1.50
   0  -4   3   71.59    2.20
   0  -4  -3   72.69    2.10
   0  -4  -3   72.99    2.20
   0  -4   3   70.99    2.20
   0   4  -3   71.79    1.80
   0   4   3   70.39    1.70
   1  -4   3  192.28    4.20
   1  -4   3  189.68    4.40
  -1  -4  -3  186.88    4.30
  -1  -4  -3  184.88    4.20
  -1   4  -3  191.08    4.10
   1   4   3  189.88    3.70
   2  -4   3   14.10    0.80
   2  -4   3   16.50    1.10
  -2  -4  -3   17.30    1.20
  -2  -4  -3   14.30    0.90
   2   4   3   14.70    0.70
  -2   4  -3   12.60    0.90
   3  -4   3   38.20    1.30
  -3  -4  -3   38.30    1.80
  -3  -4  -3   39.40    1.60
   3  -4   3   40.40    1.70
  -3   4  -3   38.30    1.70
   3   4   3   40.60    1.30
  -4  -4  -3  228.88    5.30
   4  -4   3  221.68    4.40
   4  -4   3  221.28    5.30
   4   4   3  227.98    4.60
  -4   4  -3  228.88    5.40
   5  -4   3   30.40    1.70
  -5  -4  -3   29.10    1.60
  -5   4  -3   27.10    1.70
   5   4   3   30.20    1.30
   6  -4   3    4.40    1.00
  -6  -4  -3    4.50    1.00
  -6   4  -3    5.50    1.00
   6   4   3    3.90    0.70
   7  -4   3   55.59    2.60
  -7  -4  -3   53.69    2.40
  -7   4  -3   51.59    2.60
   7   4   3   51.99    2.10
  -8  -4  -3   39.20    2.10
   8  -4   3   34.20    2.20
  -8   4  -3   36.30    2.40
   8   4   3   35.20    1.80
  -9  -4  -3   28.10    1.90
   9  -4   3   32.90    2.30
  -9   4  -3   29.10    2.30
   9   4   3   34.40    2.00
  10  -4   3    2.60    1.10
 -10  -4  -3    0.80    0.60
  10   4   3    4.60    1.10
 -10   4  -3    1.20    1.10
 -11  -4  -3    1.70    1.30
  11  -4   3    1.10    1.20
  11   4   3    1.60    1.00
 -11   4  -3   -1.30    1.10
  12  -5  -3   17.90    2.20
 -12   5   3   14.90    2.20
  12   5  -3   17.30    1.80
 -11  -5   3    0.10    1.10
  11  -5  -3   -0.30    0.90
 -11   5   3   -1.70    1.00
  11   5  -3    0.00    0.90
 -10  -5   3   24.50    2.40
  10  -5  -3   23.40    2.20
 -10   5   3   21.40    2.30
  10   5  -3   22.80    1.80
  -9  -5   3    8.30    1.50
   9  -5  -3    8.70    1.30
   9   5  -3    8.60    1.30
  -9   5   3    7.10    1.60
   8  -5  -3    7.50    1.20
  -8  -5   3    6.20    1.30
   8   5  -3    6.60    1.10
  -8   5   3    7.50    1.40
   7  -5  -3   56.49    2.30
  -7  -5   3   58.09    2.80
   7   5  -3   53.69    2.20
  -7   5   3   54.19    2.80
   6  -5  -3   96.69    3.10
  -6  -5   3   99.49    3.50
   6   5  -3  101.29    3.00
   5  -5  -3   98.99    3.50
   5  -5  -3  104.99    3.00
  -5  -5   3  100.89    3.50
   5   5  -3   96.99    2.90
  -5   5   3   96.59    2.40
   4  -5  -3   24.50    1.60
   4  -5  -3   24.90    1.30
  -4  -5   3   26.40    1.70
   4   5  -3   26.50    1.40
  -4   5   3   25.30    1.10
   3  -5  -3  236.18    5.80
   3  -5  -3  246.68    5.10
  -3  -5   3  233.08    5.70
  -3   5   3  240.18    5.00
   3   5  -3  241.18    5.40
   2  -5  -3   40.90    1.90
   2  -5  -3   42.60    1.50
  -2  -5   3   41.50    1.90
   2   5  -3   42.80    1.70
   2   5  -3   42.10    0.90
  -2   5   3   42.00    1.50
  -1  -5   3   27.80    1.50
   1  -5  -3   27.10    1.30
   1  -5  -3   26.00    1.40
   1  -5  -3   26.20    1.10
   1   5  -3   27.50    0.90
   0  -5   3  149.79    3.80
   0  -5  -3  151.28    3.80
   0  -5  -3  153.68    3.90
   0  -5   3  148.19    3.80
   0   5  -3  153.28    3.30
   0   5   3  153.58    3.30
  -1  -5  -3   34.60    1.50
   1  -5   3   34.20    1.60
  -1  -5  -3   34.20    1.60
   1  -5   3   33.80    1.50
  -1   5  -3   31.00    1.30
   1   5   3   33.00    1.10
   2  -5   3   19.60    1.10
  -2  -5  -3   23.10    1.40
   2  -5   3   17.20    1.20
  -2   5  -3   17.60    1.10
   2   5   3   21.20    0.90
  -3  -5  -3   22.40    1.30
  -3  -5  -3   30.60    1.70
   3  -5   3   30.50    1.70
   3  -5   3   30.10    1.30
   3   5   3   29.50    1.20
  -3   5  -3   29.60    1.60
   4  -5   3   30.20    1.70
   4  -5   3   28.10    1.20
  -4  -5  -3   30.10    1.70
  -4  -5  -3   30.10    1.50
  -4   5  -3   29.30    1.70
   4   5   3   29.00    1.30
   5  -5   3  166.48    4.60
  -5  -5  -3  161.98    4.50
  -5  -5  -3  169.48    4.30
   5   5   3  160.98    3.80
  -5   5  -3  169.08    4.70
  -6  -5  -3   36.30    1.90
   6  -5   3   36.20    2.10
  -6  -5  -3   36.00    2.10
   6   5   3   34.80    1.60
  -6   5  -3   34.30    2.10
   7  -5   3    5.80    1.10
  -7  -5  -3    6.00    1.10
  -7  -5  -3    9.90    1.30
   7   5   3    7.50    1.00
  -7   5  -3    6.30    1.20
  -8  -5  -3    5.60    1.20
   8  -5   3    5.50    1.20
  -8  -5  -3    5.70    1.10
  -8   5  -3    5.10    1.30
   8   5   3    6.40    1.00
   9  -5   3    2.60    1.00
  -9  -5  -3    1.80    1.00
  -9  -5  -3    1.30    0.90
   9   5   3    0.90    0.70
  -9   5  -3    0.10    1.10
  10  -5   3    1.60    1.00
  10   5   3    3.40    1.10
 -10   5  -3    3.00    1.50
  11  -5   3    4.50    1.40
 -11   5  -3    7.00    1.80
 -12  -6   3    1.40    1.60
  12  -6  -3    4.80    1.40
 -12   6   3    1.80    1.50
  12   6  -3    2.90    1.20
  11  -6  -3    2.10    1.10
 -11  -6   3    4.20    1.50
  11   6  -3    3.70    1.10
 -11   6   3    3.70    1.50
  10  -6  -3    0.50    1.00
 -10  -6   3    1.20    1.20
  10   6  -3    2.00    1.00
 -10   6   3    1.60    1.10
   9  -6  -3    9.00    1.40
  -9  -6   3    6.40    1.60
  -9   6   3    9.50    1.70
   9   6  -3    7.40    1.30
   8  -6  -3    8.60    1.30
  -8  -6   3    6.50    1.50
   8   6  -3    7.60    1.20
  -8   6   3   10.10    1.60
   7  -6  -3    5.30    1.00
  -7  -6   3    4.40    1.20
  -7   6   3    5.80    1.30
   7   6  -3    5.40    0.90
  -6  -6   3    7.40    1.30
   6  -6  -3    6.90    1.00
   6   6  -3    6.90    1.10
  -5  -6   3   25.10    1.80
   5  -6  -3   33.40    2.10
   5  -6  -3   29.10    1.60
  -5   6   3   26.70    1.20
   5   6  -3   27.80    1.60
   4  -6  -3   29.30    1.50
  -4  -6   3   32.00    1.90
   4  -6  -3   29.80    1.90
  -4   6   3   30.30    1.30
   4   6  -3   31.70    1.70
   3  -6  -3  214.78    5.60
   3  -6  -3  218.58    4.90
  -3  -6   3  210.38    5.50
   3   6  -3  218.78    5.20
  -3   6   3  214.48    4.70
  -2  -6   3   49.60    2.30
   2  -6  -3   49.40    1.80
   2  -6  -3   54.89    2.30
   2   6  -3   48.00    2.00
   1  -6  -3   16.20    1.10
   1  -6  -3   14.00    0.90
   1  -6  -3   14.80    1.20
  -1  -6   3   15.30    1.20
   1   6  -3   13.80    1.20
   1   6  -3   14.10    0.70
   0  -6   3   12.70    1.20
   0  -6  -3    9.00    1.10
   0  -6  -3    9.30    1.00
   0  -6   3    9.20    1.00
   0   6   3   10.20    0.80
   0   6  -3   10.00    0.80
  -1  -6  -3   47.30    2.00
   1  -6   3   52.89    2.00
   1  -6   3   47.10    2.00
  -1   6  -3   47.30    1.80
   1   6   3   48.10    1.60
   2  -6   3   58.99    2.10
  -2  -6  -3   62.39    2.20
  -2  -6  -3   62.39    2.50
   2  -6   3   58.89    2.40
  -2   6  -3   59.89    2.20
   2   6   3   60.49    1.80
   3  -6   3  203.18    4.60
  -3  -6  -3  205.08    5.30
  -3  -6  -3  210.28    4.90
   3  -6   3  196.48    5.20
   3   6   3  209.18    4.40
  -3   6  -3  209.88    5.10
  -4  -6  -3  326.37    7.50
  -4  -6  -3  316.47    6.90
   4  -6   3  320.57    7.40
   4   6   3  316.27    6.40
  -4   6  -3  326.47    7.30
   5  -6   3   35.50    2.10
  -5  -6  -3   33.10    1.70
  -5  -6  -3   29.60    2.00
   5   6   3   29.30    1.50
  -5   6  -3   32.70    2.00
   6  -6   3   38.60    2.30
  -6  -6  -3   43.30    2.00
  -6  -6  -3   40.10    2.30
   6   6   3   40.10    1.80
  -6   6  -3   40.20    2.30
   7  -6   3    0.40    0.70
  -7  -6  -3    0.40    0.80
  -7  -6  -3    1.90    0.80
  -7   6  -3    0.00    0.90
   7   6   3    1.10    0.70
   8  -6   3    5.80    1.30
  -8  -6  -3    5.50    1.30
   8   6   3    5.60    1.00
  -8   6  -3    5.40    1.30
   9  -6   3    3.90    1.30
  -9  -6  -3    2.00    1.00
  -9   6  -3    0.90    1.00
  10  -6   3    1.70    1.20
 -10  -6  -3    0.60    1.10
 -10   6  -3    0.30    1.20
 -11  -7   3   -1.20    1.20
  11  -7  -3   -0.40    0.80
  11   7  -3    0.70    1.10
 -11   7   3   -0.70    1.30
 -10  -7   3   -0.30    1.00
  10  -7  -3    1.30    0.90
  10   7  -3    0.30    0.90
 -10   7   3    1.20    1.10
   9  -7  -3   -0.90    0.70
  -9  -7   3   -0.20    1.10
  -9   7   3    0.90    1.10
   9   7  -3   -1.40    0.70
  -8  -7   3   10.60    1.80
   8  -7  -3   13.30    1.70
   8   7  -3    9.00    1.20
  -8   7   3   10.50    1.80
   7  -7  -3   13.50    1.50
  -7  -7   3    9.60    1.70
  -7   7   3   11.00    1.70
   7   7  -3   11.70    1.40
   6  -7  -3    1.40    0.70
  -6  -7   3   -0.10    0.80
   6   7  -3    0.90    0.70
  -6   7   3    0.10    0.80
   5  -7  -3    8.30    1.10
  -5  -7   3    4.30    1.10
   5  -7  -3    5.60    1.20
   5   7  -3    7.80    1.10
   4  -7  -3   64.29    2.50
   4  -7  -3   79.19    3.20
  -4  -7   3   79.89    3.30
  -4   7   3   79.99    2.40
   4   7  -3   77.39    2.80
   3  -7  -3   40.40    2.20
   3  -7  -3   38.90    1.80
  -3  -7   3   38.50    2.30
   3   7  -3   39.50    1.90
  -3   7   3   38.20    1.70
   2  -7  -3   41.70    1.70
   2  -7  -3   41.00    1.80
  -2  -7   3   44.10    2.20
   2  -7  -3   43.30    2.20
   2   7  -3   45.60    2.10
  -1  -7   3  130.39    4.00
   1  -7  -3  128.69    3.60
   1  -7  -3  127.79    3.30
   1  -7  -3  125.89    3.90
   1   7  -3  123.89    3.80
   0  -7   3   68.19    2.60
   0  -7  -3   65.79    2.60
   0  -7   3   65.99    2.60
   0   7   3   66.09    2.10
   0   7  -3   67.69    2.10
   1  -7   3  105.99    3.40
   1  -7   3  102.19    3.30
  -1  -7  -3  108.89    3.50
  -1  -7  -3  104.99    3.30
  -1   7  -3  102.79    2.90
   1   7   3  101.69    2.80
  -2  -7  -3  214.38    5.60
   2  -7   3  216.78    5.20
   2  -7   3  208.08    5.50
  -2  -7  -3  216.28    5.30
  -2   7  -3  220.48    5.20
   2   7   3  215.18    4.70
   3  -7   3  141.09    4.30
   3  -7   3  142.89    3.80
  -3  -7  -3  145.39    4.00
  -3  -7  -3  139.29    4.40
   3   7   3  142.89    3.50
  -3   7  -3  137.29    4.00
  -4  -7  -3   80.89    3.30
  -4  -7  -3   82.99    2.80
   4  -7   3   89.19    3.30
   4   7   3   86.19    2.60
  -4   7  -3   83.99    3.10
  -5  -7  -3   36.30    1.90
  -5  -7  -3   34.60    2.20
   5  -7   3   34.00    2.10
  -5   7  -3   39.50    2.30
   5   7   3   34.20    1.70
  -6  -7  -3    5.70    1.20
  -6  -7  -3    7.90    1.30
   6  -7   3    7.70    1.30
  -6   7  -3    6.90    1.40
   6   7   3    9.00    1.10
  -7  -7  -3    8.90    1.50
   7  -7   3    6.90    1.40
  -7   7  -3    5.30    1.30
   8  -7   3    2.10    1.20
  -8  -7  -3    3.70    1.30
  -8   7  -3    5.10    1.40
   9  -7   3    4.20    1.40
  -9  -7  -3    3.50    1.30
  -9   7  -3    2.40    1.30
  10  -7   3    3.20    1.40
 -10  -7  -3    1.40    1.20
 -10   7  -3    5.80    1.80
 -10  -8   3    0.10    1.30
  10  -8  -3    0.00    1.00
 -10   8   3   -0.60    1.20
  10   8  -3    0.90    1.10
  -9  -8   3    0.10    1.30
   9  -8  -3    0.00    0.80
  -9   8   3    0.00    1.10
   9   8  -3   -1.30    0.90
   8  -8  -3    1.30    0.90
  -8  -8   3    1.60    1.20
  -8   8   3   -0.10    1.10
   8   8  -3    1.40    1.00
  -7  -8   3    2.80    1.30
   7  -8  -3    3.60    1.00
  -7   8   3    3.70    1.30
   7   8  -3    5.30    1.20
  -6  -8   3   -0.40    0.90
   6  -8  -3    0.50    0.70
  -6   8   3   -0.30    0.90
   6   8  -3    0.00    0.80
   5  -8  -3   17.20    1.70
  -5  -8   3   16.00    1.90
   5  -8  -3   16.40    2.00
   5   8  -3   14.30    1.40
  -4  -8   3   39.60    2.50
   4  -8  -3   28.90    1.70
   4  -8  -3   43.20    2.60
  -4   8   3   46.80    1.90
   4   8  -3   38.80    2.10
   3  -8  -3    9.00    1.10
  -3  -8   3   12.70    1.70
   3  -8  -3   11.50    1.60
   3   8  -3   11.10    1.30
  -3   8   3   13.60    1.30
   2  -8  -3    9.70    1.20
  -2  -8   3    6.20    1.20
   2  -8  -3    6.40    1.10
   2  -8  -3    6.80    0.90
   2   8  -3    8.10    1.20
   1  -8  -3   60.39    2.20
  -1  -8   3   56.29    2.70
   1  -8  -3   46.80    2.40
   1  -8  -3   57.09    2.40
   1   8  -3   59.49    2.60
   0  -8   3   43.40    2.20
   0  -8  -3   51.19    2.40
   0  -8  -3   43.60    2.30
   0  -8   3   45.90    2.40
   0   8   3   47.20    1.90
   1  -8   3   75.89    3.00
  -1  -8  -3   77.09    3.00
   1  -8   3   79.19    3.00
  -1  -8  -3   75.89    2.90
  -1   8  -3   75.99    2.60
   1   8   3   79.09    2.50
  -2  -8  -3   35.20    2.20
  -2  -8  -3   33.80    1.90
   2  -8   3   32.10    2.00
   2  -8   3   33.70    1.80
  -2   8  -3   32.50    1.80
   2   8   3   31.30    1.60
   3  -8   3    7.80    1.30
  -3  -8  -3   10.90    1.30
  -3  -8  -3    6.50    1.20
   3   8   3    8.50    1.00
  -3   8  -3    9.40    1.30
  -4  -8  -3   10.30    1.30
  -4  -8  -3    9.90    1.50
   4  -8   3    8.50    1.30
   4   8   3    8.40    1.20
  -4   8  -3    8.80    1.30
   5  -8   3   35.40    2.30
  -5  -8  -3   35.20    2.50
  -5   8  -3   35.10    2.30
  -6  -8  -3    3.10    1.20
   6  -8   3    1.50    1.00
  -6   8  -3    2.00    1.10
   7  -8   3    0.50    1.00
  -7  -8  -3    1.10    1.10
  -7   8  -3    1.10    1.10
  -8  -8  -3    2.60    1.30
   8  -8   3    2.70    1.20
  -8   8  -3   -0.60    0.90
   9  -8   3    4.90    1.50
  -9  -8  -3    3.70    1.40
  -9   8  -3    3.70    1.50
   9  -9  -3    4.00    1.40
  -9  -9   3    1.80    1.50
  -9   9   3    3.20    1.50
   9   9  -3    3.20    1.30
  -8  -9   3    3.10    1.50
   8  -9  -3    1.70    1.10
  -8   9   3    1.00    1.30
   8   9  -3    0.80    1.10
  -7  -9   3    4.70    1.50
   7  -9  -3    3.70    1.20
   7   9  -3    6.30    1.40
  -7   9   3    4.20    1.40
  -6  -9   3    2.00    1.30
   6  -9  -3    4.70    1.10
   6   9  -3    2.50    0.90
  -6   9   3    4.20    1.30
   5  -9  -3   19.60    1.80
  -5  -9   3   16.40    2.00
   5   9  -3   19.70    1.80
   4  -9  -3   12.10    1.80
  -4  -9   3   10.30    1.60
   4  -9  -3    6.50    1.00
   4   9  -3   10.50    1.40
  -3  -9   3    0.40    0.80
   3  -9  -3    0.40    0.80
   3  -9  -3    0.10    0.60
  -3   9   3    0.30    0.70
   3   9  -3    0.20    0.60
   2  -9  -3   18.80    1.40
   2  -9  -3   17.90    1.60
   2  -9  -3   20.10    2.00
  -2  -9   3   20.00    2.10
   2   9  -3   18.30    1.70
  -1  -9   3    7.70    1.30
   1  -9  -3    9.80    1.30
   1  -9  -3    5.20    1.00
  -1   9   3    9.30    1.10
   1   9  -3   10.80    1.50
   0  -9   3   12.40    1.60
   0  -9  -3   10.70    1.40
   0  -9  -3   13.90    1.60
   0   9   3   11.20    1.20
  -1  -9  -3   36.10    2.20
   1  -9   3   32.60    2.10
   1  -9   3   35.10    2.10
  -1  -9  -3   35.30    2.10
   1   9   3   35.10    1.80
   2  -9   3    9.70    1.40
   2  -9   3   11.90    1.40
  -2  -9  -3   13.00    1.60
  -2  -9  -3   11.00    1.40
   3  -9   3   12.00    1.60
  -3  -9  -3   12.70    1.70
  -3   9  -3   13.80    1.50
  -4  -9  -3   10.50    1.60
   4  -9   3    9.80    1.50
  -4   9  -3    9.90    1.50
  -5  -9  -3    8.60    1.60
   5  -9   3    9.00    1.50
  -5   9  -3    7.60    1.40
   6  -9   3   10.20    1.70
  -6  -9  -3   10.10    1.70
  -6   9  -3   16.30    2.00
   7  -9   3    3.00    1.20
  -7  -9  -3    1.60    1.10
  -7   9  -3    1.00    1.20
  -8  -9  -3    2.40    1.40
   8  -9   3    1.20    1.20
  -8   9  -3    2.80    1.30
  -8 -10   3    9.70    2.00
   8 -10  -3    8.00    1.60
  -8  10   3    7.50    1.90
   8  10  -3    4.70    1.30
   7 -10  -3    0.00    1.00
  -7 -10   3    0.40    1.20
  -7  10   3    0.60    1.20
   7  10  -3    0.70    1.10
   6 -10  -3    0.80    1.00
  -6 -10   3    0.10    1.10
  -6  10   3    1.60    1.20
   6  10  -3    0.60    0.90
  -5 -10   3    2.80    1.30
   5 -10  -3    4.30    1.10
   5  10  -3    5.40    1.30
  -5  10   3    3.30    1.40
   4 -10  -3   -0.60    0.60
  -4 -10   3   -0.50    1.00
   4  10  -3   -0.40    0.70
  -3 -10   3    0.00    1.00
   3 -10  -3    1.10    0.90
   3 -10  -3    0.20    0.70
   3  10  -3   -0.70    0.60
  -3  10   3   -0.40    0.70
   2 -10  -3    2.40    0.80
   2 -10  -3    1.50    0.80
  -2 -10   3    3.10    1.20
   2 -10  -3    0.40    0.60
   2  10  -3    2.70    1.00
   1 -10  -3   16.30    1.90
   1 -10  -3   14.80    1.60
  -1 -10   3   15.50    1.90
  -1  10   3   17.10    1.80
   1  10  -3   13.20    1.70
   0 -10   3   17.40    1.90
   0 -10  -3   21.30    2.00
   0 -10  -3   19.10    2.00
   0  10  -3   19.60    2.00
  -1 -10  -3    1.00    0.80
   1 -10   3    0.30    0.80
   1 -10   3    1.50    0.90
  -2 -10  -3   12.10    1.60
   2 -10   3    9.90    1.60
  -3 -10  -3    3.00    1.20
   3 -10   3    2.00    1.00
   4 -10   3    1.70    1.10
  -4 -10  -3    0.50    1.00
  -5 -10  -3    2.70    1.30
   5 -10   3    1.20    1.10
  -5  10  -3    1.50    1.10
   6 -10   3    1.90    1.20
  -6 -10  -3    1.90    1.20
  -6  10  -3    2.00    1.30
  -7 -10  -3   -0.20    1.20
   7 -10   3   -1.70    0.90
  -7  10  -3    2.50    1.40
  -7 -11   3    6.60    1.80
   7 -11  -3    5.20    1.50
  -7  11   3    4.70    1.80
   7  11  -3    2.20    1.30
  -6 -11   3   -0.60    1.20
   6 -11  -3    0.00    1.00
  -6  11   3    1.30    1.40
   6  11  -3   -0.10    0.90
  -5 -11   3   -0.20    1.10
   5 -11  -3    0.20    0.80
  -5  11   3    1.70    1.20
   5  11  -3    1.00    1.00
  -4 -11   3   -0.60    1.10
   4 -11  -3   -0.10    0.80
   4  11  -3    0.10    0.70
  -4  11   3    0.90    1.20
   3 -11  -3    1.70    1.00
   3 -11  -3    1.70    1.20
  -3 -11   3    0.00    1.10
   3  11  -3    1.30    1.00
  -2 -11   3    1.90    1.20
   2 -11  -3    3.60    1.30
   2  11  -3    3.10    1.10
   1 -11  -3    0.00    0.90
  -1 -11   3   -0.60    0.80
   1  11  -3    0.70    0.90
   0 -11   3    5.10    1.30
   0 -11  -3    2.30    1.00
   0  11  -3    3.30    1.10
   1 -11   3   19.30    2.30
  -1 -11  -3   18.50    2.00
  -2 -11  -3    8.50    1.60
   2 -11   3    8.20    1.50
   3 -11   3    0.60    0.80
  -3 -11  -3    2.60    1.30
   4 -11   3    4.10    1.30
  -4 -11  -3    7.30    1.60
   5 -11   3    3.20    1.30
  -5 -11  -3    1.60    1.30
  -4 -12   3    1.90    1.30
   4  12  -3    1.70    1.10
  -3 -12   3    6.20    1.80
   3  12  -3    2.90    1.20
  -2 -12   3    3.80    1.50
   2  12  -3    2.30    1.10
  -1 -12   3    0.30    1.00
   1 -12  -3    1.40    1.10
   1  12  -3    1.00    1.00
   0 -12   3    3.30    1.40
   0 -12  -3    1.70    1.10
   0  12  -3    4.30    1.20
  -1 -12  -3    7.10    1.50
  -1  12  -3    6.80    1.50
  -2 -12  -3    1.80    1.10
   3 -12   3    0.20    0.90
  -3 -12  -3    0.40    1.10
 -13   0   4    2.40    1.70
  13   0  -4    1.60    1.10
  12   0  -4    1.90    1.00
 -12   0   4    1.30    1.30
 -11   0   4   29.20    2.00
  11   0  -4   33.00    2.10
  10   0  -4   49.10    2.30
 -10   0   4   40.90    2.30
  -9   0   4   23.20    1.70
  -9   0   4   23.80    1.60
   9   0  -4   25.90    1.60
  -8   0   4    0.50    0.50
   8   0  -4    0.60    0.60
  -8   0   4    0.70    0.60
  -7   0   4    0.80    0.50
   7   0  -4    3.10    0.60
  -7   0   4    2.10    0.60
  -6   0   4    0.40    0.40
   6   0  -4    0.10    0.30
   5   0  -4   76.69    2.10
   5   0  -4   75.39    2.40
  -5   0   4   81.99    2.20
   4   0  -4   10.20    0.60
  -4   0   4   15.00    0.80
   4   0  -4   16.70    1.00
   3   0  -4  935.81   16.40
   3   0  -4  954.80   16.00
  -3   0   4  922.81   16.20
  -2   0   4  159.88    3.40
   2   0  -4  169.08    3.20
   2   0  -4  164.58    3.50
  -1   0   4  454.45    8.20
   1   0  -4  449.95    8.30
   1   0  -4  455.05    7.80
   0   0   4    8.60    0.60
   0   0   4    8.60    0.40
   0   0  -4    9.40    0.70
   1   0   4   15.70    0.60
   1   0   4   15.40    0.80
  -1   0  -4   16.60    0.90
   2   0   4   82.69    2.00
  -2   0  -4   84.59    2.40
   3   0   4   74.59    2.00
   3   0   4   74.39    2.00
  -3   0  -4   76.59    2.30
   4   0   4   60.49    1.90
  -4   0  -4   65.49    2.20
   4   0   4   64.09    1.80
   5   0   4  120.39    2.90
   5   0   4  117.09    3.10
  -5   0  -4  122.99    3.50
   6   0   4    0.50    0.40
  -6   0  -4    0.50    0.80
   6   0   4    0.50    0.50
   7   0   4   34.90    1.90
  -7   0  -4   32.20    2.10
   8   0   4  199.38    5.20
  -8   0  -4  191.38    5.40
   9   0   4   41.70    2.40
  -9   0  -4   41.60    2.50
  10   0   4    1.20    1.00
 -10   0  -4    0.30    1.00
 -11   0  -4    3.30    1.50
  11   0   4    3.30    1.30
  13  -1  -4    5.00    1.30
 -13   1   4    3.40    1.40
  13   1  -4    4.90    1.30
  12  -1  -4    0.50    0.80
  12   1  -4    0.90    0.80
 -12   1   4    0.60    1.10
 -11  -1   4    3.20    1.00
  11  -1  -4    2.60    1.00
  11   1  -4    2.50    1.00
 -11   1   4    1.30    1.00
  10  -1  -4   29.10    1.90
 -10  -1   4   28.20    1.90
  10   1  -4   29.50    1.80
 -10   1   4   28.20    2.00
  -9  -1   4   19.30    1.60
   9  -1  -4   18.90    1.40
  -9  -1   4   19.20    1.50
   9   1  -4   18.10    1.50
  -9   1   4   21.00    1.90
  -8  -1   4   61.89    2.40
   8  -1  -4   65.89    2.30
  -8  -1   4   64.39    2.30
  -8   1   4   62.49    2.10
  -8   1   4   62.29    2.60
   8   1  -4   60.89    2.30
  -7  -1   4    6.40    0.80
  -7  -1   4    5.60    0.80
   7  -1  -4    5.60    0.80
  -7   1   4    6.70    1.00
   7   1  -4    5.50    0.80
  -7   1   4    5.60    0.70
  -6  -1   4   19.30    1.20
   6  -1  -4   19.60    1.00
   6  -1  -4   20.50    1.40
  -6  -1   4   19.00    1.10
  -6   1   4   19.70    1.00
   6   1  -4   19.60    1.10
  -5  -1   4   61.09    2.00
   5  -1  -4   58.09    1.70
   5  -1  -4   58.19    2.20
   5   1  -4   60.39    1.80
  -5   1   4   61.39    1.70
   5   1  -4   56.89    1.90
   4  -1  -4 1088.49   18.80
   4  -1  -4 1099.29   19.50
  -4  -1   4 1089.89   19.20
   4   1  -4 1088.99   18.90
  -4   1   4 1107.49   18.90
   4   1  -4 1122.39   19.10
   3  -1  -4  340.67    6.10
  -3  -1   4  338.87    6.50
   3  -1  -4  334.67    6.80
  -3   1   4  338.87    6.40
   3   1  -4  351.36    6.40
   2  -1  -4  561.74   10.40
  -2  -1   4  583.74   10.30
   2  -1  -4  578.94    9.70
   2   1  -4  576.84   10.10
  -2   1   4  564.84   10.20
   2   1  -4  557.84   10.00
  -1  -1   4   33.20    1.10
   1  -1  -4   31.90    0.70
   1  -1  -4   32.00    1.20
   1   1  -4   32.60    1.00
  -1   1   4   30.00    1.10
   1   1  -4   29.20    1.10
   0  -1  -4  115.79    2.00
   0  -1   4  114.39    2.60
   0  -1  -4  110.69    2.70
   0  -1   4  114.49    2.50
   0   1  -4  111.09    2.60
   0   1   4  113.29    2.70
   1  -1   4  188.38    4.10
  -1  -1  -4  212.18    4.50
   1  -1   4  217.18    4.20
   1   1   4  217.68    4.40
   1   1   4  216.38    3.80
  -1   1  -4  212.18    4.40
   2  -1   4  210.48    4.30
   2  -1   4  207.58    4.20
  -2  -1  -4  212.58    4.60
  -2   1  -4  201.68    4.50
   2   1   4  210.38    4.00
   2   1   4  208.38    4.40
  -3  -1  -4  333.07    6.80
   3  -1   4  324.37    6.40
   3  -1   4  327.27    6.20
  -3   1  -4  328.37    6.70
   3   1   4  326.87    6.10
  -4  -1  -4  146.59    3.80
   4  -1   4  141.69    3.60
   4  -1   4  149.39    3.20
   4   1   4  148.89    3.50
   4   1   4  152.38    3.40
  -4   1  -4  149.88    3.80
   5  -1   4    3.30    0.70
   5  -1   4    4.40    0.50
  -5  -1  -4    3.30    0.80
   5   1   4    4.00    0.60
   5   1   4    4.10    0.60
  -5   1  -4    5.20    0.90
   6  -1   4   55.09    2.20
  -6  -1  -4   59.69    2.50
   6  -1   4   56.79    1.70
   6   1   4   55.39    1.90
   6   1   4   57.59    2.10
  -6   1  -4   58.09    2.50
  -7  -1  -4  123.79    4.00
   7  -1   4  124.19    3.80
   7   1   4  127.59    3.30
   7   1   4  126.79    3.60
  -7   1  -4  123.89    4.00
  -8  -1  -4   30.60    2.10
   8  -1   4   31.70    2.00
  -8   1  -4   27.80    2.10
   8   1   4   31.70    1.90
   9  -1   4    1.10    0.90
  -9  -1  -4    1.50    1.00
  -9   1  -4   -1.50    0.90
   9   1   4   -0.80    0.70
 -10  -1  -4    1.70    1.10
  10  -1   4    3.10    1.10
  10   1   4    3.30    1.10
 -10   1  -4    1.10    1.10
  11  -1   4    5.10    1.50
 -11  -1  -4    1.80    1.30
  11   1   4    4.80    1.30
 -11   1  -4    5.90    1.70
  13  -2  -4   -0.20    1.00
  13   2  -4    1.30    1.10
 -13   2   4    0.30    1.20
  12  -2  -4    8.30    1.40
  12   2  -4    4.20    1.20
 -12   2   4    5.40    1.50
  11  -2  -4   26.60    2.00
  11   2  -4   24.40    1.90
 -11   2   4   21.20    2.20
 -10  -2   4   83.29    3.30
  10  -2  -4   77.89    3.10
 -10   2   4   93.89    3.70
  10   2  -4   83.99    3.10
   9  -2  -4   31.80    1.80
  -9  -2   4   32.50    1.70
  -9  -2   4   33.20    2.00
   9   2  -4   32.30    1.80
  -9   2   4   36.00    2.30
   8  -2  -4    2.50    0.70
  -8  -2   4    3.40    0.70
  -8  -2   4    4.00    1.00
  -8   2   4    4.00    1.00
   8   2  -4    4.40    0.80
  -7  -2   4   13.80    1.40
  -7  -2   4   12.70    0.90
   7  -2  -4   13.20    1.20
   7   2  -4   13.00    1.20
  -7   2   4   14.90    1.50
  -7   2   4   10.10    0.80
  -6  -2   4   41.80    1.90
  -6  -2   4   41.20    1.50
   6  -2  -4   43.90    1.60
   6  -2  -4   43.50    2.00
   6   2  -4   44.30    1.70
  -6   2   4   41.60    1.40
  -5  -2   4  402.96    7.50
   5  -2  -4  411.46    8.50
  -5  -2   4  409.96    8.20
  -5   2   4  403.56    7.50
   5   2  -4  402.56    7.80
   4  -2  -4   28.00    1.10
   4  -2  -4   28.00    1.50
  -4  -2   4   29.30    1.40
   4   2  -4   30.10    1.20
   4   2  -4   29.60    1.10
  -4   2   4   30.20    1.10
  -3  -2   4  285.77    5.80
   3  -2  -4  280.17    6.00
   3  -2  -4  279.57    5.20
   3   2  -4  288.37    5.60
  -3   2   4  281.87    5.50
   3   2  -4  277.97    5.20
   2  -2  -4  174.58    3.20
   2  -2  -4  175.88    4.00
  -2  -2   4  169.08    3.80
   2   2  -4  175.08    3.70
  -2   2   4  172.28    3.70
   2   2  -4  174.68    3.40
  -1  -2   4  623.94   11.30
   1  -2  -4  629.64   11.50
   1   2  -4  631.34   11.10
  -1   2   4  647.34   11.40
   0  -2  -4   89.89    2.40
   0  -2   4   90.19    2.30
   0  -2   4   90.29    2.20
   0   2   4   90.09    2.30
   0   2  -4   88.89    2.20
   1  -2   4  166.68    3.60
  -1  -2  -4  161.68    3.70
   1   2   4  165.68    3.70
  -1   2  -4  159.38    3.60
   1   2   4  160.08    2.90
  -2  -2  -4 1406.96   24.70
   2  -2   4 1421.56   24.10
   2  -2   4 1419.96   24.50
   2   2   4 1428.26   24.50
  -2   2  -4 1435.86   24.60
   2   2   4 1423.96   23.80
   3  -2   4  292.47    5.50
   3  -2   4  295.57    6.00
  -3  -2  -4  286.37    6.20
   3   2   4  294.37    5.40
  -3   2  -4  293.27    6.10
   3   2   4  287.97    6.00
   4  -2   4   22.20    0.90
   4  -2   4   21.90    1.20
  -4  -2  -4   22.30    1.30
   4   2   4   21.60    1.20
  -4   2  -4   22.40    1.40
   4   2   4   23.00    1.00
  -5  -2  -4   32.50    1.80
   5  -2   4   31.90    1.10
   5  -2   4   34.60    1.70
   5   2   4   35.00    1.40
  -5   2  -4   32.80    1.80
   6  -2   4  227.98    5.50
  -6  -2  -4  228.68    5.60
   6   2   4  225.68    5.10
  -6   2  -4  228.48    5.70
   6   2   4  219.58    5.00
  -7  -2  -4   38.30    2.20
   7  -2   4   34.40    2.00
  -7   2  -4   42.20    2.40
   7   2   4   36.90    1.70
   7   2   4   38.00    1.80
  -8  -2  -4   53.99    2.70
   8  -2   4   49.30    2.40
   8   2   4   50.89    2.30
  -8   2  -4   52.19    2.70
   8   2   4   50.99    2.10
  -9  -2  -4   18.00    2.00
   9  -2   4   15.80    1.80
  -9   2  -4    9.80    1.60
   9   2   4   12.50    1.50
  10  -2   4   10.40    1.60
 -10  -2  -4    8.80    1.70
  10   2   4    9.20    1.40
 -10   2  -4    9.90    1.80
 -11  -2  -4    0.20    1.30
  11  -2   4    2.70    1.30
  11   2   4    0.70    1.10
 -11   2  -4    1.40    1.30
  13  -3  -4    0.30    0.90
 -13   3   4    2.10    1.40
  13   3  -4    2.90    1.20
  12  -3  -4    1.40    1.00
 -12   3   4    4.80    1.50
  12   3  -4    1.70    1.00
  11  -3  -4    1.10    0.90
  11   3  -4    1.50    0.80
 -11   3   4    1.30    1.20
  10  -3  -4   41.70    2.30
 -10  -3   4   41.50    2.50
  10   3  -4   42.90    2.20
 -10   3   4   42.60    2.60
  -9  -3   4   32.10    2.10
   9  -3  -4   33.30    1.90
   9   3  -4   33.80    1.90
  -9   3   4   29.10    2.10
   8  -3  -4    7.30    1.00
  -8  -3   4    7.60    1.30
   8   3  -4    6.20    0.90
  -8   3   4    6.50    1.20
  -7  -3   4   30.80    1.80
  -7  -3   4   28.80    1.20
   7  -3  -4   30.70    1.60
  -7   3   4   28.70    1.20
   7   3  -4   31.00    1.50
   6  -3  -4   63.19    2.10
  -6  -3   4   64.09    1.70
   6  -3  -4   62.99    2.70
  -6  -3   4   67.39    2.60
   6   3  -4   68.69    2.20
  -6   3   4   65.29    1.80
   5  -3  -4  123.09    3.10
   5  -3  -4  132.39    3.90
  -5  -3   4  128.89    2.60
  -5  -3   4  131.79    3.70
  -5   3   4  132.89    3.00
   5   3  -4  127.69    3.30
  -4  -3   4  254.07    5.70
   4  -3  -4  239.38    5.80
   4  -3  -4  255.07    5.00
  -4   3   4  246.48    5.00
   4   3  -4  249.18    5.20
   3  -3  -4  129.59    3.60
  -3  -3   4  133.99    3.50
   3  -3  -4  129.89    2.90
   3   3  -4  132.79    2.60
  -3   3   4  132.29    3.10
   3   3  -4  137.19    3.30
   2  -3  -4   46.50    1.20
  -2  -3   4   45.50    1.70
   2  -3  -4   44.90    1.80
   2   3  -4   46.20    1.20
   2   3  -4   43.80    1.60
  -2   3   4   44.90    1.50
   1  -3  -4   22.30    1.20
  -1  -3   4   21.70    1.10
   1  -3  -4   21.60    0.60
   1   3  -4   20.80    0.80
   1   3  -4   19.90    1.00
  -1   3   4   22.20    1.00
   0  -3   4  446.76    8.50
   0  -3  -4  448.76    8.70
   0  -3   4  458.65    8.50
   0   3   4  443.86    7.50
   0   3  -4  444.06    8.20
   0   3   4  454.35    8.50
   1  -3   4   11.10    0.90
  -1  -3  -4   11.80    0.90
   1  -3   4   12.20    0.80
  -1   3  -4   13.20    0.90
   1   3   4   12.10    0.40
   1   3   4   12.80    0.90
   2  -3   4  150.78    3.30
   2  -3   4  149.79    3.70
  -2  -3  -4  154.68    3.80
   2   3   4  149.69    2.90
  -2   3  -4  153.48    3.60
   2   3   4  151.18    3.70
  -3  -3  -4   48.00    1.90
   3  -3   4   47.30    1.40
   3  -3   4   47.10    1.90
   3   3   4   47.70    1.30
   3   3   4   48.00    1.80
  -3   3  -4   48.60    1.90
   4  -3   4   40.70    1.80
  -4  -3  -4   37.60    1.70
   4  -3   4   37.40    1.20
   4   3   4   35.40    1.30
  -4   3  -4   34.30    1.80
   4   3   4   39.80    1.70
  -5  -3  -4   38.50    1.90
   5  -3   4   35.10    1.80
   5   3   4   35.30    1.70
  -5   3  -4   36.50    1.90
   5   3   4   35.40    1.40
  -6  -3  -4   31.90    1.90
   6  -3   4   31.20    1.80
  -6   3  -4   34.80    2.10
   6   3   4   32.90    1.50
   7  -3   4    5.80    1.10
  -7  -3  -4    6.90    1.10
   7   3   4    6.90    1.00
   7   3   4    6.00    1.00
  -7   3  -4    3.90    1.10
   8  -3   4   18.70    1.80
  -8  -3  -4   17.60    1.70
  -8   3  -4   16.70    1.80
   8   3   4   21.30    1.50
   8   3   4   22.10    1.60
  -9  -3  -4    0.90    1.00
   9  -3   4    1.10    0.90
   9   3   4    1.60    0.90
  -9   3  -4    1.10    1.20
  10  -3   4    3.40    1.20
 -10  -3  -4    2.90    1.30
  10   3   4    4.50    1.20
 -10   3  -4    3.10    1.40
  11  -3   4    6.00    1.50
 -11  -3  -4    5.70    1.60
 -11   3  -4    1.60    1.40
  13  -4  -4    2.50    1.20
  13   4  -4    3.80    1.20
 -13   4   4    2.70    1.60
  12  -4  -4    7.40    1.50
  12   4  -4    4.90    1.20
 -12   4   4    3.60    1.50
  11  -4  -4   17.10    1.90
 -11  -4   4   14.60    2.00
 -11   4   4   15.70    2.20
  11   4  -4   19.40    1.80
  10  -4  -4    4.00    1.10
 -10  -4   4    5.90    1.40
 -10   4   4    7.30    1.60
  10   4  -4    6.40    1.10
  -9  -4   4   53.89    2.80
   9  -4  -4   59.49    2.60
  -9   4   4   62.59    3.20
   9   4  -4   57.89    2.50
   8  -4  -4   -0.80    0.50
  -8  -4   4   -0.20    0.70
   8   4  -4    0.90    0.60
  -8   4   4    0.70    0.90
  -7  -4   4    6.70    1.20
   7  -4  -4    9.90    1.10
   7   4  -4    8.10    1.00
   6  -4  -4  130.49    3.50
   6  -4  -4  138.49    4.30
  -6  -4   4  139.99    4.20
   6   4  -4  134.39    3.60
  -6   4   4  129.89    3.00
   5  -4  -4   14.00    1.40
  -5  -4   4   14.60    1.40
   5  -4  -4   15.70    1.00
  -5   4   4   15.00    0.90
   5   4  -4   16.60    1.10
  -4  -4   4  106.09    3.30
   4  -4  -4  106.89    3.50
   4  -4  -4  108.79    2.80
  -4   4   4  107.69    2.70
   4   4  -4  111.59    3.00
  -3  -4   4  371.96    7.70
   3  -4  -4  366.66    6.80
   3  -4  -4  349.57    7.80
  -3   4   4  358.56    7.00
   3   4  -4  363.56    7.30
   2  -4  -4  136.39    3.70
   2  -4  -4  137.09    2.90
  -2  -4   4  133.99    3.60
  -2   4   4  136.49    3.30
   2   4  -4  135.69    3.40
   2   4  -4  135.29    2.60
   1  -4  -4   10.00    1.10
  -1  -4   4    9.80    1.00
   1  -4  -4    8.80    0.50
  -1   4   4    8.70    0.80
   1   4  -4    9.50    0.60
   0  -4   4   44.70    1.70
   0  -4  -4   47.60    1.80
   0  -4   4   45.40    1.70
   0   4   4   43.50    1.10
   0   4   4   46.80    1.70
   0   4  -4   45.00    1.40
  -1  -4  -4  155.68    3.80
   1  -4   4  155.58    3.60
   1  -4   4  151.98    3.80
  -1   4  -4  153.88    3.50
   1   4   4  151.98    2.90
   1   4   4  147.79    3.70
  -2  -4  -4  178.98    4.30
   2  -4   4  179.08    4.00
   2  -4   4  177.68    4.30
  -2   4  -4  175.48    4.10
   2   4   4  175.28    3.40
   3  -4   4   12.60    1.20
   3  -4   4   13.40    0.90
  -3  -4  -4   15.40    1.30
  -3  -4  -4   13.70    1.10
  -3   4  -4   13.60    1.10
   3   4   4   14.50    0.70
   4  -4   4   30.30    1.70
  -4  -4  -4   28.00    1.60
   4  -4   4   27.40    1.10
  -4  -4  -4   27.10    1.60
   4   4   4   28.00    1.10
  -4   4  -4   28.50    1.70
   5  -4   4   26.40    1.70
  -5  -4  -4   23.30    1.60
  -5  -4  -4   21.30    1.50
   5   4   4   23.90    1.20
  -5   4  -4   23.00    1.60
   6  -4   4   28.70    1.90
  -6  -4  -4   27.50    1.70
  -6  -4  -4   26.30    1.70
   6   4   4   28.50    1.40
  -6   4  -4   26.10    1.90
  -7  -4  -4   19.90    1.70
   7  -4   4   22.60    1.80
   7   4   4   19.40    1.30
  -7   4  -4   19.50    1.90
   8  -4   4   10.80    1.50
  -8  -4  -4   12.60    1.60
   8   4   4   10.90    1.20
  -8   4  -4    9.00    1.60
  -9  -4  -4    2.90    1.10
   9  -4   4    3.70    1.20
   9   4   4    2.80    0.90
  -9   4  -4    3.20    1.30
   9   4   4    3.90    1.10
  10  -4   4    9.20    1.70
 -10  -4  -4    8.00    1.60
 -10   4  -4   10.70    1.90
 -11  -4  -4   13.80    2.00
  11  -4   4    9.80    1.80
 -11   4  -4    9.40    2.00
  12  -5  -4    2.10    1.20
 -12   5   4   -0.40    1.30
  12   5  -4    1.00    0.90
  11  -5  -4    9.00    1.60
 -11  -5   4    8.00    1.70
 -11   5   4   11.50    2.00
  11   5  -4   10.90    1.60
 -10  -5   4    7.40    1.60
  10  -5  -4    6.40    1.30
  10   5  -4    4.60    1.10
 -10   5   4    3.40    1.30
   9  -5  -4    1.60    0.80
  -9  -5   4    3.10    1.10
  -9   5   4    2.90    1.20
   9   5  -4    1.50    0.80
   8  -5  -4   41.50    2.20
  -8  -5   4   43.70    2.50
   8   5  -4   45.40    2.20
  -8   5   4   45.50    2.70
   7  -5  -4    0.40    0.50
  -7  -5   4    0.00    0.80
   7   5  -4   -0.30    0.50
   6  -5  -4   14.90    1.70
  -6  -5   4   10.70    1.40
   6   5  -4   12.80    1.20
  -6   5   4   12.80    0.80
  -5  -5   4    7.00    1.10
   5  -5  -4    7.20    0.90
   5  -5  -4    6.50    1.20
  -5   5   4    7.60    0.80
   5   5  -4    6.80    0.90
   4  -5  -4   57.09    1.90
   4  -5  -4   60.99    2.60
  -4  -5   4   56.09    2.50
  -4   5   4   57.39    1.90
   4   5  -4   61.19    2.20
   3  -5  -4  105.79    3.40
  -3  -5   4  102.09    3.30
   3  -5  -4  102.79    2.60
   3   5  -4  101.49    3.00
  -3   5   4   99.29    2.70
   2  -5  -4   56.79    1.70
   2  -5  -4   57.09    2.30
  -2  -5   4   60.29    2.40
   2   5  -4   53.79    2.10
  -2   5   4   55.09    1.90
   2   5  -4   57.29    1.30
   1  -5  -4    6.10    0.50
  -1  -5   4    7.60    0.90
   1  -5  -4    7.10    0.90
   1   5  -4    7.30    0.60
  -1   5   4    6.70    0.80
   0  -5  -4   38.80    1.80
   0  -5   4   36.40    1.70
   0  -5   4   37.10    1.70
   0   5   4   37.30    1.20
   0   5  -4   38.10    1.30
   0   5   4   40.00    1.70
   1  -5   4    1.20    0.50
  -1  -5  -4    1.10    0.50
   1  -5   4    0.70    0.50
  -1  -5  -4    1.50    0.50
  -1   5  -4    1.00    0.40
   1   5   4    0.90    0.30
  -2  -5  -4    4.60    0.90
  -2  -5  -4    3.80    0.70
   2  -5   4    3.00    0.70
   2  -5   4    3.70    0.60
   2   5   4    4.10    0.50
  -2   5  -4    3.70    0.70
  -3  -5  -4   14.80    1.40
   3  -5   4   14.30    1.20
  -3  -5  -4   15.40    1.20
   3  -5   4   14.10    1.00
  -3   5  -4   12.40    1.20
   3   5   4   14.80    0.80
  -4  -5  -4   29.10    1.60
  -4  -5  -4   29.70    1.80
   4  -5   4   31.60    1.80
  -4   5  -4   30.90    1.80
   4   5   4   32.70    1.30
  -5  -5  -4   17.90    1.50
   5  -5   4   20.80    1.60
  -5  -5  -4   20.20    1.50
  -5   5  -4   20.10    1.70
   5   5   4   19.40    1.10
  -6  -5  -4  104.09    3.60
   6  -5   4  120.59    4.00
  -6  -5  -4  124.39    3.90
   6   5   4  117.09    3.10
  -6   5  -4  112.29    3.90
  -7  -5  -4   22.00    1.80
   7  -5   4   20.90    2.00
   7   5   4   17.40    1.90
  -7   5  -4   18.00    1.90
   8  -5   4    4.50    1.20
  -8  -5  -4    5.30    1.20
  -8   5  -4    3.40    1.40
   9  -5   4    1.00    1.00
  -9  -5  -4    0.80    0.60
  -9   5  -4    0.90    1.30
  10  -5   4    1.50    1.10
 -10  -5  -4    3.50    1.60
 -10   5  -4    2.00    1.30
 -12  -6   4    1.80    1.50
  12  -6  -4    1.80    1.30
  12   6  -4    3.00    1.10
 -12   6   4    1.10    1.30
  11  -6  -4    5.30    1.40
 -11  -6   4    6.10    1.70
 -11   6   4    4.10    1.50
  11   6  -4    4.90    1.20
  10  -6  -4    1.90    1.00
 -10  -6   4    2.00    1.30
  10   6  -4    4.40    1.20
 -10   6   4    2.30    1.50
  -9  -6   4    7.10    1.50
   9  -6  -4   12.40    1.60
  -9   6   4   10.20    1.80
   9   6  -4   10.00    1.40
   8  -6  -4   18.60    1.70
  -8  -6   4   21.50    2.20
  -8   6   4   16.70    2.00
   8   6  -4   21.40    1.70
   7  -6  -4   27.60    1.80
  -7  -6   4   26.30    2.10
   7   6  -4   27.90    1.70
  -6  -6   4   11.10    1.60
   6  -6  -4    7.30    1.40
   6   6  -4    8.70    1.20
   5  -6  -4    8.20    1.00
  -5  -6   4    7.40    1.30
   5  -6  -4    8.70    1.40
   5   6  -4    7.90    1.00
  -5   6   4    7.80    0.80
   4  -6  -4    3.60    0.70
   4  -6  -4    4.20    1.00
  -4  -6   4    4.90    1.10
   4   6  -4    3.50    0.70
  -4   6   4    5.10    0.70
   3  -6  -4    2.50    0.50
   3  -6  -4    3.00    0.80
  -3  -6   4    3.30    0.90
   3   6  -4    1.20    0.60
  -3   6   4    2.20    0.60
  -2  -6   4   21.80    1.60
   2  -6  -4   25.90    1.20
   2  -6  -4   24.40    1.70
   2   6  -4   24.70    1.50
  -2   6   4   23.50    1.30
   1  -6  -4   52.19    1.60
  -1  -6   4   50.69    2.20
   1  -6  -4   49.30    2.20
   1   6  -4   51.49    2.20
   1   6  -4   50.19    1.50
  -1   6   4   53.29    2.00
   0  -6  -4   52.99    2.10
   0  -6  -4   48.40    2.20
   0  -6   4   47.80    2.10
   0  -6   4   53.99    2.20
   0   6   4   51.19    1.60
   0   6  -4   50.49    1.70
   1  -6   4  111.99    3.40
   1  -6   4  114.49    3.30
  -1  -6  -4  116.09    3.50
  -1  -6  -4  110.99    3.40
   1   6   4  109.49    2.60
  -1   6  -4  109.09    3.00
  -2  -6  -4  301.87    6.60
   2  -6   4  294.57    6.40
  -2  -6  -4  289.57    6.70
   2  -6   4  289.27    6.70
   2   6   4  290.57    5.70
  -2   6  -4  291.47    6.30
  -3  -6  -4   27.80    1.80
   3  -6   4   25.90    1.70
   3  -6   4   27.40    1.40
   3   6   4   29.60    1.20
  -3   6  -4   30.10    1.70
  -4  -6  -4    0.40    0.40
   4  -6   4    0.00    0.60
  -4  -6  -4    1.50    0.80
  -4   6  -4    0.00    0.70
   5  -6   4   23.10    1.80
  -5  -6  -4   22.70    1.70
  -5  -6  -4   22.30    1.60
  -5   6  -4   22.40    1.70
  -6  -6  -4   67.89    3.00
  -6  -6  -4   69.19    2.80
   6  -6   4   65.89    3.00
  -6   6  -4   68.29    3.10
   7  -6   4    2.40    1.10
  -7  -6  -4    2.00    0.90
  -7  -6  -4    0.20    0.90
  -7   6  -4    2.20    1.00
   8  -6   4    1.60    1.00
  -8  -6  -4    1.40    0.90
  -8  -6  -4   -1.10    0.90
  -8   6  -4    0.60    1.00
   9  -6   4    8.30    1.60
  -9  -6  -4    6.20    1.30
  -9   6  -4    6.00    1.70
  10  -6   4    0.80    1.20
 -10   6  -4    1.30    1.50
  10   6   4    0.60    1.00
 -11  -7   4   -0.30    1.30
  11  -7  -4    0.10    1.10
  11   7  -4    1.30    1.10
 -11   7   4    1.20    1.30
  10  -7  -4    1.20    1.00
 -10  -7   4    0.70    1.30
 -10   7   4    2.40    1.40
  10   7  -4    1.80    1.00
   9  -7  -4    5.70    1.20
  -9  -7   4    7.40    1.70
   9   7  -4    4.90    1.10
  -9   7   4    4.40    1.50
   8  -7  -4    0.30    0.70
  -8  -7   4    0.70    1.10
  -8   7   4    1.10    1.20
   8   7  -4    0.70    0.90
  -7  -7   4    5.50    1.40
   7  -7  -4    2.90    0.80
  -7   7   4    4.50    1.40
   7   7  -4    2.40    0.90
  -6  -7   4   19.20    2.10
   6  -7  -4   20.40    2.20
   6   7  -4   20.20    1.50
   5  -7  -4    5.60    1.30
  -5  -7   4    6.50    1.30
   5  -7  -4    6.20    0.90
   5   7  -4    6.00    1.00
  -5   7   4    7.70    0.90
   4  -7  -4   17.40    1.90
   4  -7  -4   16.00    1.40
  -4  -7   4   14.30    1.70
  -4   7   4   15.30    1.10
   4   7  -4   15.10    1.40
   3  -7  -4    9.30    1.00
  -3  -7   4    9.40    1.40
   3  -7  -4   11.20    1.50
   3   7  -4    8.00    1.10
  -3   7   4   10.60    1.10
  -2  -7   4   13.60    1.60
   2  -7  -4   15.50    1.10
   2  -7  -4   15.80    1.70
   2   7  -4   14.60    1.40
  -2   7   4   14.30    1.30
   1  -7  -4   68.99    2.90
  -1  -7   4   68.29    2.90
   1   7  -4   70.49    2.70
   0  -7  -4   26.70    1.70
   0  -7   4   29.40    1.80
   0  -7  -4   28.70    1.70
   0  -7   4   30.70    1.80
   0   7   4   29.00    1.30
  -1  -7  -4   59.39    2.50
   1  -7   4   63.19    2.60
   1  -7   4   60.69    2.50
  -1  -7  -4   61.39    2.60
  -1   7  -4   61.99    2.20
   1   7   4   57.79    1.90
   2  -7   4   23.50    1.70
   2  -7   4   24.90    1.60
  -2  -7  -4   23.90    1.80
  -2   7  -4   21.70    1.50
   3  -7   4   32.50    2.10
   3  -7   4   29.30    1.90
  -3  -7  -4   24.90    1.70
  -3  -7  -4   30.10    1.90
  -3   7  -4   29.10    1.80
  -4  -7  -4   25.20    1.70
   4  -7   4   24.30    1.90
  -4  -7  -4   25.60    2.00
  -4   7  -4   22.30    1.70
  -5  -7  -4   54.09    2.40
   5  -7   4   53.49    2.70
  -5  -7  -4   51.19    2.60
  -5   7  -4   51.69    2.60
   6  -7   4   15.90    1.90
  -6  -7  -4   11.40    1.40
  -6  -7  -4   10.90    1.50
  -6   7  -4    8.40    1.40
   7  -7   4    9.50    1.50
  -7  -7  -4    9.10    1.50
  -7   7  -4    9.80    1.70
  -8  -7  -4    3.50    1.30
   8  -7   4    4.90    1.40
  -8   7  -4    2.50    1.40
  -9  -7  -4    5.20    1.40
   9  -7   4    6.00    1.50
  -9   7  -4    4.40    1.70
  10  -8  -4    0.80    1.10
 -10  -8   4    1.70    1.50
  10   8  -4    1.30    1.20
 -10   8   4    1.50    1.40
   9  -8  -4    1.80    1.00
  -9  -8   4   -0.50    1.10
  -9   8   4   -0.10    1.10
   9   8  -4    0.00    1.00
  -8  -8   4    3.80    1.50
   8  -8  -4    2.50    1.00
  -8   8   4    2.50    1.40
   8   8  -4    2.30    1.00
   7  -8  -4   32.60    2.10
  -7  -8   4   29.00    2.80
  -7   8   4   27.10    2.60
   7   8  -4   30.50    2.00
  -6  -8   4    5.30    1.50
   6  -8  -4    6.80    1.50
   6  -8  -4    3.30    0.90
   6   8  -4    7.40    1.30
   5  -8  -4    4.20    1.30
   5  -8  -4    3.80    0.90
  -5  -8   4    3.80    1.20
   5   8  -4    3.50    1.00
   4  -8  -4   29.60    1.70
  -4  -8   4   28.50    2.30
   4  -8  -4   24.30    2.00
   4   8  -4   23.50    1.70
  -4   8   4   29.10    1.60
   3  -8  -4    6.50    1.30
   3  -8  -4    5.30    0.90
  -3  -8   4    8.70    1.50
  -3   8   4    7.40    1.10
   3   8  -4    7.10    1.10
   2  -8  -4    5.30    1.20
   2  -8  -4    7.10    0.90
  -2  -8   4    4.40    1.10
   2   8  -4    5.70    1.10
  -2   8   4    5.90    1.00
  -1  -8   4   14.90    1.70
   1  -8  -4   17.60    1.80
   1   8  -4   19.70    1.60
  -1   8   4   20.00    1.30
   0  -8   4   91.49    3.40
   0  -8   4   91.59    3.40
   0  -8  -4   95.79    3.40
   0  -8  -4  100.69    3.60
  -1  -8  -4   49.60    2.50
   1  -8   4   48.50    2.50
   1  -8   4   48.10    2.40
  -2  -8  -4    8.20    1.30
   2  -8   4    7.50    1.30
   2  -8   4    7.30    1.10
  -2  -8  -4    6.60    1.10
  -2   8  -4    7.00    1.10
  -3  -8  -4   12.70    1.60
  -3  -8  -4   10.20    1.40
   3  -8   4    7.70    1.30
  -3   8  -4   10.50    1.30
   4  -8   4   34.80    2.30
  -4  -8  -4   33.10    2.20
  -4  -8  -4   30.20    1.90
  -4   8  -4   32.50    2.10
  -5  -8  -4    4.10    1.30
  -5  -8  -4    8.80    1.50
   5  -8   4    7.90    1.50
  -5   8  -4    5.00    1.20
  -6  -8  -4   18.20    2.00
   6  -8   4   19.40    2.10
  -6   8  -4   19.90    2.00
   7  -8   4    1.00    1.10
  -7  -8  -4    1.70    1.20
  -7   8  -4    1.80    1.20
  -8  -8  -4   21.00    2.30
   8  -8   4   21.30    2.40
  -8   8  -4   21.10    2.50
  -9  -9   4    2.30    1.50
   9  -9  -4    3.50    1.30
   9   9  -4    2.70    1.40
  -9   9   4    1.50    1.30
   8  -9  -4    5.00    1.30
  -8  -9   4    1.80    1.20
   8   9  -4    4.90    1.30
  -8   9   4    3.20    1.50
  -7  -9   4    1.30    1.20
   7  -9  -4    0.90    0.80
   7   9  -4    1.40    1.00
  -7   9   4   -1.00    1.00
   6  -9  -4    4.60    1.10
  -6  -9   4    4.90    1.40
   6   9  -4    3.90    1.10
   5  -9  -4    1.70    0.90
   5  -9  -4    2.00    1.20
  -5  -9   4    2.00    1.20
   5   9  -4    1.00    0.80
   4  -9  -4    0.70    1.00
  -4  -9   4   -0.10    0.90
   4  -9  -4    0.30    0.70
  -4   9   4    0.60    0.70
   4   9  -4    0.00    0.70
  -3  -9   4   16.00    2.00
   3  -9  -4   17.20    2.00
   3  -9  -4   13.00    1.30
   3   9  -4   13.40    1.60
  -3   9   4   14.70    1.50
   2  -9  -4    5.50    1.30
  -2  -9   4    3.60    1.10
   2  -9  -4    6.10    1.10
   2   9  -4    5.10    1.10
  -2   9   4    5.00    1.10
   1  -9  -4   11.20    1.60
  -1  -9   4   10.40    1.50
   1   9  -4   12.10    1.60
   0  -9  -4   14.30    1.60
   0  -9   4   10.60    1.60
  -1  -9  -4    6.50    1.30
   1  -9   4    4.40    1.10
  -1  -9  -4    7.00    1.20
   1  -9   4    5.40    1.10
  -2  -9  -4    3.10    1.00
  -2  -9  -4    4.90    1.20
   2  -9   4    5.20    1.20
  -3  -9  -4    1.20    0.90
  -3  -9  -4    3.80    1.10
   3  -9   4    3.60    1.00
   4  -9   4    0.50    0.90
  -4  -9  -4    1.80    0.90
  -4   9  -4    1.10    0.90
   5  -9   4    1.60    1.10
  -5  -9  -4    2.40    1.10
  -5   9  -4    0.30    0.90
  -6  -9  -4    1.60    1.10
   6  -9   4    0.70    0.90
  -6   9  -4    0.10    1.00
   7  -9   4    4.40    1.50
  -7  -9  -4    4.50    1.30
  -7   9  -4    3.90    1.40
   8 -10  -4   22.90    2.30
  -8 -10   4   17.50    2.60
   8  10  -4   25.40    2.30
  -8  10   4   22.80    2.90
  -7 -10   4   12.70    2.10
  -7  10   4   13.10    2.10
   7  10  -4   15.20    1.90
  -6 -10   4    0.90    1.20
   6 -10  -4    1.30    1.00
  -6  10   4    0.00    1.30
   6  10  -4    0.10    0.80
   5 -10  -4    3.80    1.00
  -5 -10   4    4.30    1.40
   5 -10  -4    6.70    1.70
   5  10  -4    5.40    1.30
  -4 -10   4    5.30    1.40
   4 -10  -4    8.10    1.70
   4  10  -4    7.20    1.40
  -3 -10   4    0.20    1.00
   3 -10  -4    0.30    1.00
  -3  10   4    0.60    0.80
   3  10  -4    0.60    0.80
   2 -10  -4    5.00    1.30
  -2 -10   4    3.30    1.20
   2  10  -4    5.70    1.30
  -2  10   4    6.70    1.30
  -1 -10   4    6.20    1.40
   1  10  -4    9.20    1.40
   0 -10  -4    1.40    1.00
   0 -10   4    0.70    0.90
   0 -10  -4    2.60    1.10
   0  10  -4    1.30    0.90
  -1 -10  -4    5.50    1.40
  -1 -10  -4    4.40    1.20
   1 -10   4    3.00    1.10
   1 -10   4    5.30    1.30
   2 -10   4   17.90    2.00
  -2 -10  -4   17.20    1.90
  -3 -10  -4    0.90    1.00
   3 -10   4    0.10    0.80
   4 -10   4   -0.80    0.70
  -4 -10  -4    0.40    0.90
  -5 -10  -4    7.20    1.60
   5 -10   4    4.60    1.30
   6 -10   4    5.90    1.60
  -6 -10  -4    6.60    1.60
  -6  10  -4    7.10    1.50
  -6 -11   4    2.60    1.40
   6  11  -4    4.00    1.30
  -6  11   4    4.00    1.60
  -5 -11   4   -1.30    1.10
   5  11  -4    0.40    1.00
  -5  11   4   -0.10    1.20
  -4 -11   4    0.40    1.00
   4 -11  -4   -0.70    1.10
   4  11  -4    0.50    0.80
   3 -11  -4   -1.10    1.10
  -3 -11   4    0.00    1.20
   3  11  -4   -0.70    0.70
   2 -11  -4    2.10    1.10
  -2 -11   4    0.70    1.20
   2  11  -4    1.40    1.00
  -2  11   4    2.90    1.10
  -1 -11   4   -0.90    1.00
   1 -11  -4    0.20    1.00
   1  11  -4    0.90    0.80
   0 -11   4    5.50    1.30
   0 -11  -4    6.60    1.40
   0  11  -4    7.50    1.40
  -1 -11  -4    6.20    1.40
  -2 -11  -4    2.70    1.20
   2 -11   4    1.00    1.00
  -3 -11  -4    4.70    1.40
   3 -11   4    2.30    1.20
  -4 -11  -4    2.20    1.30
   4 -11   4    2.10    1.20
   3 -12  -4   -0.20    1.40
  -3 -12   4    0.90    1.40
   3  12  -4    0.70    0.90
  -2 -12   4    0.90    1.30
   2  12  -4    1.40    1.10
  -2  12   4    0.90    1.00
  -1 -12   4    1.10    1.20
  -1  12   4    0.20    1.10
   1  12  -4    0.30    1.00
   0 -12   4    1.70    1.60
   0  12  -4    8.70    1.60
  -1 -12  -4    8.30    1.70
  -1  12  -4    4.90    1.40
  13   0  -5    3.00    1.10
 -12   0   5    1.00    1.00
  12   0  -5    0.90    0.80
 -11   0   5    4.90    1.20
  11   0  -5    4.10    1.10
 -10   0   5   15.10    1.60
  10   0  -5   11.00    1.30
   9   0  -5    0.10    0.70
  -9   0   5    0.90    0.80
  -9   0   5    1.20    0.70
  -8   0   5   36.00    2.00
   8   0  -5   38.80    1.80
  -8   0   5   39.10    1.90
  -7   0   5   70.79    2.40
   7   0  -5   74.89    2.30
  -6   0   5    1.10    0.40
   6   0  -5    1.30    0.50
   6   0  -5    0.10    0.40
  -5   0   5  110.29    2.90
   5   0  -5  114.19    3.20
  -4   0   5  897.01   15.70
   4   0  -5  876.41   15.90
   4   0  -5  891.51   15.40
  -3   0   5  281.97    5.60
   3   0  -5  279.07    5.20
   3   0  -5  274.37    5.70
  -2   0   5 1825.22   31.00
   2   0  -5 1885.91   30.50
   2   0  -5 1772.92   31.10
   1   0  -5  299.77    6.00
   1   0  -5  305.47    5.40
  -1   0   5  297.77    5.90
   0   0   5  294.37    5.40
   0   0   5  294.97    5.80
   0   0  -5  297.87    6.00
  -1   0  -5   34.10    1.50
   1   0   5   37.60    1.40
   1   0   5   36.50    1.10
   2   0   5  200.88    4.30
   2   0   5  195.78    4.00
  -2   0  -5  191.48    4.50
   3   0   5   60.89    1.90
  -3   0  -5   70.09    2.40
   3   0   5   69.09    1.90
   4   0   5    5.40    0.70
  -4   0  -5    5.80    0.90
   4   0   5    5.80    0.70
   5   0   5    8.30    0.90
   5   0   5    9.90    0.90
  -5   0  -5    8.20    1.10
  -6   0  -5   92.29    3.30
   6   0   5   86.59    2.90
   6   0   5   86.99    2.50
  -7   0  -5    0.10    1.00
   7   0   5    0.60    0.70
   8   0   5   35.70    2.10
  -8   0  -5   31.80    2.20
  -9   0  -5    1.70    1.10
   9   0   5    2.30    1.00
  10   0   5   23.20    2.20
 -10   0  -5   23.10    2.40
  11   0   5    1.90    1.30
 -11   0  -5    4.10    1.60
  13  -1  -5    2.20    1.00
  13   1  -5    1.00    0.90
 -13   1   5    0.00    1.20
  12  -1  -5    1.70    0.90
 -12   1   5    1.50    1.10
  12   1  -5    1.60    0.90
  11  -1  -5    7.50    1.30
 -11   1   5    4.40    1.20
  11   1  -5    7.00    1.20
 -10  -1   5   53.59    2.60
  10  -1  -5   48.70    2.40
 -10  -1   5   50.39    2.40
  10   1  -5   49.90    2.30
 -10   1   5   49.99    2.70
   9  -1  -5  120.49    3.60
  -9  -1   5  117.79    3.80
  -9  -1   5  118.49    3.60
   9   1  -5  115.29    3.50
  -9   1   5  121.89    4.00
   8  -1  -5  169.48    4.20
  -8  -1   5  168.58    4.40
  -8  -1   5  162.28    4.50
   8   1  -5  165.98    4.20
  -8   1   5  169.98    4.80
  -8   1   5  161.68    4.10
  -7  -1   5   50.49    2.10
   7  -1  -5   48.20    1.80
   7  -1  -5   49.20    2.30
  -7  -1   5   50.09    2.00
  -7   1   5   47.30    1.80
   7   1  -5   49.10    1.80
  -6  -1   5    3.40    0.70
   6  -1  -5    4.40    0.90
   6  -1  -5    2.80    0.50
   6   1  -5    2.90    0.60
   6   1  -5    2.40    0.60
  -6   1   5    3.10    0.60
   5  -1  -5   98.69    3.10
  -5  -1   5   98.49    2.80
   5  -1  -5   97.19    2.40
   5   1  -5  101.79    2.60
   5   1  -5   97.19    2.70
  -5   1   5  100.29    2.60
   4  -1  -5  258.67    5.00
  -4  -1   5  259.87    5.50
   4  -1  -5  267.37    5.80
  -4   1   5  259.27    5.30
   4   1  -5  267.67    5.40
   3  -1  -5  110.39    3.00
  -3  -1   5  110.29    2.80
   3  -1  -5  114.99    2.30
   3   1  -5  110.89    2.70
  -3   1   5  110.99    2.70
   3   1  -5  113.29    2.60
   2  -1  -5  807.42   14.70
   2  -1  -5  823.62   13.70
  -2  -1   5  828.52   14.40
  -2   1   5  815.82   14.50
   2   1  -5  823.02   14.20
   2   1  -5  796.22   14.30
  -1  -1   5  139.19    3.20
   1  -1  -5  140.69    3.40
   1  -1  -5  138.69    2.50
  -1   1   5  145.79    3.30
   1   1  -5  138.39    3.20
   1   1  -5  140.69    3.00
   0  -1   5  178.98    3.70
   0  -1   5  183.68    3.90
   0  -1  -5  177.28    3.10
   0  -1  -5  176.58    4.10
   0   1  -5  172.98    3.90
   0   1   5  180.48    4.00
   1  -1   5   94.29    2.40
  -1  -1  -5   95.19    2.70
   1  -1   5   92.89    2.30
   1   1   5   92.29    1.90
  -1   1  -5   93.39    2.60
   1   1   5   90.09    2.50
   2  -1   5   35.90    1.30
  -2  -1  -5   37.50    1.60
   2   1   5   35.00    1.10
  -2   1  -5   34.50    1.60
   2   1   5   35.60    1.40
  -3  -1  -5  113.89    3.30
   3  -1   5  116.59    2.80
   3  -1   5  115.89    2.90
  -3   1  -5  113.99    3.20
   3   1   5  119.29    2.70
   3   1   5  116.59    3.00
   4  -1   5   70.79    2.30
  -4  -1  -5   72.99    2.60
   4  -1   5   71.59    2.00
   4   1   5   69.89    2.10
  -4   1  -5   75.19    2.60
   5  -1   5  136.29    3.70
  -5  -1  -5  136.39    4.00
   5  -1   5  140.49    3.20
   5   1   5  138.29    3.50
   5   1   5  139.69    3.50
  -5   1  -5  140.19    4.00
   6  -1   5   82.09    2.30
  -6  -1  -5   83.69    3.20
   6  -1   5   82.09    2.90
   6   1   5   83.09    2.60
   6   1   5   84.59    2.60
  -6   1  -5   75.79    3.10
   7  -1   5   17.40    1.60
  -7  -1  -5   17.70    1.90
   7   1   5   17.30    1.30
   7   1   5   18.80    1.40
  -7   1  -5   17.40    1.80
  -8  -1  -5    5.40    1.40
   8  -1   5    6.10    1.20
  -8   1  -5    5.70    1.40
   8   1   5    6.10    1.10
  -9  -1  -5   29.20    2.40
   9  -1   5   35.00    2.30
   9   1   5   30.40    2.10
  -9   1  -5   38.00    2.70
  10  -1   5   23.40    2.30
 -10  -1  -5   17.70    2.30
  10   1   5   18.40    1.90
 -10   1  -5   20.10    2.40
  11  -1   5    5.00    1.50
 -11  -1  -5    6.00    1.70
 -11   1  -5    4.90    1.60
  13  -2  -5    1.80    1.10
 -13   2   5   -0.40    1.20
  13   2  -5    1.60    1.10
  12  -2  -5    6.00    1.30
  12   2  -5    6.30    1.30
 -12   2   5    6.50    1.60
  11  -2  -5    4.60    1.10
  11   2  -5    1.50    0.80
 -11   2   5    3.40    1.30
 -10  -2   5   10.50    1.50
  10  -2  -5   12.60    1.40
 -10   2   5   12.40    1.70
  10   2  -5   11.80    1.30
  -9  -2   5    3.00    1.00
   9  -2  -5    3.90    0.90
   9   2  -5    2.60    0.80
  -9   2   5    4.60    1.20
   8  -2  -5   28.60    1.60
  -8  -2   5   28.70    1.50
  -8  -2   5   28.10    1.80
   8   2  -5   27.30    1.70
  -8   2   5   28.00    1.40
  -8   2   5   31.80    2.10
   7  -2  -5   44.10    2.30
  -7  -2   5   45.10    2.10
   7  -2  -5   43.50    1.80
  -7  -2   5   44.40    1.70
  -7   2   5   44.50    1.60
   7   2  -5   44.30    1.90
   6  -2  -5  112.69    3.60
  -6  -2   5  114.09    3.40
  -6   2   5  110.39    2.80
   6   2  -5  114.59    3.00
   5  -2  -5  119.89    3.60
   5  -2  -5  118.69    2.80
  -5  -2   5  122.59    3.40
   5   2  -5  114.19    3.00
   5   2  -5  117.39    2.90
  -5   2   5  115.99    2.80
   4  -2  -5  183.98    4.70
  -4  -2   5  192.88    4.50
   4  -2  -5  184.68    3.80
  -4   2   5  181.08    4.10
   4   2  -5  190.38    4.00
   4   2  -5  190.68    4.10
  -3  -2   5   31.80    1.40
   3  -2  -5   33.00    1.60
   3  -2  -5   29.80    1.00
   3   2  -5   31.50    1.10
  -3   2   5   30.50    1.30
   3   2  -5   33.50    1.30
   2  -2  -5  159.58    3.90
   2  -2  -5  161.08    3.00
  -2  -2   5  157.08    3.70
   2   2  -5  157.98    3.40
  -2   2   5  164.48    3.70
   1  -2  -5  276.17    5.70
  -1  -2   5  281.07    5.50
   1   2  -5  235.28    5.30
   1   2  -5  278.07    5.30
  -1   2   5  276.87    5.60
   0  -2   5   15.00    0.80
   0  -2   5   14.00    0.80
   0  -2  -5   12.70    0.90
   0   2  -5   13.90    0.90
   0   2   5   15.20    1.00
   1  -2   5    0.30    0.30
   1  -2   5    1.70    0.40
  -1  -2  -5    1.00    0.40
   1   2   5    0.90    0.40
  -1   2  -5    1.10    0.50
   2  -2   5   67.49    2.10
   2  -2   5   68.59    1.90
  -2  -2  -5   66.19    2.30
  -2   2  -5   67.89    2.20
   2   2   5   66.79    1.50
   2   2   5   69.79    2.20
   3  -2   5  138.69    3.50
   3  -2   5  136.79    3.10
  -3  -2  -5  141.29    3.80
  -3   2  -5  141.79    3.70
   3   2   5  138.49    3.00
   3   2   5  147.39    3.60
   4  -2   5   68.89    2.40
  -4  -2  -5   69.69    2.60
   4  -2   5   74.79    2.00
   4   2   5   72.19    2.00
   4   2   5   71.79    2.40
  -4   2  -5   74.99    2.60
  -5  -2  -5   23.70    1.60
   5  -2   5   20.60    1.40
   5  -2   5   23.30    1.00
  -5   2  -5   25.70    1.70
   5   2   5   23.10    1.20
   6  -2   5   50.29    2.30
  -6  -2  -5   51.99    2.50
  -6   2  -5   58.99    2.60
   6   2   5   55.59    2.20
   6   2   5   58.99    2.10
  -7  -2  -5   22.70    2.00
   7  -2   5   22.10    1.60
   7   2   5   23.00    1.50
  -7   2  -5   19.60    1.90
   7   2   5   24.60    1.60
   8  -2   5   10.00    1.40
  -8  -2  -5    7.30    1.50
  -8   2  -5    9.60    1.60
   8   2   5    9.00    1.20
   9  -2   5   11.80    1.70
  -9  -2  -5   10.30    1.60
   9   2   5   12.30    1.60
  -9   2  -5   10.00    1.70
  10  -2   5    0.00    1.10
 -10  -2  -5    0.50    1.20
 -10   2  -5    1.90    1.50
  11  -2   5    1.40    1.20
 -11  -2  -5    0.20    1.30
 -11   2  -5    1.00    1.50
  13  -3  -5    0.90    1.20
  13   3  -5    1.10    0.90
 -13   3   5    2.20    1.50
  12  -3  -5    2.30    1.10
  12   3  -5    5.30    1.30
 -12   3   5    2.10    1.40
 -11  -3   5   25.40    2.40
  11  -3  -5   25.60    2.00
  11   3  -5   23.00    2.00
 -11   3   5   21.40    2.30
 -10  -3   5    7.70    1.40
  10  -3  -5    6.90    1.20
  10   3  -5    6.80    1.10
 -10   3   5   10.60    1.70
  -9  -3   5   29.40    2.10
   9  -3  -5   29.30    1.80
   9   3  -5   27.50    1.70
  -9   3   5   25.90    2.10
   8  -3  -5   73.09    2.60
  -8  -3   5   66.19    2.90
   8   3  -5   68.29    2.50
  -7  -3   5  102.29    3.50
   7  -3  -5   97.09    3.70
   7  -3  -5   98.39    2.90
  -7   3   5   99.69    2.60
   7   3  -5   99.49    3.00
  -6  -3   5   46.50    2.20
  -6  -3   5   43.40    1.40
   6  -3  -5   43.80    1.70
   6  -3  -5   46.90    2.40
  -6   3   5   46.20    1.60
   6   3  -5   51.59    2.00
   5  -3  -5  257.57    6.30
  -5  -3   5  257.37    6.00
   5  -3  -5  257.57    5.30
   5   3  -5  255.17    5.00
   5   3  -5  272.07    5.70
  -5   3   5  262.67    5.40
   4  -3  -5  104.09    2.50
   4  -3  -5  103.49    3.30
  -4  -3   5  102.39    3.10
   4   3  -5  101.79    2.30
   4   3  -5  107.79    2.90
  -4   3   5  103.29    2.70
  -3  -3   5  311.57    6.70
   3  -3  -5  311.87    5.90
   3  -3  -5  318.77    7.00
   3   3  -5  314.37    5.80
   3   3  -5  327.97    6.50
  -3   3   5  318.37    6.40
   2  -3  -5  116.19    2.30
  -2  -3   5  112.69    3.10
   2  -3  -5  110.89    3.20
   2   3  -5  109.79    2.50
  -2   3   5  115.59    2.90
   2   3  -5  115.69    3.00
  -1  -3   5   85.69    2.50
   1  -3  -5   82.49    2.60
   1   3  -5   85.69    2.20
  -1   3   5   84.49    2.40
   1   3  -5   84.59    2.40
   0  -3   5  198.08    4.40
   0  -3   5  198.88    4.50
   0  -3  -5  198.78    4.70
   0   3   5  204.58    4.50
   0   3  -5  199.98    4.30
  -1  -3  -5   73.69    2.40
   1  -3   5   70.69    2.20
   1   3   5   72.19    2.30
  -1   3  -5   72.59    2.20
   2  -3   5  222.28    5.00
  -2  -3  -5  226.78    5.20
   2  -3   5  223.18    4.60
  -2   3  -5  218.18    4.90
   2   3   5  223.08    5.00
   2   3   5  214.68    4.00
   3  -3   5   96.49    2.90
  -3  -3  -5  102.19    3.10
   3  -3   5   96.69    2.50
  -3   3  -5   96.19    3.00
   3   3   5   98.19    2.90
   3   3   5   94.29    2.20
  -4  -3  -5    5.80    0.90
   4  -3   5    7.90    1.00
   4  -3   5    8.10    0.70
   4   3   5    8.10    0.70
  -4   3  -5    9.30    1.20
   4   3   5    8.10    1.00
  -5  -3  -5   19.70    1.70
   5  -3   5   18.20    1.40
  -5   3  -5   20.10    1.60
   5   3   5   17.40    1.10
   5   3   5   17.70    1.30
   6  -3   5    3.80    1.00
  -6  -3  -5    4.80    1.10
   6   3   5    3.10    0.80
   6   3   5    4.20    0.70
  -6   3  -5    5.70    1.20
  -7  -3  -5    0.40    0.90
   7  -3   5    1.40    0.80
  -7   3  -5    0.40    0.90
   7   3   5    0.80    0.70
   7   3   5    0.90    0.70
   8  -3   5    3.10    1.00
  -8  -3  -5    3.60    1.20
   8   3   5    2.70    0.90
  -8   3  -5    3.00    1.30
   9  -3   5    9.70    1.60
  -9  -3  -5   12.80    1.80
  -9   3  -5   13.20    2.00
 -10  -3  -5    2.40    1.30
  10  -3   5    2.30    1.20
 -10   3  -5    5.10    1.70
  13  -4  -5    0.10    0.90
 -13   4   5    0.20    1.50
  13   4  -5   -0.20    1.00
  12  -4  -5   14.10    1.90
 -12   4   5   12.60    2.20
  12   4  -5   13.70    1.70
  11  -4  -5    2.10    1.10
 -11  -4   5    0.80    1.10
 -11   4   5    2.20    1.40
  11   4  -5    2.80    1.00
 -10  -4   5    7.20    1.40
  10  -4  -5    7.50    1.30
 -10   4   5    8.30    1.70
  10   4  -5    6.90    1.20
   9  -4  -5    0.60    0.60
  -9  -4   5    2.50    1.10
  -9   4   5    1.00    0.90
   9   4  -5    0.20    0.80
   8  -4  -5   18.50    1.60
  -8  -4   5   21.50    2.10
   8   4  -5   19.20    1.50
   7  -4  -5   11.90    1.60
  -7  -4   5   14.00    1.70
   7   4  -5   11.40    1.20
  -7   4   5   11.60    0.90
   6  -4  -5   58.09    2.80
   6  -4  -5   58.09    2.10
  -6  -4   5   54.49    2.50
  -6   4   5   58.69    1.90
   6   4  -5   55.39    2.20
   5  -4  -5   48.10    2.40
   5  -4  -5   49.20    1.70
  -5  -4   5   46.80    2.30
  -5   4   5   49.50    1.70
   5   4  -5   46.40    1.90
   4  -4  -5  158.58    4.60
  -4  -4   5  163.58    4.40
   4  -4  -5  164.48    3.70
  -4   4   5  162.18    3.80
   4   4  -5  167.18    4.10
  -3  -4   5   71.99    2.60
   3  -4  -5   68.89    1.90
   3  -4  -5   73.49    2.70
  -3   4   5   72.79    2.20
   3   4  -5   74.09    2.40
   3   4  -5   70.39    1.60
   2  -4  -5   27.60    1.60
  -2  -4   5   25.10    1.40
   2  -4  -5   28.20    0.90
   2   4  -5   27.30    1.00
  -2   4   5   27.20    1.30
   2   4  -5   27.60    1.40
   1  -4  -5   41.30    1.90
  -1  -4   5   41.10    1.70
  -1   4   5   42.10    1.70
   1   4  -5   43.70    1.80
   1   4  -5   39.20    1.30
  -1   4   5   38.10    0.90
   0  -4   5   34.90    1.50
   0  -4  -5   28.80    1.50
   0  -4   5   29.30    1.40
   0   4  -5   28.20    1.20
   0   4   5   29.70    1.40
   1  -4   5    1.40    0.50
  -1  -4  -5    1.30    0.50
   1  -4   5    1.40    0.50
   1   4   5    1.50    0.20
  -1   4  -5    1.00    0.50
   1   4   5    1.80    0.60
   2  -4   5   20.30    1.30
   2  -4   5   17.40    1.10
  -2  -4  -5   18.00    1.20
  -2   4  -5   17.80    1.20
   2   4   5   19.50    1.30
   2   4   5   19.20    0.80
  -3  -4  -5   20.80    1.40
   3  -4   5   20.40    1.40
   3  -4   5   21.20    1.10
  -3   4  -5   23.40    1.50
   3   4   5   19.80    1.30
  -4  -4  -5   23.30    1.60
   4  -4   5   22.20    1.50
   4  -4   5   24.90    1.20
  -4   4  -5   24.80    1.60
   4   4   5   26.30    1.60
   5  -4   5    5.50    1.00
  -5  -4  -5    6.70    1.10
  -5   4  -5    6.90    1.10
   5   4   5    6.30    1.00
   6  -4   5   19.10    1.60
  -6  -4  -5   17.90    1.70
   6   4   5   20.00    1.60
  -6   4  -5   18.40    1.80
   7  -4   5    5.90    1.20
  -7  -4  -5    4.90    1.20
   7   4   5    8.80    1.20
  -7   4  -5    5.10    1.30
   8  -4   5    1.30    0.90
  -8  -4  -5    4.10    1.10
  -8   4  -5    0.90    1.00
   8   4   5    1.50    0.70
   9  -4   5   -0.40    1.00
  -9  -4  -5    1.40    1.10
  -9   4  -5   -1.10    1.10
 -10  -4  -5    8.30    1.70
  10  -4   5    8.50    1.80
 -10   4  -5    5.30    1.90
  12  -5  -5    2.80    1.20
 -12  -5   5    2.00    1.40
  12   5  -5    2.50    1.20
 -12   5   5    3.70    1.70
  11  -5  -5    4.30    1.20
 -11  -5   5    3.00    1.40
 -11   5   5    1.80    1.40
  11   5  -5    3.10    1.00
 -10  -5   5   11.20    1.70
  10  -5  -5   12.40    1.60
 -10   5   5   14.90    2.20
  10   5  -5   10.30    1.40
  -9  -5   5    1.10    1.10
   9  -5  -5    0.90    0.70
  -9   5   5    0.30    1.00
   9   5  -5    1.40    0.80
   8  -5  -5   35.20    2.00
  -8  -5   5   36.20    2.50
   8   5  -5   36.80    2.00
  -7  -5   5   38.70    2.40
   7  -5  -5   39.30    2.50
   7   5  -5   36.50    1.90
   6  -5  -5   14.90    1.80
   6  -5  -5   17.00    1.20
  -6  -5   5   13.40    1.60
  -6   5   5   12.60    0.90
   6   5  -5   15.20    1.40
  -5  -5   5   21.20    1.70
   5  -5  -5   21.80    1.20
   5  -5  -5   21.10    1.70
  -5   5   5   20.50    1.20
   5   5  -5   23.30    1.50
  -4  -5   5   25.00    1.80
   4  -5  -5   26.10    1.20
   4  -5  -5   22.60    1.70
  -4   5   5   25.00    1.30
   4   5  -5   27.50    1.50
   3  -5  -5    5.60    0.60
   3  -5  -5    4.70    1.00
  -3  -5   5    5.40    1.00
   3   5  -5    4.40    0.80
  -3   5   5    6.20    0.80
   2  -5  -5   21.60    1.60
   2  -5  -5   22.80    0.90
  -2  -5   5   21.00    1.40
   2   5  -5   23.60    0.90
   2   5  -5   23.60    1.40
  -2   5   5   24.20    1.30
  -1  -5   5   43.90    2.00
   1  -5  -5   39.80    1.90
   1   5  -5   42.10    1.40
   1   5  -5   40.70    1.90
  -1   5   5   40.90    1.80
  -1   5   5   40.70    1.20
   0  -5  -5   32.70    1.70
   0  -5   5   31.90    1.60
   0  -5   5   32.50    1.70
   0   5  -5   30.80    1.40
   0   5   5   35.80    1.70
   1  -5   5    3.80    0.70
  -1  -5  -5    4.00    0.80
   1  -5   5    3.90    0.70
  -1   5  -5    3.50    0.70
   1   5   5    3.30    0.80
   2  -5   5   10.10    1.00
  -2  -5  -5   12.10    1.30
   2  -5   5    6.90    1.00
  -2   5  -5    9.60    1.10
   2   5   5    8.50    1.10
   3  -5   5    4.30    0.90
  -3  -5  -5    1.70    0.60
   3  -5   5    2.30    0.60
  -3   5  -5    1.50    0.70
   3   5   5    2.50    0.70
   4  -5   5   40.80    2.10
  -4  -5  -5   38.00    2.00
   4   5   5   42.50    2.10
  -4   5  -5   41.20    2.10
   5  -5   5   11.40    1.40
  -5  -5  -5   14.60    1.50
  -5   5  -5   12.40    1.50
   5   5   5    9.90    1.20
   6  -5   5   32.40    2.10
  -6  -5  -5   39.80    2.20
  -6   5  -5   32.50    2.20
   6   5   5   39.10    2.10
  -7  -5  -5    3.90    1.10
   7  -5   5    5.70    1.30
  -7   5  -5    6.00    1.50
   7   5   5    4.50    1.00
  -8  -5  -5    2.40    1.00
   8  -5   5    0.50    1.00
  -8   5  -5    2.70    1.20
   8   5   5    2.00    1.00
   9  -5   5    2.70    1.30
  -9  -5  -5    2.60    1.20
  -9   5  -5    4.70    1.60
   9   5   5    0.50    0.70
  10  -5   5    2.80    1.40
 -10  -5  -5    3.90    1.40
 -10   5  -5    4.50    1.80
  12  -6  -5    2.60    1.20
 -12  -6   5    2.90    1.60
 -12   6   5   -0.40    1.40
  12   6  -5    2.50    1.20
  11  -6  -5    2.50    1.20
 -11  -6   5    1.50    1.30
 -11   6   5    6.20    1.80
  11   6  -5    3.50    1.20
 -10  -6   5   10.90    1.90
  10  -6  -5   13.70    1.80
 -10   6   5   12.00    2.10
  10   6  -5   12.40    1.60
   9  -6  -5    1.20    0.80
  -9  -6   5    0.80    1.10
   9   6  -5   -1.00    0.80
  -9   6   5   -0.80    0.90
   8  -6  -5    6.10    1.10
  -8  -6   5    4.30    1.30
   8   6  -5    2.10    0.90
   7  -6  -5   17.30    2.00
  -7  -6   5   16.00    1.90
   7  -6  -5   18.50    1.60
   7   6  -5   15.00    1.50
   6  -6  -5   33.70    1.80
   6  -6  -5   30.00    2.20
  -6  -6   5   34.30    2.40
   6   6  -5   30.90    1.80
  -6   6   5   30.00    1.40
   5  -6  -5   13.20    1.10
  -5  -6   5   10.50    1.50
   5  -6  -5   11.00    1.50
   5   6  -5   11.20    1.20
  -5   6   5   13.00    1.10
   4  -6  -5   10.70    1.40
  -4  -6   5    8.40    1.30
   4  -6  -5   10.60    1.00
   4   6  -5   13.00    1.30
  -4   6   5   12.30    1.10
  -3  -6   5    3.20    0.90
   3  -6  -5    1.60    0.80
   3  -6  -5    3.20    0.60
  -3   6   5    2.70    0.70
   3   6  -5    2.30    0.70
  -2  -6   5   18.40    1.50
   2  -6  -5   17.50    1.70
   2  -6  -5   14.90    0.90
   2   6  -5   17.60    1.40
  -2   6   5   15.50    1.20
   1  -6  -5   20.40    1.60
  -1  -6   5   19.40    1.70
   1   6  -5   20.40    1.40
  -1   6   5   21.40    1.40
   0  -6  -5    3.10    0.80
   0  -6   5    2.50    0.70
   0  -6   5    3.80    0.80
   0   6  -5    2.90    0.60
   0   6   5    2.70    0.80
   1  -6   5   26.80    1.60
  -1  -6  -5   26.80    1.70
   1  -6   5   25.20    1.60
   1   6   5   26.40    1.60
  -1   6  -5   24.40    1.40
  -2  -6  -5   27.20    1.70
   2  -6   5   23.60    1.50
   2  -6   5   24.00    1.60
   2   6   5   22.20    1.50
  -2   6  -5   23.90    1.50
   3  -6   5    1.70    0.70
   3  -6   5    1.50    0.70
  -3  -6  -5    0.50    0.60
  -3   6  -5    1.60    0.80
   4  -6   5   24.10    1.80
  -4  -6  -5   27.80    1.80
  -4   6  -5   25.90    1.90
  -5  -6  -5   17.20    1.70
   5  -6   5   16.80    1.80
  -5   6  -5   16.00    1.70
   6  -6   5    3.60    1.10
  -6  -6  -5    3.70    1.10
  -6   6  -5    2.30    1.00
   7  -6   5    5.50    1.20
  -7  -6  -5    4.00    1.10
  -7   6  -5    6.20    1.50
   7   6   5    6.40    1.40
  -8  -6  -5    0.20    0.50
   8  -6   5    0.00    0.90
   8   6   5    1.40    0.90
  -8   6  -5   -0.40    1.20
   9  -6   5    0.00    1.20
   9   6   5    2.60    1.20
  -9   6  -5   -0.30    1.20
 -11  -7   5    2.80    1.50
  11  -7  -5    4.90    1.40
 -11   7   5    2.30    1.60
  11   7  -5    1.70    1.20
 -10  -7   5    0.50    1.30
  10  -7  -5    1.60    1.00
  10   7  -5    0.20    0.90
 -10   7   5    1.60    1.20
  -9  -7   5    7.80    1.70
   9  -7  -5    9.80    1.40
  -9   7   5    6.50    1.60
   9   7  -5    5.00    1.20
   8  -7  -5    1.10    0.60
  -8  -7   5    2.80    1.30
  -8   7   5    6.00    1.50
   8   7  -5    4.70    1.20
  -7  -7   5    0.40    1.00
   7  -7  -5   -1.30    1.00
   7  -7  -5    0.60    0.70
   7   7  -5    1.00    0.90
   6  -7  -5   89.29    3.10
   6  -7  -5   98.39    4.10
  -6  -7   5   92.69    4.00
   6   7  -5   88.09    3.30
   5  -7  -5   13.20    1.70
  -5  -7   5   15.60    1.90
   5  -7  -5   12.30    1.20
  -5   7   5   12.90    1.20
   5   7  -5   10.60    1.30
   4  -7  -5   34.90    2.40
  -4  -7   5   27.60    2.20
   4  -7  -5   36.10    1.60
   4   7  -5   34.50    2.00
  -4   7   5   31.50    1.70
   3  -7  -5   21.20    1.30
   3  -7  -5   25.30    1.90
  -3  -7   5   23.20    2.10
  -3   7   5   23.00    1.50
   3   7  -5   21.40    1.60
  -2  -7   5   27.60    2.00
   2  -7  -5   27.50    2.00
   2   7  -5   26.70    1.70
  -2   7   5   29.60    1.70
  -1  -7   5   47.30    2.40
   1  -7  -5   45.80    2.40
   1   7  -5   48.60    2.30
  -1   7   5   46.80    2.20
   0  -7  -5  155.48    4.70
   0  -7   5  154.08    4.50
   0  -7   5  155.28    4.50
   0   7   5  156.48    4.40
  -1  -7  -5   51.59    2.50
   1  -7   5   49.99    2.40
   1  -7   5   53.89    2.40
   1   7   5   48.40    2.30
  -1   7  -5   46.10    1.90
   2  -7   5   40.80    2.00
  -2  -7  -5   36.10    2.10
   2  -7   5   38.40    2.20
  -2   7  -5   35.80    1.80
  -3  -7  -5   31.60    2.00
   3  -7   5   29.10    1.90
  -3   7  -5   28.00    1.90
   4  -7   5    6.10    1.20
  -4  -7  -5    4.30    0.90
  -4  -7  -5    8.90    1.30
  -4   7  -5    8.30    1.30
   5  -7   5   11.70    1.60
  -5   7  -5   12.80    1.60
   6  -7   5    0.30    0.90
  -6  -7  -5    1.60    0.90
  -6   7  -5    0.70    1.00
   7  -7   5    4.70    1.40
  -7  -7  -5    4.20    1.10
  -7   7  -5    2.20    1.40
   8  -7   5    4.00    1.30
  -8   7  -5    2.60    1.60
   8   7   5    6.30    1.60
  10  -8  -5    2.80    1.30
 -10  -8   5    3.40    1.60
  10   8  -5    2.60    1.20
 -10   8   5    2.00    1.60
  -9  -8   5    1.20    1.40
   9  -8  -5    1.40    1.00
  -9   8   5    2.50    1.40
   9   8  -5   -0.60    1.00
  -8  -8   5    4.00    1.50
  -8   8   5    7.70    1.80
   8   8  -5    3.50    1.20
   7  -8  -5    0.40    0.70
   7  -8  -5   -1.00    1.10
  -7  -8   5    1.20    1.10
   7   8  -5    1.00    1.00
   6  -8  -5    8.80    1.80
   6  -8  -5   10.10    1.30
  -6  -8   5    4.50    1.40
   6   8  -5    7.80    1.30
   5  -8  -5   26.40    1.70
  -5  -8   5   27.20    2.60
   5  -8  -5   21.00    2.30
  -5   8   5   24.30    1.80
   5   8  -5   22.50    1.80
  -4  -8   5    2.90    1.20
   4  -8  -5    4.30    1.30
   4   8  -5    2.20    0.80
  -4   8   5    3.30    0.80
   3  -8  -5    1.30    0.80
  -3  -8   5   -0.50    0.90
   3   8  -5   -0.20    0.60
  -3   8   5    1.30    0.70
  -2  -8   5   14.50    1.80
   2  -8  -5   14.60    1.80
  -2   8   5   14.10    1.50
   2   8  -5   13.60    1.50
  -1  -8   5   -0.90    0.70
   1  -8  -5   -0.30    0.80
   1   8  -5   -0.30    0.60
  -1   8   5   -0.20    0.60
   0  -8  -5   39.20    2.30
   0  -8   5   35.00    2.20
   0  -8   5   34.40    2.20
   0   8   5   37.20    2.20
  -1  -8  -5   18.90    1.90
   1  -8   5   21.50    1.70
   1  -8   5   24.80    1.80
   2  -8   5    5.60    1.20
   2  -8   5    5.90    1.10
  -2  -8  -5    4.10    1.10
   3  -8   5   12.70    1.70
  -3  -8  -5   13.40    1.60
  -3   8  -5   12.00    1.50
  -4  -8  -5    1.90    1.00
  -4  -8  -5    3.80    1.00
   4  -8   5    2.10    0.90
  -4   8  -5    1.80    1.00
  -5  -8  -5    5.60    1.30
  -5  -8  -5    4.30    1.10
   5  -8   5    4.00    1.30
  -5   8  -5    2.30    1.20
   6  -8   5    0.70    1.10
  -6   8  -5   -1.80    0.90
   7  -8   5    2.10    1.20
  -7   8  -5    1.50    1.50
   8  -8   5   14.60    2.10
  -8   8  -5   14.20    2.20
   8   8   5   11.30    1.90
   9  -9  -5    5.90    1.50
  -9  -9   5    3.80    1.70
   9   9  -5    4.00    1.30
  -9   9   5    4.00    1.70
   8  -9  -5    2.10    1.10
  -8  -9   5    1.80    1.50
  -8   9   5    2.30    1.50
   8   9  -5   -0.50    1.00
  -7  -9   5    4.10    1.60
   7  -9  -5    5.60    1.60
   7   9  -5    3.70    1.10
  -6  -9   5   32.70    2.70
   6  -9  -5   29.20    2.90
   6   9  -5   29.00    2.20
  -5  -9   5   10.70    1.80
   5  -9  -5   14.10    2.00
   5   9  -5   10.00    1.50
  -4  -9   5    4.80    1.30
   4  -9  -5    6.10    1.50
   4   9  -5    5.40    1.20
  -4   9   5    4.50    1.00
   3  -9  -5    3.40    1.20
  -3  -9   5    1.00    0.90
   3   9  -5    2.70    0.90
  -3   9   5    2.10    0.90
   2  -9  -5   11.00    1.80
  -2  -9   5   10.60    1.60
  -2   9   5   12.00    1.40
   2   9  -5   11.70    1.50
  -1  -9   5    3.60    1.10
   1  -9  -5    1.80    1.10
  -1   9   5    3.00    1.00
   1   9  -5    3.50    1.00
   0  -9  -5   16.10    1.90
   0  -9   5   10.40    1.50
   0   9   5   10.00    1.50
   1  -9   5    2.00    0.90
  -1  -9  -5    3.20    1.00
   1  -9   5    5.80    1.20
  -2  -9  -5   15.50    1.80
   2  -9   5   16.70    1.80
  -3  -9  -5    1.30    1.00
   3  -9   5    3.00    1.10
  -3  -9  -5    3.60    1.10
  -4  -9  -5   -0.70    0.80
   4  -9   5    0.50    0.90
   5  -9   5    0.40    0.90
  -5  -9  -5    0.90    1.00
  -5   9  -5   -0.40    1.10
   6  -9   5    0.70    1.00
  -6  -9  -5    2.30    1.20
  -6   9  -5    1.10    1.40
   7  -9   5   10.80    2.00
  -7   9  -5   14.80    2.30
  -8 -10   5    7.50    2.00
   8  10  -5    7.60    1.70
  -8  10   5    9.20    2.00
  -7 -10   5    2.40    1.40
   7  10  -5    1.20    1.00
  -7  10   5    0.10    1.30
   6 -10  -5    2.80    1.60
  -6 -10   5    1.20    1.40
   6  10  -5    1.00    1.00
   5 -10  -5    1.70    1.40
  -5 -10   5    2.50    1.40
   5  10  -5    1.70    0.90
  -4 -10   5    0.00    1.10
   4 -10  -5   -1.00    1.10
   4  10  -5   -0.50    0.80
  -3 -10   5   -0.40    1.10
   3 -10  -5    0.40    1.00
   3  10  -5    0.60    0.80
  -3  10   5   -1.30    0.70
   2 -10  -5    5.40    1.50
  -2 -10   5    4.50    1.40
   2  10  -5    4.20    1.20
  -2  10   5    4.30    1.20
  -1 -10   5    5.20    1.40
   1 -10  -5    5.20    1.40
  -1  10   5    3.10    1.10
   1  10  -5    4.90    1.20
   0 -10  -5    4.00    1.20
   0 -10   5    5.40    1.30
   0  10   5   10.90    1.50
   0  10  -5   10.70    1.60
   1 -10   5    1.30    0.90
  -1 -10  -5    1.60    1.10
   1 -10   5   -0.40    1.10
   1  10   5    1.00    0.90
  -2 -10  -5    0.70    1.10
   2 -10   5   -0.10    0.80
   3 -10   5    0.00    0.90
   4 -10   5    2.10    1.10
  -4 -10  -5    2.00    1.20
   5 -10   5    3.10    1.30
  -5 -10  -5    3.10    1.20
  -6 -11   5    0.30    1.30
   6  11  -5    1.30    1.00
  -5 -11   5    3.70    1.60
   5 -11  -5    0.50    1.50
   5  11  -5    1.50    1.10
  -4 -11   5    0.10    1.10
   4 -11  -5    1.30    1.20
   4  11  -5    1.70    1.00
  -3 -11   5    3.20    1.50
   3 -11  -5    0.20    1.20
  -3  11   5    2.60    1.10
   3  11  -5    2.10    1.20
  -2 -11   5    1.40    1.30
   2 -11  -5    1.10    1.10
   2  11  -5    0.60    0.90
  -2  11   5    0.90    1.00
   1 -11  -5    3.70    1.40
  -1 -11   5    2.90    1.40
  -1  11   5    2.40    1.10
   1  11  -5    3.30    1.20
   0 -11  -5    6.50    1.80
   0  11   5    7.60    1.60
   0  11  -5    8.40    1.60
  -1  11  -5    3.50    1.30
   1  11   5    1.50    1.10
   2 -11   5    0.30    1.00
   3 -11   5    0.60    1.20
  -2 -12   5    0.60    1.30
  -2  12   5    1.30    1.10
  -1 -12   5    2.70    1.50
  -1  12   5    4.00    1.30
   1  12  -5    0.80    1.10
  13   0  -6    0.70    1.00
  12   0  -6   -0.70    0.80
  11   0  -6    1.50    0.80
 -11   0   6    2.10    1.00
 -10   0   6   -0.40    0.80
  10   0  -6    0.00    0.60
  -9   0   6   29.50    1.80
   9   0  -6   29.80    1.70
  -9   0   6   34.90    2.10
  -8   0   6  104.89    3.30
   8   0  -6  104.59    3.10
  -7   0   6  304.57    6.70
   7   0  -6  314.27    6.40
   7   0  -6  304.97    7.00
   6   0  -6   43.90    2.00
  -6   0   6   46.80    1.80
   5   0  -6    2.10    0.50
   5   0  -6    1.40    0.60
  -5   0   6    1.80    0.50
  -4   0   6    1.90    0.50
   4   0  -6    0.70    0.50
   4   0  -6    0.40    0.30
  -3   0   6    0.90    0.40
   3   0  -6    1.20    0.50
   3   0  -6    0.80    0.30
  -2   0   6   12.50    0.90
   2   0  -6   12.80    0.60
   2   0  -6   13.90    1.00
  -1   0   6  130.49    3.20
   1   0  -6  132.49    3.30
   1   0  -6  131.69    2.70
   0   0  -6   84.39    2.60
   0   0  -6   83.79    1.90
   0   0   6   86.69    2.40
  -1   0  -6   27.70    1.40
   1   0   6   26.60    1.00
   1   0   6   26.70    1.20
  -2   0  -6    9.90    1.00
   2   0   6   13.00    0.90
   2   0   6   10.80    0.70
  -3   0  -6  173.78    4.50
   3   0   6  164.68    3.80
   4   0   6   36.90    1.60
  -4   0  -6   42.10    2.10
   4   0   6   40.50    1.60
  -5   0  -6   -0.60    0.80
   5   0   6    1.00    0.60
   5   0   6    1.40    0.60
   6   0   6  117.49    3.50
   6   0   6  114.79    3.20
  -7   0  -6   37.40    2.30
   7   0   6   35.00    2.00
  -8   0  -6    1.50    1.20
   8   0   6    5.80    1.20
   9   0   6    2.10    1.10
  -9   0  -6    4.80    1.40
 -10   0  -6   24.70    2.70
  13  -1  -6    0.90    1.00
  13   1  -6    0.10    1.00
 -13   1   6    0.20    0.90
  12  -1  -6    3.10    1.00
  12   1  -6    4.00    1.10
 -12   1   6    0.50    0.80
  11  -1  -6   -0.30    0.60
  11   1  -6   -0.20    0.70
 -11   1   6    0.30    0.80
 -10  -1   6    4.20    1.20
  10  -1  -6    3.80    0.90
 -10  -1   6    3.80    1.00
  10   1  -6    3.50    1.00
 -10   1   6    2.60    1.00
   9  -1  -6    5.70    0.90
  -9  -1   6    4.00    0.90
  -9  -1   6    5.40    1.10
   9   1  -6    6.70    1.00
  -9   1   6    3.60    1.00
  -9   1   6    6.00    1.00
  -8  -1   6   24.50    1.60
   8  -1  -6   22.20    1.40
   8  -1  -6   23.00    1.80
  -8  -1   6   23.40    1.70
  -8   1   6   23.60    1.50
   8   1  -6   22.10    1.40
  -7  -1   6   18.30    1.40
   7  -1  -6   22.30    1.30
   7  -1  -6   19.10    1.60
  -7   1   6   21.80    1.30
   7   1  -6   20.20    1.30
   7   1  -6   18.30    1.40
   6  -1  -6   59.99    2.50
  -6  -1   6   57.29    2.20
   6  -1  -6   57.19    1.80
  -6   1   6   53.79    1.90
   6   1  -6   56.19    1.90
   6   1  -6   57.69    2.20
   5  -1  -6   27.50    1.60
  -5  -1   6   31.20    1.50
   5  -1  -6   30.10    1.20
   5   1  -6   27.50    1.40
  -5   1   6   32.40    1.40
   4  -1  -6  323.47    7.00
   4  -1  -6  326.97    6.10
  -4  -1   6  324.77    6.70
  -4   1   6  322.77    6.50
   4   1  -6  323.67    6.60
   4   1  -6  332.37    6.30
  -3  -1   6  574.34   10.90
   3  -1  -6  570.84   11.20
   3  -1  -6  594.94   10.10
   3   1  -6  585.64   10.50
  -3   1   6  602.04   10.90
   3   1  -6  579.34   10.80
  -2  -1   6  474.95    8.90
   2  -1  -6  460.75    9.10
   2  -1  -6  475.75    8.10
   2   1  -6  469.55    8.50
  -2   1   6  457.55    8.90
   2   1  -6  462.85    8.80
  -1  -1   6   70.79    2.10
   1  -1  -6   70.29    1.40
   1  -1  -6   68.49    2.20
  -1   1   6   68.89    2.20
   1   1  -6   68.59    2.10
   1   1  -6   68.09    1.80
   0  -1   6   88.49    2.20
   0  -1  -6   86.99    1.70
   0  -1   6   91.39    2.50
   0  -1  -6   88.59    2.70
   0   1   6   86.89    2.50
   0   1  -6   88.29    2.60
   1  -1   6  124.59    3.10
   1  -1   6  129.29    3.00
  -1  -1  -6  128.99    3.50
  -1   1  -6  127.09    3.40
   1   1   6  130.99    3.30
   1   1   6  125.89    2.50
  -2  -1  -6    9.20    1.00
   2  -1   6    9.90    0.80
   2  -1   6    8.30    0.80
  -2   1  -6   10.60    1.10
   2   1   6    9.40    0.60
   2   1   6   10.40    1.00
   3  -1   6    0.70    0.40
   3  -1   6    1.20    0.50
  -3  -1  -6    1.10    0.60
   3   1   6    0.90    0.50
  -3   1  -6    1.50    0.70
   3   1   6    0.80    0.30
  -4  -1  -6    5.20    1.00
   4  -1   6    4.70    0.80
   4  -1   6    4.90    0.70
   4   1   6    4.20    0.60
  -4   1  -6    5.20    1.00
   5  -1   6   84.79    2.50
   5  -1   6   81.79    2.80
  -5  -1  -6   84.99    3.20
  -5   1  -6   82.09    3.10
   5   1   6   87.69    2.70
   5   1   6   89.79    2.60
   6  -1   6    7.20    1.10
  -6  -1  -6    5.30    1.20
   6   1   6    7.60    1.00
  -6   1  -6    6.20    1.30
   6   1   6    6.40    0.90
  -7  -1  -6    2.60    1.10
   7  -1   6    2.30    0.90
  -7   1  -6    2.80    1.20
   7   1   6    1.40    0.80
   7   1   6    2.60    0.90
  -8  -1  -6   -0.90    1.00
   8  -1   6    0.00    0.80
  -8   1  -6    0.80    1.10
  -9  -1  -6    5.70    1.60
   9  -1   6    7.20    1.40
  -9   1  -6    8.30    1.70
  10  -1   6    2.50    1.30
 -10  -1  -6   -0.60    1.20
 -10   1  -6    5.00    1.60
  13  -2  -6    2.40    1.20
  13   2  -6    1.70    1.10
 -13   2   6   -0.30    1.30
  12  -2  -6    0.80    1.00
  12   2  -6   -0.60    0.80
 -12   2   6   -0.60    1.10
  11  -2  -6    2.50    1.00
  11   2  -6    3.80    1.10
 -11   2   6    1.40    1.10
 -10  -2   6    5.10    1.20
  10  -2  -6    8.00    1.10
  10   2  -6    7.60    1.20
 -10   2   6    5.60    1.30
  -9  -2   6   28.60    2.00
   9  -2  -6   29.80    1.70
   9   2  -6   28.70    1.70
  -9   2   6   26.30    2.00
  -8  -2   6   58.89    2.50
   8  -2  -6   56.49    2.20
   8  -2  -6   58.49    2.90
  -8  -2   6   53.39    2.50
   8   2  -6   59.59    2.30
  -8   2   6   59.39    2.20
   7  -2  -6  335.37    7.90
  -7  -2   6  331.87    7.60
  -7  -2   6  333.57    6.90
  -7   2   6  331.07    6.80
   7   2  -6  333.67    7.00
   6  -2  -6   91.79    3.30
  -6  -2   6   91.39    3.10
   6  -2  -6   91.99    2.50
  -6   2   6   89.19    2.60
   6   2  -6   90.09    2.60
   6   2  -6   88.69    2.60
   5  -2  -6   42.60    2.10
   5  -2  -6   39.90    1.40
  -5  -2   6   38.80    1.80
   5   2  -6   38.60    1.60
  -5   2   6   41.00    1.60
   5   2  -6   40.00    1.60
  -4  -2   6   87.59    2.70
   4  -2  -6   87.09    2.90
   4  -2  -6   85.69    2.10
  -4   2   6   85.69    2.50
   4   2  -6   82.19    2.30
   4   2  -6   87.39    2.40
   3  -2  -6   58.79    2.20
  -3  -2   6   59.79    2.10
   3  -2  -6   58.39    1.40
   3   2  -6   56.49    1.80
  -3   2   6   59.79    2.00
   2  -2  -6    9.70    0.40
   2  -2  -6   12.00    1.00
  -2  -2   6    9.50    0.90
   2   2  -6    9.80    0.80
  -2   2   6   11.30    1.00
   2   2  -6    8.80    0.80
  -1  -2   6  176.58    4.10
   1  -2  -6  174.98    4.30
   1   2  -6  178.48    4.00
  -1   2   6  181.28    4.20
   1   2  -6  180.28    4.00
   0  -2   6  131.09    3.20
   0  -2   6  131.99    3.20
   0  -2  -6  126.29    3.50
   0   2  -6  134.09    3.30
   0   2   6  131.29    3.40
  -1  -2  -6  141.69    3.80
   1  -2   6  140.29    3.30
   1  -2   6  138.39    3.40
   1   2   6  134.99    3.60
  -1   2  -6  141.99    3.60
   2  -2   6   55.69    1.90
  -2  -2  -6   55.79    2.20
   2  -2   6   54.39    1.80
   2   2   6   57.09    1.60
   2   2   6   51.69    2.00
  -2   2  -6   56.59    2.20
  -3  -2  -6   13.40    1.30
   3  -2   6   12.10    0.80
   3  -2   6   12.60    1.00
   3   2   6   13.10    0.90
  -3   2  -6   14.40    1.30
   3   2   6   10.30    1.00
  -4  -2  -6   22.90    1.70
   4  -2   6   25.90    1.50
   4  -2   6   23.90    1.20
   4   2   6   23.80    1.40
  -4   2  -6   26.10    1.70
  -5  -2  -6   41.10    2.20
   5  -2   6   43.80    1.60
   5  -2   6   39.60    2.00
  -5   2  -6   46.60    2.30
   6  -2   6   -0.40    0.60
  -6  -2  -6    0.10    0.90
  -6   2  -6   -0.50    0.90
   6   2   6    0.50    0.60
   7  -2   6    6.70    1.20
  -7  -2  -6    6.20    1.30
  -7   2  -6    4.40    1.30
   7   2   6    5.20    1.00
  -8  -2  -6   11.00    1.70
   8  -2   6   10.20    1.50
  -8   2  -6   13.20    1.90
  -9  -2  -6   -0.20    1.00
   9  -2   6   -1.20    0.90
  -9   2  -6   -0.70    1.20
  10  -2   6    1.90    1.20
 -10  -2  -6    5.30    1.60
 -10   2  -6    3.00    1.70
  13  -3  -6    1.50    1.00
  13   3  -6    3.50    1.30
 -13   3   6    1.00    1.40
  12  -3  -6    1.20    1.00
 -12   3   6    1.30    1.30
  12   3  -6    2.30    1.10
  11  -3  -6   18.30    1.80
 -11  -3   6   16.40    2.00
  11   3  -6   18.00    1.70
 -11   3   6   18.90    2.30
  10  -3  -6    1.50    0.80
 -10  -3   6   -0.90    0.80
 -10   3   6    0.00    0.90
  10   3  -6   -0.50    0.80
  -9  -3   6   14.00    1.70
   9  -3  -6   12.30    1.40
  -9   3   6   11.40    1.80
   9   3  -6   14.30    1.50
   8  -3  -6   27.90    1.60
   8  -3  -6   37.90    2.50
  -8  -3   6   42.70    2.40
   8   3  -6   36.70    1.90
  -8   3   6   34.40    1.60
   7  -3  -6   68.99    2.40
  -7  -3   6   69.89    3.00
   7  -3  -6   70.59    3.20
   7   3  -6   74.19    2.60
  -7   3   6   70.99    2.30
   6  -3  -6   41.30    2.30
  -6  -3   6   43.80    2.20
   6  -3  -6   50.99    1.80
  -6   3   6   46.30    1.70
   6   3  -6   45.60    1.90
  -5  -3   6   23.50    1.60
   5  -3  -6   24.10    1.10
   5  -3  -6   22.00    1.60
  -5   3   6   23.50    1.30
   5   3  -6   24.90    1.40
   5   3  -6   24.10    1.10
   4  -3  -6  160.48    4.50
  -4  -3   6  165.58    4.40
   4  -3  -6  167.18    3.50
   4   3  -6  167.08    3.60
  -4   3   6  164.88    4.00
   4   3  -6  166.38    4.00
   3  -3  -6   19.20    0.80
   3  -3  -6   21.60    1.50
  -3  -3   6   17.30    1.20
   3   3  -6   20.00    0.90
  -3   3   6   20.60    1.20
   3   3  -6   20.10    1.20
  -2  -3   6   40.00    1.70
   2  -3  -6   38.60    0.90
   2  -3  -6   37.80    1.80
  -2   3   6   37.60    1.60
   2   3  -6   38.50    1.60
   2   3  -6   38.20    1.30
   1  -3  -6   52.59    2.10
  -1  -3   6   53.29    2.00
  -1   3   6   55.39    2.00
   1   3  -6   54.49    1.80
   0  -3  -6   36.90    1.70
   0  -3   6   33.70    1.50
   0  -3   6   36.00    1.50
   0   3   6   34.70    1.60
   0   3  -6   35.20    1.50
   1  -3   6  115.89    3.20
  -1  -3  -6  125.99    3.50
   1   3   6  120.79    3.30
  -1   3  -6  116.39    3.20
  -2  -3  -6    5.20    0.90
   2  -3   6    5.80    0.70
   2  -3   6    6.20    0.80
  -2   3  -6    4.60    0.80
   2   3   6    5.10    0.80
   3  -3   6    4.40    0.60
   3  -3   6    3.50    0.70
  -3  -3  -6    5.20    0.90
   3   3   6    5.00    0.80
  -3   3  -6    4.50    0.90
   4  -3   6   12.20    1.30
  -4  -3  -6   12.00    1.30
   4  -3   6   13.30    0.90
  -4   3  -6   12.80    1.40
   4   3   6   14.90    1.40
  -5  -3  -6   50.89    2.40
   5  -3   6   47.50    2.20
  -5   3  -6   45.00    2.40
   5   3   6   47.30    2.10
   6  -3   6    3.00    1.00
  -6  -3  -6    3.30    1.00
   6   3   6    2.20    0.80
  -6   3  -6    2.50    1.10
   7  -3   6   11.70    1.60
  -7  -3  -6   13.30    1.60
   7   3   6   13.50    1.50
  -7   3  -6   16.00    1.90
  -8  -3  -6    2.50    1.10
   8  -3   6    2.40    1.10
   8   3   6    2.90    0.90
  -8   3  -6    2.50    1.30
   9  -3   6    0.70    1.10
  -9  -3  -6    1.90    1.20
  -9   3  -6    0.40    1.40
 -10  -3  -6    0.40    1.10
  10  -3   6    0.50    1.20
 -10   3  -6   -0.10    1.40
  12  -4  -6    8.80    1.60
  12   4  -6    4.40    1.20
 -12   4   6    4.30    1.50
 -11  -4   6    0.70    1.20
  11  -4  -6    3.20    1.10
  11   4  -6    2.10    1.00
 -11   4   6    2.00    1.40
 -10  -4   6    1.50    1.10
  10  -4  -6    1.20    0.80
  10   4  -6    1.20    0.90
 -10   4   6    1.00    1.10
   9  -4  -6    4.20    1.00
  -9  -4   6    7.10    1.40
   9   4  -6    5.10    1.00
  -9   4   6    3.80    1.30
   8  -4  -6    0.70    0.50
   8  -4  -6    1.20    1.00
  -8  -4   6    0.80    1.00
   8   4  -6    2.50    0.80
   7  -4  -6   41.30    1.90
   7  -4  -6   43.20    2.60
  -7  -4   6   41.20    2.40
  -7   4   6   43.60    1.70
   7   4  -6   44.10    2.10
   6  -4  -6   76.89    2.40
   6  -4  -6   73.49    3.20
  -6  -4   6   78.59    3.20
  -6   4   6   74.19    2.40
   6   4  -6   79.39    2.70
   5  -4  -6   41.20    2.30
  -5  -4   6   42.40    2.20
   5  -4  -6   39.10    1.50
  -5   4   6   40.50    1.70
   5   4  -6   40.90    1.80
   4  -4  -6   95.09    3.40
  -4  -4   6   91.39    3.20
   4  -4  -6   94.09    2.40
  -4   4   6   97.39    2.80
   4   4  -6   93.09    2.90
  -3  -4   6    0.70    0.60
   3  -4  -6    2.00    0.40
   3  -4  -6    1.50    0.70
   3   4  -6    1.10    0.50
   3   4  -6    2.50    0.40
  -3   4   6    2.40    0.60
   2  -4  -6   27.20    1.70
  -2  -4   6   25.70    1.50
   2   4  -6   24.60    1.00
  -2   4   6   26.60    1.50
   2   4  -6   27.50    1.40
   1  -4  -6   44.50    2.00
  -1  -4   6   45.20    2.00
  -1   4   6   46.90    1.90
   1   4  -6   42.90    1.90
   1   4  -6   44.30    1.60
   0  -4   6   26.60    1.40
   0  -4   6   25.00    1.40
   0  -4  -6   25.70    1.60
   0   4  -6   25.30    1.30
   0   4   6   25.00    1.40
  -1  -4  -6   23.30    1.50
   1  -4   6   24.60    1.40
   1   4   6   24.90    1.50
  -1   4  -6   25.80    1.40
  -2  -4  -6    3.90    0.80
   2  -4   6    4.10    0.70
   2  -4   6    4.30    0.80
   2   4   6    4.00    0.80
  -2   4  -6    4.70    0.90
   3  -4   6    4.90    0.90
  -3  -4  -6    5.90    1.00
   3  -4   6    4.90    0.70
  -3   4  -6    5.70    1.00
   3   4   6    5.50    1.00
   4  -4   6    9.90    1.00
  -4  -4  -6   12.60    1.40
   4  -4   6    8.90    1.20
  -4   4  -6    8.50    1.20
   4   4   6    9.50    1.20
   5  -4   6    7.50    1.20
  -5  -4  -6   12.80    1.60
  -5   4  -6    7.90    1.30
   5   4   6    8.80    1.20
   6  -4   6   -0.60    0.60
  -6  -4  -6    0.10    0.70
  -6   4  -6    0.80    1.10
   6   4   6   -0.60    0.60
   7  -4   6    1.70    1.00
  -7  -4  -6    2.60    1.10
  -7   4  -6    2.50    1.10
   7   4   6    2.60    0.90
   8  -4   6    0.50    1.00
  -8  -4  -6    2.90    1.10
   8   4   6    0.60    0.70
  -8   4  -6    2.90    1.20
  -9  -4  -6   -0.10    1.10
   9  -4   6    2.60    1.20
  -9   4  -6    0.40    1.40
  12  -5  -6    1.90    1.20
 -12  -5   6    2.60    1.50
 -12   5   6   -0.10    1.30
  12   5  -6    0.30    0.90
  11  -5  -6    1.70    1.00
 -11  -5   6    0.80    1.30
  11   5  -6    2.50    1.10
 -11   5   6   -0.20    1.20
  10  -5  -6    4.80    1.20
 -10  -5   6    5.80    1.50
 -10   5   6    6.50    1.60
  10   5  -6    4.60    1.10
   9  -5  -6   15.10    1.60
  -9  -5   6   17.40    2.10
   9   5  -6   17.70    1.70
  -9   5   6   16.50    2.20
   8  -5  -6   15.80    1.50
  -8  -5   6   13.90    1.80
   8  -5  -6   13.30    1.90
   8   5  -6   16.80    1.50
   7  -5  -6   21.60    2.30
   7  -5  -6   19.50    1.40
  -7  -5   6   21.10    2.10
   7   5  -6   22.30    1.60
  -7   5   6   22.20    2.00
   6  -5  -6    1.50    1.10
  -6  -5   6    0.90    0.90
   6  -5  -6    2.50    0.70
   6   5  -6    2.80    0.80
  -6   5   6    3.70    0.70
   5  -5  -6  108.49    4.00
   5  -5  -6  110.29    3.00
  -5  -5   6  112.89    3.90
   5   5  -6  112.39    3.40
  -5   5   6  116.89    3.20
   4  -5  -6  118.99    4.10
   4  -5  -6  118.39    3.00
  -4  -5   6  125.49    4.10
   4   5  -6  122.29    3.60
  -4   5   6  122.89    3.40
   3  -5  -6   42.10    2.20
  -3  -5   6   42.80    2.20
  -3   5   6   40.90    1.80
   3   5  -6   42.70    2.00
  -2  -5   6   15.60    1.50
   2  -5  -6   17.50    1.70
   2   5  -6   17.90    1.30
  -2   5   6   17.20    1.20
   1  -5  -6   47.30    2.30
  -1  -5   6   42.70    2.10
  -1   5   6   41.20    1.90
   1   5  -6   42.80    2.00
   1   5  -6   42.90    1.60
   0  -5   6    6.90    1.00
   0  -5  -6    4.20    0.90
   0  -5   6    6.30    1.00
   0   5   6    6.30    0.90
   0   5  -6    6.40    0.80
  -1  -5  -6   61.39    2.50
   1  -5   6   62.19    2.30
   1  -5   6   59.29    2.40
   1   5   6   61.49    2.50
  -1   5  -6   59.59    2.10
  -2  -5  -6   12.50    1.40
   2  -5   6   14.90    1.40
   2  -5   6   13.80    1.20
   2   5   6   13.20    1.40
  -2   5  -6   14.70    1.30
   3  -5   6    0.80    0.60
   3  -5   6    0.80    0.50
  -3  -5  -6   -0.10    0.60
  -3   5  -6    0.90    0.70
   3   5   6    0.30    0.60
   4  -5   6   39.40    2.10
  -4  -5  -6   37.20    2.10
   4   5   6   39.30    2.10
  -4   5  -6   39.90    2.20
   5  -5   6   13.30    1.60
  -5  -5  -6   11.90    1.60
  -5   5  -6   10.20    1.50
   5   5   6   11.70    1.40
  -6  -5  -6    4.40    1.20
   6  -5   6    3.40    1.00
  -6   5  -6    1.20    1.20
   6   5   6    2.60    0.90
  -7  -5  -6    3.50    1.20
   7  -5   6    2.10    1.00
   7   5   6    2.00    1.00
  -7   5  -6    1.40    1.10
  -8  -5  -6    1.10    1.10
   8  -5   6    0.20    1.00
   8   5   6    1.30    1.10
  -8   5  -6   -0.90    1.30
   9  -5   6    1.70    1.40
  -9  -5  -6    0.60    1.30
   9   5   6   -0.10    0.70
  -9   5  -6    0.50    1.50
 -11  -6   6    2.50    1.40
  11  -6  -6    3.30    1.20
 -11   6   6    3.60    1.50
  11   6  -6    4.40    1.20
  10  -6  -6    3.20    1.10
 -10  -6   6    2.20    1.40
  10   6  -6    3.10    1.00
 -10   6   6    1.80    1.30
   9  -6  -6    0.00    0.40
  -9  -6   6    2.30    1.30
  -9   6   6    3.10    1.40
   9   6  -6    1.20    0.80
   8  -6  -6    2.80    1.30
   8  -6  -6    3.80    0.90
  -8  -6   6    3.00    1.30
   8   6  -6    5.30    1.10
  -7  -6   6    0.80    1.10
   7  -6  -6    1.60    1.00
   7  -6  -6    0.40    0.60
   7   6  -6    0.60    0.80
   6  -6  -6   29.00    1.60
  -6  -6   6   27.30    2.10
   6  -6  -6   27.40    2.20
   6   6  -6   29.60    1.90
  -6   6   6   29.10    1.60
  -5  -6   6   15.00    1.80
   5  -6  -6   14.20    1.10
   5  -6  -6   17.70    2.10
   5   6  -6   14.00    1.40
  -5   6   6   15.00    1.20
   4  -6  -6   14.20    1.80
  -4  -6   6   18.10    1.90
   4   6  -6   14.30    1.40
  -4   6   6   15.70    1.30
  -3  -6   6   83.59    3.30
   3  -6  -6   81.29    3.30
   3   6  -6   81.89    3.00
  -3   6   6   78.59    2.80
  -2  -6   6   77.09    3.00
   2  -6  -6   71.69    3.10
   2   6  -6   74.79    2.80
  -2   6   6   72.89    2.60
  -1  -6   6    5.70    1.10
   1  -6  -6    6.20    1.10
  -1   6   6    6.40    1.00
   1   6  -6    6.90    1.10
   0  -6  -6  118.69    3.90
   0  -6   6  113.19    3.60
   0  -6   6  115.19    3.70
   0   6  -6  115.09    3.00
   0   6   6  110.09    3.50
   1  -6   6   32.70    1.90
   1  -6   6   38.70    2.00
  -1  -6  -6   35.30    2.10
   1   6   6   37.50    2.10
  -1   6  -6   37.00    1.80
   2  -6   6    7.10    1.00
   2  -6   6    4.80    1.00
  -2  -6  -6    8.60    1.30
  -2   6  -6    5.50    1.00
   2   6   6    6.30    1.10
   3  -6   6    5.70    1.10
   3  -6   6    5.10    1.10
  -3  -6  -6    4.10    1.00
   3   6   6    3.30    0.90
  -3   6  -6    2.50    0.90
   4  -6   6   38.40    2.20
  -4  -6  -6   40.20    2.30
  -4   6  -6   35.60    2.20
   4   6   6   44.20    2.30
   5  -6   6   22.20    2.10
  -5  -6  -6   21.90    2.00
   5   6   6   25.70    1.90
  -5   6  -6   26.50    2.10
  -6  -6  -6    7.60    1.40
   6  -6   6    8.70    1.50
   6   6   6    6.60    1.30
  -6   6  -6    6.60    1.50
   7  -6   6    1.30    1.00
  -7  -6  -6    0.70    1.00
   7   6   6    1.30    1.00
  -7   6  -6   -1.10    1.20
   8  -6   6    1.50    1.20
  -8  -6  -6    1.00    1.20
   8   6   6    1.40    1.10
  -8   6  -6   -0.70    1.30
  11  -7  -6    0.50    1.10
 -11  -7   6    0.40    1.30
  11   7  -6   -0.50    0.90
 -11   7   6    1.80    1.50
 -10  -7   6    0.10    1.30
  10  -7  -6    1.30    1.00
  10   7  -6    2.30    1.10
 -10   7   6    0.30    1.20
   9  -7  -6   10.10    1.50
  -9  -7   6    9.70    1.80
   9   7  -6   12.00    1.50
  -9   7   6   13.20    2.10
  -8  -7   6    1.70    1.20
   8  -7  -6    1.20    0.80
   8  -7  -6    3.70    1.50
   8   7  -6    1.70    1.00
   7  -7  -6    2.00    0.80
   7  -7  -6    2.20    1.30
  -7  -7   6    2.80    1.30
   7   7  -6   -0.50    0.80
   6  -7  -6    3.10    1.30
  -6  -7   6    3.90    1.40
   6   7  -6    2.10    1.00
   5  -7  -6   55.79    3.20
  -5  -7   6   55.69    3.00
   5   7  -6   50.99    2.50
  -5   7   6   58.59    2.30
   4  -7  -6    6.40    1.50
  -4  -7   6    7.40    1.40
  -4   7   6    5.70    1.00
   4   7  -6    6.70    1.20
   3  -7  -6   31.20    2.20
  -3  -7   6   31.80    2.30
  -3   7   6   38.40    2.00
   3   7  -6   35.90    2.00
   2  -7  -6    8.20    1.40
  -2  -7   6    7.80    1.30
  -2   7   6   10.10    1.30
   2   7  -6   10.90    1.40
   1  -7  -6   22.80    1.90
  -1  -7   6   24.20    1.90
  -1   7   6   24.40    1.70
   1   7  -6   22.90    1.70
   0  -7  -6   43.80    2.50
   0  -7   6   42.80    2.30
   0  -7   6   42.40    2.30
   0   7   6   38.10    2.10
  -1  -7  -6   17.80    1.90
   1  -7   6   20.70    1.90
   1  -7   6   16.20    1.60
   1   7   6   15.30    1.60
   2  -7   6   24.50    1.70
   2  -7   6   28.40    2.00
  -2  -7  -6   26.90    2.00
   2   7   6   26.40    1.90
  -2   7  -6   25.70    1.70
  -3  -7  -6   10.50    1.40
   3  -7   6   10.60    1.50
  -3   7  -6    9.70    1.30
   3   7   6    9.90    1.40
  -4  -7  -6    0.30    0.70
   4  -7   6   -0.40    0.70
   4   7   6   -0.30    0.70
  -4   7  -6   -0.40    0.80
   5  -7   6   -0.50    0.80
  -5  -7  -6    1.60    0.90
  -5   7  -6   -0.10    1.00
   5   7   6    1.50    1.00
  -6  -7  -6    6.70    1.40
   6  -7   6    6.20    1.40
  -6   7  -6    7.50    1.60
   6   7   6    8.30    1.50
   7  -7   6    2.70    1.20
  -7  -7  -6    3.30    1.20
  -7   7  -6    0.90    1.40
   7   7   6    2.70    1.10
   8  -7   6    0.20    1.20
   8   7   6    1.30    1.20
  -8   7  -6    1.80    1.50
 -10  -8   6    0.50    1.20
 -10   8   6    0.10    1.40
  10   8  -6   -0.40    1.10
  -9  -8   6   -0.20    1.00
   9   8  -6    0.30    1.00
  -9   8   6    1.60    1.30
  -8  -8   6   -0.50    1.00
   8   8  -6   -0.40    0.90
  -7  -8   6   -0.60    1.00
   7  -8  -6    0.90    1.10
   7   8  -6    0.30    0.70
  -6  -8   6    1.90    1.10
   6  -8  -6    2.30    1.20
   6   8  -6    2.60    1.00
   5  -8  -6   11.20    1.90
  -5  -8   6   10.40    1.80
   5   8  -6   10.70    1.40
  -5   8   6   10.70    1.30
  -4  -8   6   45.20    2.90
   4  -8  -6   43.10    2.90
   4   8  -6   43.70    2.40
  -4   8   6   48.50    2.30
   3  -8  -6    9.20    1.70
  -3  -8   6    8.70    1.60
  -3   8   6    8.40    1.20
   3   8  -6    7.90    1.20
  -2  -8   6   30.00    2.30
   2  -8  -6   27.40    2.10
   2   8  -6   27.80    2.00
  -2   8   6   24.90    1.80
  -1  -8   6    2.30    1.00
   1  -8  -6    2.90    1.00
   1   8  -6    2.00    1.00
  -1   8   6    2.10    0.90
   0  -8  -6   21.90    2.20
   0  -8   6   17.70    1.90
   0   8   6   23.10    1.90
   1  -8   6    0.80    0.80
   1  -8   6   -0.20    0.60
  -1  -8  -6    0.40    0.80
   1   8   6   -0.20    0.70
   2  -8   6    5.60    1.30
  -2  -8  -6    5.40    1.30
   2   8   6    5.40    1.30
  -3  -8  -6   15.00    1.80
   3  -8   6   17.00    2.00
   3   8   6   12.10    1.60
   4  -8   6    0.30    0.90
  -4  -8  -6    0.80    0.80
  -4   8  -6    1.10    1.00
   4   8   6   -0.10    0.90
  -5  -8  -6    0.00    0.60
   5  -8   6    0.90    1.10
   5   8   6    1.20    1.00
  -5   8  -6    1.00    1.20
  -6  -8  -6    2.70    1.20
   6  -8   6    1.60    1.20
   6   8   6    2.40    1.20
  -6   8  -6    1.80    1.40
   7  -8   6    1.90    1.20
  -7   8  -6    2.80    1.60
   7   8   6    2.80    1.30
  -9  -9   6    3.50    1.70
   9   9  -6    5.20    1.40
  -9   9   6    3.30    1.60
  -8  -9   6    2.00    1.40
   8   9  -6   -0.60    1.00
   7  -9  -6    3.90    1.50
  -7  -9   6    0.80    1.20
   7   9  -6    2.30    1.10
  -6  -9   6    4.60    1.50
   6  -9  -6    9.40    1.90
   6   9  -6    7.60    1.40
   5  -9  -6    1.70    1.30
  -5  -9   6    1.80    1.20
   5   9  -6    1.60    1.00
  -4  -9   6    1.40    1.20
   4  -9  -6    0.60    1.00
   4   9  -6    1.40    0.90
  -4   9   6    2.40    0.90
   3  -9  -6    4.90    1.30
  -3  -9   6    4.10    1.40
   3   9  -6    3.60    1.10
  -3   9   6    3.80    1.10
  -2  -9   6    1.60    1.10
   2  -9  -6    1.00    1.00
   2   9  -6    0.90    0.80
  -2   9   6    1.00    0.90
  -1  -9   6   23.90    2.40
   1  -9  -6   20.40    2.20
   1   9  -6   25.40    2.10
  -1   9   6   23.00    1.90
   0  -9   6    4.20    1.10
   0  -9  -6    7.80    1.50
   0   9   6    4.50    1.20
   0   9  -6    6.50    1.40
  -1  -9  -6    0.80    1.00
   1  -9   6    1.60    0.90
   1  -9   6    1.00    1.00
   1   9   6    1.20    0.90
   2  -9   6    1.00    0.90
  -2  -9  -6    0.60    1.00
   2   9   6    0.80    0.90
   3  -9   6   -0.50    0.90
  -3  -9  -6    0.00    0.60
   3   9   6   -1.20    0.80
   4  -9   6   -0.10    0.80
  -4  -9  -6   -1.40    0.80
   4   9   6   -0.60    0.80
   5  -9   6    0.40    1.00
   5   9   6    0.60    1.00
   6  -9   6   -0.10    1.20
  -6   9  -6    0.20    1.40
   6   9   6    1.00    1.10
  -7 -10   6   -0.60    1.20
   7 -10  -6    1.30    1.50
   7  10  -6    0.60    1.00
   6 -10  -6    0.10    1.30
  -6 -10   6   -0.20    1.10
   6  10  -6   -1.20    0.70
  -5 -10   6    9.30    2.00
   5 -10  -6    9.20    2.00
   5  10  -6    8.10    1.40
  -4 -10   6    2.60    1.30
   4 -10  -6    1.70    1.30
   4  10  -6    1.90    1.00
  -4  10   6    5.40    1.40
   3 -10  -6    1.50    1.30
  -3 -10   6    0.80    1.20
   3  10  -6    1.80    1.00
  -3  10   6    1.60    1.00
  -2 -10   6    3.10    1.30
   2 -10  -6    3.30    1.40
  -2  10   6    5.00    1.30
   2  10  -6    4.90    1.30
   1 -10  -6    7.20    1.70
  -1 -10   6   10.70    1.80
   1  10  -6    8.80    1.50
  -1  10   6   12.60    1.80
   0 -10  -6   13.10    2.00
   0  10  -6    6.80    1.40
   0  10   6   14.40    1.90
  -1 -10  -6    3.60    1.40
   1  10   6    5.70    1.30
   2 -10   6    0.50    1.00
  -2 -10  -6    0.50    0.80
   2  10   6    1.60    1.00
   3 -10   6   -1.40    1.00
   3  10   6    0.10    1.10
   4 -10   6   -0.20    1.10
   4  10   6   -0.80    0.90
   5 -11  -6    0.30    1.40
  -5 -11   6    0.60    1.30
   5  11  -6    0.90    1.20
  -4 -11   6    1.10    1.40
   4 -11  -6    0.80    1.40
   4  11  -6   -0.10    0.90
   3 -11  -6    2.50    1.40
  -3 -11   6    2.40    1.50
  -3  11   6    0.90    1.00
   3  11  -6    1.40    1.10
  -2 -11   6   -0.60    1.20
   2 -11  -6   -0.50    1.20
   2  11  -6    1.20    1.10
  -2  11   6   -0.40    0.90
  -1 -11   6    7.50    1.80
   1 -11  -6    7.40    1.90
  -1  11   6    8.30    1.60
   1  11  -6    8.00    1.60
   0 -11  -6    4.10    1.60
   0 -11   6    0.60    1.60
   0  11  -6    4.40    1.40
   0  11   6    2.90    1.30
   1  11   6    4.70    1.30
  -1  11  -6    3.40    1.40
   2 -11   6    0.60    1.00
   2  11   6    2.30    1.20
  13   0  -7    2.60    1.10
  12   0  -7   -0.30    0.70
 -11   0   7    0.20    1.10
  11   0  -7    0.00    0.70
 -10   0   7    4.40    1.10
 -10   0   7    3.80    1.10
  10   0  -7    2.70    0.80
   9   0  -7    0.70    0.60
  -9   0   7    0.70    0.70
  -9   0   7   -0.20    0.70
   8   0  -7   22.20    1.40
   8   0  -7   19.00    1.80
  -8   0   7   23.40    1.60
   7   0  -7    0.00    0.30
   7   0  -7    0.20    0.70
  -7   0   7    0.40    0.60
   6   0  -7    0.70    0.40
   6   0  -7    1.50    0.70
  -6   0   7   -0.40    0.40
   5   0  -7   32.70    1.30
  -5   0   7   34.40    1.60
   5   0  -7   36.10    1.80
  -4   0   7   76.69    2.40
   4   0  -7   79.59    2.60
   4   0  -7   78.99    2.00
   3   0  -7   54.19    1.50
   3   0  -7   53.49    2.00
  -3   0   7   55.39    2.00
   2   0  -7   12.90    0.70
   2   0  -7   13.30    1.10
  -2   0   7   13.00    1.00
   1   0  -7   27.60    1.40
  -1   0   7   30.10    1.40
   1   0  -7   30.00    1.00
   0   0  -7    2.10    0.60
   0   0  -7    2.90    0.40
   0   0   7    2.80    0.60
  -1   0  -7  128.29    3.60
   1   0   7  114.69    2.70
   1   0   7  123.09    3.30
   2   0   7   -0.10    0.30
  -2   0  -7    0.50    0.60
   2   0   7   -0.20    0.40
  -3   0  -7   53.49    2.40
   3   0   7   51.59    2.00
   3   0   7   50.09    1.80
   4   0   7   13.50    1.10
  -4   0  -7   11.40    1.40
   4   0   7   11.90    1.20
   5   0   7    9.60    1.10
  -5   0  -7    7.10    1.30
  -6   0  -7    0.00    0.90
   6   0   7    0.20    0.60
  -7   0  -7   -0.60    0.90
  -8   0  -7    3.40    1.20
  -9   0  -7    2.50    1.30
  13  -1  -7    2.00    1.10
  13   1  -7    3.00    1.10
  12  -1  -7    0.80    0.90
 -12   1   7    1.80    1.10
  12   1  -7    0.80    0.90
  11  -1  -7    0.90    0.80
  11   1  -7    1.70    0.90
 -11   1   7    0.10    0.70
 -10  -1   7    1.00    0.90
  10  -1  -7    3.30    0.90
 -10   1   7    0.60    0.60
  10   1  -7    1.70    0.80
   9  -1  -7   10.90    1.20
  -9  -1   7    8.20    1.30
  -9  -1   7    9.10    1.30
   9   1  -7    9.40    1.20
  -9   1   7    9.90    1.20
  -8  -1   7    6.70    1.10
   8  -1  -7    6.40    1.20
   8  -1  -7    8.10    1.00
   8   1  -7    6.90    0.90
   8   1  -7    6.20    1.10
  -8   1   7    6.50    1.00
   7  -1  -7   26.30    1.90
  -7  -1   7   26.20    1.70
   7  -1  -7   24.50    1.30
  -7   1   7   22.30    1.40
   7   1  -7   22.80    1.60
   7   1  -7   24.70    1.40
   6  -1  -7   30.80    1.90
  -6  -1   7   29.80    1.60
   6  -1  -7   30.60    1.30
   6   1  -7   27.50    1.60
  -6   1   7   29.00    1.50
   5  -1  -7   54.69    1.70
  -5  -1   7   51.19    2.10
   5  -1  -7   49.10    2.30
   5   1  -7   57.59    1.80
  -5   1   7   53.69    2.00
   5   1  -7   52.39    2.10
   4  -1  -7   47.70    2.10
   4  -1  -7   49.90    1.50
  -4  -1   7   51.69    2.00
   4   1  -7   52.09    1.70
  -4   1   7   52.99    1.90
   4   1  -7   49.30    1.90
   3  -1  -7  107.29    3.20
  -3  -1   7  104.49    3.00
   3  -1  -7  107.39    2.30
   3   1  -7  107.69    2.60
  -3   1   7  109.29    3.00
   3   1  -7  107.19    3.00
   2  -1  -7   22.80    0.70
  -2  -1   7   21.00    1.20
   2  -1  -7   22.90    1.40
   2   1  -7   23.90    1.00
  -2   1   7   24.00    1.30
   2   1  -7   22.20    1.20
   1  -1  -7   86.39    2.70
  -1  -1   7   84.39    2.50
   1  -1  -7   82.99    1.60
   1   1  -7   82.69    2.60
   1   1  -7   81.09    2.20
  -1   1   7   85.39    2.60
   0  -1  -7    1.70    0.20
   0  -1  -7    2.30    0.70
   0  -1   7    2.40    0.50
   0   1  -7    0.50    0.60
   0   1   7    0.60    0.50
  -1  -1  -7   24.00    1.50
   1  -1   7   26.00    1.30
   1  -1   7   25.90    1.20
  -1   1  -7   26.30    1.50
   1   1   7   24.70    1.40
   2  -1   7   39.10    1.60
  -2  -1  -7   36.30    1.90
   2  -1   7   35.20    1.50
   2   1   7   37.80    1.70
  -2   1  -7   38.40    1.90
   3  -1   7   48.50    1.80
  -3  -1  -7   48.60    2.30
   3  -1   7   48.70    1.90
   3   1   7   49.99    2.00
  -3   1  -7   46.60    2.20
   4  -1   7  107.09    3.00
   4  -1   7  103.39    3.00
  -4  -1  -7   99.39    3.50
  -4   1  -7  104.19    3.50
   4   1   7   97.59    3.10
   5  -1   7   20.10    1.40
   5  -1   7   20.40    1.30
  -5  -1  -7   18.90    1.90
   5   1   7   22.30    1.50
  -5   1  -7   19.00    1.90
   6  -1   7    5.60    1.00
  -6  -1  -7    2.30    1.10
   6   1   7    5.80    1.00
  -6   1  -7    4.20    1.10
  -7  -1  -7    1.40    1.10
   7  -1   7   -0.20    0.70
  -7   1  -7    1.30    1.10
  -8  -1  -7    1.30    1.20
  -8   1  -7    0.20    1.20
  -9  -1  -7    5.40    1.60
  -9   1  -7    5.20    1.60
  13  -2  -7    1.60    1.10
 -13   2   7   -0.70    1.30
  13   2  -7    2.30    1.10
  12  -2  -7    5.70    1.30
 -12   2   7    6.30    1.70
  12   2  -7    6.10    1.30
 -11  -2   7    0.00    0.90
  11  -2  -7    1.00    0.80
 -11   2   7    1.80    1.10
  11   2  -7    0.00    0.80
 -10  -2   7    1.80    1.00
  10  -2  -7    1.70    0.80
  10   2  -7    3.40    1.00
 -10   2   7    1.40    1.10
   9  -2  -7    5.60    1.40
   9  -2  -7    7.00    1.10
  -9  -2   7    7.00    1.30
   9   2  -7    6.40    1.00
  -9   2   7    7.30    1.20
   8  -2  -7   40.30    1.80
   8  -2  -7   42.70    2.50
  -8  -2   7   47.00    2.40
   8   2  -7   44.10    2.00
  -8   2   7   44.60    1.90
   7  -2  -7    7.00    1.30
  -7  -2   7    6.60    1.20
   7  -2  -7    7.90    0.90
   7   2  -7    7.50    1.00
  -7   2   7    7.70    1.00
  -6  -2   7  175.58    4.70
   6  -2  -7  172.68    4.90
   6  -2  -7  172.38    3.90
  -6   2   7  165.98    4.10
   6   2  -7  166.98    4.20
   6   2  -7  172.88    4.10
   5  -2  -7    1.50    0.40
   5  -2  -7    1.40    0.70
  -5  -2   7    1.50    0.70
   5   2  -7    1.40    0.60
  -5   2   7    1.10    0.50
   5   2  -7    1.50    0.60
   4  -2  -7   19.10    0.80
   4  -2  -7   22.00    1.60
  -4  -2   7   21.80    1.40
  -4   2   7   20.90    1.20
   4   2  -7   15.30    1.00
   4   2  -7   20.10    1.20
  -3  -2   7   76.89    2.50
   3  -2  -7   79.09    1.70
   3  -2  -7   77.89    2.80
  -3   2   7   81.49    2.50
   3   2  -7   80.29    2.30
   3   2  -7   74.79    2.30
  -2  -2   7   66.49    2.30
   2  -2  -7   67.59    2.50
  -2   2   7   69.49    2.40
   2   2  -7   66.89    2.10
   2   2  -7   68.09    2.20
  -1  -2   7   80.99    2.50
   1  -2  -7   83.79    2.80
   1   2  -7   83.49    2.40
   1   2  -7   81.99    2.50
  -1   2   7   84.59    2.70
   0  -2  -7   57.79    2.30
   0  -2   7   57.89    1.90
   0  -2   7   56.09    2.00
   0   2   7   56.19    2.10
   0   2  -7   54.99    2.10
  -1  -2  -7  180.88    4.70
   1  -2   7  176.68    4.20
   1  -2   7  173.78    4.10
   1   2   7  181.28    4.50
  -1   2  -7  172.08    4.40
  -2  -2  -7   57.29    2.40
   2  -2   7   54.09    2.00
   2   2   7   52.29    2.20
  -2   2  -7   56.59    2.30
   3  -2   7   12.80    1.00
   3  -2   7   12.70    1.10
  -3  -2  -7   12.60    1.40
  -3   2  -7   13.40    1.40
   3   2   7   12.10    1.20
   4  -2   7    5.70    0.80
   4  -2   7    5.60    0.90
  -4  -2  -7    5.60    1.20
  -4   2  -7    5.30    1.20
   4   2   7    8.00    1.00
  -5  -2  -7    5.80    1.10
   5  -2   7    7.30    1.30
   5  -2   7    6.00    1.00
   5   2   7    8.70    1.20
  -5   2  -7    6.80    1.30
  -6  -2  -7    2.30    0.90
   6  -2   7    5.70    1.10
   6   2   7    4.10    0.90
  -6   2  -7    6.70    1.40
   7  -2   7    0.70    0.80
  -7  -2  -7    1.10    1.10
   7   2   7    0.00    0.70
  -7   2  -7   -0.90    1.00
   8  -2   7    1.60    1.10
  -8  -2  -7    0.80    1.10
  -8   2  -7    1.60    1.30
  -9  -2  -7    2.10    1.40
  -9   2  -7    1.00    1.40
  12  -3  -7    4.80    1.30
 -12   3   7    3.60    1.60
  12   3  -7    2.20    1.00
 -11  -3   7    5.40    1.40
  11  -3  -7    6.90    1.20
  11   3  -7    4.40    1.10
 -11   3   7    3.30    1.50
 -10  -3   7    2.30    1.10
  10  -3  -7    2.90    0.90
  10   3  -7    2.50    1.00
 -10   3   7    4.20    1.30
  -9  -3   7    8.80    1.40
   9  -3  -7    8.70    1.60
   9   3  -7    7.30    1.20
  -8  -3   7   19.90    1.90
   8  -3  -7   19.10    2.10
   8  -3  -7   18.40    1.40
  -8   3   7   17.50    1.30
   8   3  -7   18.20    1.50
   7  -3  -7   19.60    2.10
  -7  -3   7   23.60    1.90
   7  -3  -7   18.80    1.30
  -7   3   7   20.20    1.30
   7   3  -7   20.60    1.40
  -6  -3   7  194.78    5.30
   6  -3  -7  189.68    4.30
   6  -3  -7  199.38    5.60
   6   3  -7  190.88    4.60
  -6   3   7  189.88    4.50
   5  -3  -7   81.29    2.20
   5  -3  -7   77.09    3.10
  -5  -3   7   81.49    3.00
  -5   3   7   80.49    2.60
   5   3  -7   81.59    2.60
   4  -3  -7  125.99    4.00
  -4  -3   7  131.99    3.80
   4  -3  -7  129.49    2.80
   4   3  -7  132.99    3.40
  -4   3   7  129.79    3.50
   4   3  -7  126.29    3.10
  -3  -3   7  102.19    3.20
   3  -3  -7  103.39    3.40
  -3   3   7  103.29    3.00
   3   3  -7  100.79    2.70
   2  -3  -7   43.00    2.10
  -2  -3   7   44.00    1.90
  -2   3   7   40.30    1.80
   2   3  -7   43.20    1.60
  -1  -3   7   62.19    2.30
   1  -3  -7   63.29    2.50
  -1   3   7   64.79    2.30
   1   3  -7   64.39    2.20
   1   3  -7   61.89    2.10
   0  -3   7   98.09    2.90
   0  -3  -7  107.69    3.30
   0  -3   7  104.59    3.00
   0   3  -7  104.69    3.00
   0   3   7  101.49    3.10
   1  -3   7   23.90    1.40
   1  -3   7   22.90    1.30
  -1  -3  -7   23.10    1.60
   1   3   7   24.30    1.60
  -1   3  -7   23.60    1.50
   2  -3   7   30.00    1.60
  -2  -3  -7   29.60    1.80
   2  -3   7   30.70    1.50
  -2   3  -7   31.00    1.80
   2   3   7   33.90    1.80
   3  -3   7   21.60    1.50
   3  -3   7   25.30    1.30
  -3  -3  -7   23.80    1.70
  -3   3  -7   24.00    1.80
   3   3   7   25.00    1.60
  -4  -3  -7    1.10    0.70
   4  -3   7    0.90    0.50
   4  -3   7    0.60    0.70
  -4   3  -7    0.80    0.80
   4   3   7    1.20    0.70
  -5  -3  -7    2.30    0.90
   5  -3   7    2.50    0.80
   5   3   7    2.70    0.90
  -5   3  -7    1.90    1.10
  -6  -3  -7    3.40    1.10
   6  -3   7    4.80    1.10
   6   3   7    3.00    0.90
  -6   3  -7    5.80    1.30
  -7  -3  -7    3.80    1.20
   7  -3   7    1.90    1.00
  -7   3  -7    1.20    1.20
   7   3   7    2.50    0.90
   8  -3   7    1.50    1.10
  -8  -3  -7    1.00    1.00
  -8   3  -7    0.10    1.30
  -9  -3  -7    2.40    1.30
   9  -3   7    2.00    1.20
  -9   3  -7    1.30    1.60
  12  -4  -7    1.60    1.10
 -12  -4   7    1.00    1.30
  12   4  -7    0.80    0.90
 -12   4   7   -0.10    1.30
 -11  -4   7    2.90    1.30
  11  -4  -7    4.00    1.20
  11   4  -7    3.80    1.10
 -11   4   7    2.60    1.40
 -10  -4   7    2.20    1.20
  10  -4  -7    2.60    0.90
 -10   4   7    1.70    1.30
  10   4  -7    1.80    0.90
   9  -4  -7    6.90    1.70
   9  -4  -7    9.10    1.30
  -9  -4   7    7.30    1.50
   9   4  -7    8.10    1.30
   8  -4  -7    0.90    0.60
   8  -4  -7    1.70    0.90
  -8  -4   7    0.60    0.90
   8   4  -7    1.50    0.80
   7  -4  -7   53.89    2.90
   7  -4  -7   50.59    2.00
  -7  -4   7   49.60    2.70
   7   4  -7   52.29    2.30
  -7   4   7   53.99    2.10
   6  -4  -7  121.69    3.30
  -6  -4   7  122.59    4.20
   6  -4  -7  131.09    4.50
  -6   4   7  125.29    3.50
   6   4  -7  125.29    3.70
   5  -4  -7   17.80    1.80
  -5  -4   7   22.00    1.70
   5  -4  -7   22.90    1.20
  -5   4   7   22.50    1.40
   5   4  -7   24.50    1.60
  -4  -4   7   49.10    2.40
   4  -4  -7   45.80    2.40
   4   4  -7   51.09    2.10
  -4   4   7   48.00    2.00
  -3  -4   7  195.68    5.20
   3  -4  -7  196.58    5.40
  -3   4   7  199.98    4.90
   3   4  -7  198.78    4.80
   2  -4  -7    1.20    0.70
  -2  -4   7    0.80    0.70
  -2   4   7    0.80    0.60
   2   4  -7    0.60    0.60
   2   4  -7    1.40    0.50
  -1  -4   7    6.50    0.90
   1  -4  -7    6.10    1.00
   1   4  -7    7.40    1.00
   1   4  -7    5.90    0.80
  -1   4   7    6.00    0.90
   0  -4   7   39.90    1.90
   0  -4  -7   37.60    2.00
   0  -4   7   34.50    1.70
   0   4  -7   34.00    1.60
   0   4   7   34.20    1.80
  -1  -4  -7   31.70    1.80
   1  -4   7   30.20    1.70
   1   4   7   32.30    1.80
  -1   4  -7   33.50    1.70
   2  -4   7   22.00    1.30
  -2  -4  -7   22.30    1.70
   2  -4   7   18.90    1.40
  -2   4  -7   19.10    1.50
   2   4   7   20.90    1.50
  -3  -4  -7    3.00    0.90
   3  -4   7    3.60    0.70
   3  -4   7    2.90    0.80
   3   4   7    3.20    0.80
  -3   4  -7    3.50    1.00
  -4  -4  -7    4.00    1.00
   4  -4   7    1.80    0.80
  -4   4  -7    4.30    1.10
   4   4   7    1.30    0.80
   5  -4   7    8.80    1.30
  -5  -4  -7   11.10    1.50
  -5   4  -7   10.30    1.60
   5   4   7   11.70    1.50
   6  -4   7    0.30    0.80
  -6  -4  -7    0.60    1.00
   6   4   7    0.50    0.80
  -6   4  -7   -0.80    0.90
  -7  -4  -7    5.10    1.40
   7  -4   7    3.90    1.10
  -7   4  -7    2.80    1.30
   7   4   7    3.30    1.10
  -8  -4  -7    4.00    1.40
   8  -4   7    1.60    1.20
  -8   4  -7    1.30    1.50
   8   4   7    0.60    0.70
  -9  -4  -7    4.30    1.50
   9  -4   7    5.10    1.40
  -9   4  -7    2.50    1.70
 -12  -5   7    2.40    1.50
  12  -5  -7    1.40    1.10
 -12   5   7    1.40    1.30
  12   5  -7    1.40    1.00
  11  -5  -7    5.00    1.30
 -11  -5   7    5.30    1.70
 -11   5   7    1.60    1.60
  11   5  -7    4.60    1.30
 -10  -5   7    2.20    1.30
  10  -5  -7    0.30    0.50
 -10   5   7    0.20    1.20
  10   5  -7    0.60    0.90
   9  -5  -7    0.70    0.70
   9  -5  -7   -0.20    1.00
  -9  -5   7    0.10    1.00
   9   5  -7    0.70    0.90
   8  -5  -7    0.90    0.90
   8  -5  -7    0.20    0.60
  -8  -5   7    0.20    1.00
   8   5  -7   -0.10    0.80
   7  -5  -7   10.10    1.10
   7  -5  -7    9.60    1.60
  -7  -5   7    9.60    1.60
  -7   5   7    9.00    1.00
   7   5  -7    8.90    1.30
   6  -5  -7   42.30    2.70
  -6  -5   7   42.10    2.60
  -6   5   7   40.00    1.90
   6   5  -7   42.30    2.10
  -5  -5   7   60.29    2.90
   5  -5  -7   57.39    3.00
   5   5  -7   60.99    2.50
  -5   5   7   60.49    2.30
  -4  -5   7   77.59    3.10
   4  -5  -7   73.49    3.20
  -4   5   7   73.19    2.70
   4   5  -7   71.69    2.70
   3  -5  -7   52.99    2.70
  -3  -5   7   46.60    2.40
   3   5  -7   53.89    2.20
  -3   5   7   49.70    2.10
  -2  -5   7   63.09    2.70
   2  -5  -7   61.09    2.80
  -2   5   7   66.99    2.50
   2   5  -7   64.09    2.50
  -1  -5   7   12.60    1.40
   1  -5  -7   12.80    1.50
   1   5  -7   11.30    1.30
   1   5  -7   11.90    1.00
  -1   5   7   10.60    1.20
   0  -5   7    6.50    1.00
   0  -5  -7   10.40    1.30
   0  -5   7    7.30    1.00
   0   5  -7    8.40    1.00
   0   5   7    9.70    1.20
   1  -5   7   24.20    1.60
  -1  -5  -7   21.30    1.70
   1   5   7   26.50    1.70
  -1   5  -7   24.10    1.60
   2  -5   7    7.90    1.10
  -2  -5  -7    6.20    1.10
   2  -5   7    8.60    1.10
  -2   5  -7    7.60    1.10
   2   5   7    7.90    1.20
   3  -5   7   14.80    1.40
   3  -5   7   13.10    1.50
  -3  -5  -7   14.40    1.60
  -3   5  -7   13.90    1.50
   3   5   7   14.90    1.60
  -4  -5  -7   34.00    2.20
   4  -5   7   28.90    1.90
   4   5   7   34.00    2.20
  -4   5  -7   32.40    2.20
  -5  -5  -7   24.40    2.20
   5  -5   7   17.10    1.70
   5   5   7   19.40    1.90
  -5   5  -7   17.30    2.00
   6  -5   7   -0.30    0.80
  -6  -5  -7    0.50    0.90
   6   5   7    0.40    0.90
  -6   5  -7   -1.60    1.10
  -7  -5  -7    6.10    1.50
   7  -5   7    5.10    1.30
   7   5   7    4.60    1.20
  -7   5  -7    6.10    1.60
   8  -5   7    0.90    1.10
  -8  -5  -7    0.10    1.20
   8   5   7    1.10    1.10
  -8   5  -7    1.50    1.40
 -11  -6   7   -0.90    1.20
  11  -6  -7    0.90    1.00
 -11   6   7    0.50    1.40
  11   6  -7    1.50    1.10
  10  -6  -7    0.00    0.80
 -10  -6   7   -0.60    1.10
 -10   6   7   -0.40    1.10
  10   6  -7    0.70    0.90
   9  -6  -7    3.10    1.00
  -9  -6   7    1.00    1.10
   9  -6  -7    1.80    1.30
   9   6  -7    2.10    1.00
  -8  -6   7    9.50    1.70
   8  -6  -7    8.40    1.70
   8   6  -7    9.00    1.40
   7  -6  -7   22.10    2.50
  -7  -6   7   19.20    2.20
   7   6  -7   22.60    1.90
   6  -6  -7    1.70    1.10
  -6  -6   7    1.50    1.10
   6   6  -7    1.30    0.80
  -6   6   7    0.50    0.70
  -5  -6   7    9.70    1.60
   5  -6  -7    9.20    1.60
   5   6  -7    6.10    1.10
  -5   6   7    7.80    1.10
   4  -6  -7   38.00    2.60
  -4  -6   7   35.30    2.30
   4   6  -7   35.10    2.10
  -4   6   7   34.10    1.80
   3  -6  -7   25.80    2.00
  -3  -6   7   23.40    2.10
  -3   6   7   24.00    1.60
   3   6  -7   24.90    1.70
   2  -6  -7   36.20    2.30
  -2  -6   7   38.30    2.20
   2   6  -7   38.70    2.10
  -2   6   7   38.90    2.10
   1  -6  -7   11.00    1.50
  -1  -6   7   11.70    1.50
  -1   6   7   12.10    1.30
   1   6  -7   11.50    1.40
   0  -6   7    6.00    1.20
   0  -6   7    4.70    0.90
   0  -6  -7    5.40    1.20
   0   6   7    4.00    1.00
   1  -6   7    8.10    1.20
   1  -6   7    7.30    1.10
  -1  -6  -7    9.70    1.40
  -1   6  -7    8.60    1.10
   1   6   7    7.20    1.20
  -2  -6  -7    7.80    1.30
   2  -6   7    8.90    1.30
   2  -6   7    6.60    1.10
   2   6   7   10.10    1.40
  -2   6  -7    6.80    1.10
  -3  -6  -7    3.50    1.00
   3  -6   7    4.20    1.00
   3   6   7    4.00    1.10
  -3   6  -7    2.20    1.00
   4  -6   7   13.20    1.60
  -4  -6  -7   14.90    1.80
  -4   6  -7   14.10    1.70
   4   6   7   11.90    1.60
   5  -6   7    8.10    1.40
  -5  -6  -7    8.70    1.50
  -5   6  -7    3.70    1.30
   5   6   7    7.40    1.30
   6  -6   7   -0.20    1.00
  -6  -6  -7    0.40    0.90
  -6   6  -7    0.90    1.30
   6   6   7    0.40    0.90
   7  -6   7    4.10    1.20
  -7  -6  -7    2.60    1.20
  -7   6  -7    2.90    1.50
   7   6   7    4.00    1.30
  -8  -6  -7    0.70    1.20
   8  -6   7    0.00    1.10
  -8   6  -7    0.40    1.50
   8   6   7   -0.40    1.00
 -10  -7   7    1.80    1.50
 -10   7   7    1.70    1.50
  10   7  -7    3.10    1.10
   9  -7  -7    2.20    1.30
  -9  -7   7    0.80    1.30
   9   7  -7    0.80    1.10
  -8  -7   7    1.20    1.10
   8  -7  -7    5.10    1.70
   8   7  -7    3.40    1.20
  -7  -7   7    1.40    1.20
   7  -7  -7    0.10    1.00
   7   7  -7    0.00    0.80
  -6  -7   7    2.70    1.20
   6  -7  -7   -0.30    0.90
   6   7  -7    0.60    0.80
  -6   7   7   -0.60    0.60
  -5  -7   7   20.30    2.20
   5  -7  -7   25.60    2.50
   5   7  -7   22.90    2.00
  -5   7   7   23.60    1.70
   4  -7  -7   29.50    2.70
  -4  -7   7   28.60    2.40
  -4   7   7   28.30    1.80
   4   7  -7   30.30    2.00
   3  -7  -7   16.90    2.00
  -3  -7   7   18.60    2.00
  -3   7   7   20.20    1.70
   3   7  -7   15.40    1.60
  -2  -7   7   27.90    2.10
   2  -7  -7   33.90    2.40
   2   7  -7   27.70    2.00
  -2   7   7   32.90    2.00
   1  -7  -7   29.10    2.30
  -1  -7   7   26.60    2.10
   1   7  -7   28.00    2.00
  -1   7   7   27.20    2.00
   0  -7   7    2.90    1.00
   0  -7  -7    3.60    1.10
   0   7   7    2.00    0.90
  -1  -7  -7   31.70    2.20
   1  -7   7   35.90    2.20
   1  -7   7   36.90    2.30
   1   7   7   35.40    2.30
   2  -7   7    4.30    1.10
  -2  -7  -7    6.00    1.30
   2  -7   7    3.60    1.00
   2   7   7    3.20    1.00
  -2   7  -7    5.10    1.30
   3  -7   7    2.10    1.00
  -3  -7  -7    2.00    0.90
   3   7   7    1.30    1.00
  -3   7  -7    3.40    1.10
  -4  -7  -7    2.60    1.10
   4  -7   7    1.40    1.00
   4   7   7    1.80    1.10
  -4   7  -7    3.30    1.20
  -5  -7  -7   -1.30    0.70
   5  -7   7   -0.40    0.80
  -5   7  -7   -0.90    0.90
   5   7   7   -0.10    0.80
   6  -7   7    1.20    1.00
  -6  -7  -7    0.90    1.10
   6   7   7    2.80    1.30
  -6   7  -7    1.00    1.40
  -7  -7  -7    5.00    1.60
   7  -7   7    2.90    1.40
   7   7   7    2.20    1.30
  -7   7  -7    0.90    1.30
  -9  -8   7    3.10    1.50
   9   8  -7    2.20    1.20
   8  -8  -7   -0.20    1.20
  -8  -8   7   -0.40    1.10
   8   8  -7    0.30    1.00
   7  -8  -7    0.60    1.10
  -7  -8   7    0.20    1.10
   7   8  -7   -0.20    0.90
  -6  -8   7    2.80    1.30
   6  -8  -7    5.30    1.60
   6   8  -7    2.70    1.00
  -5  -8   7    0.40    1.10
   5  -8  -7    2.80    1.30
   5   8  -7    2.10    0.90
  -5   8   7    2.10    0.90
  -4  -8   7    6.10    1.50
   4  -8  -7   11.30    1.90
  -4   8   7    9.20    1.40
   4   8  -7   10.30    1.50
  -3  -8   7    6.00    1.40
   3  -8  -7    6.50    1.50
  -3   8   7    8.40    1.30
   3   8  -7    8.10    1.40
  -2  -8   7   13.80    1.80
   2  -8  -7   16.50    2.10
   2   8  -7   16.20    1.80
  -2   8   7   12.70    1.50
  -1  -8   7    5.30    1.30
   1  -8  -7    6.40    1.50
  -1   8   7    5.50    1.30
   1   8  -7    4.20    1.10
   0  -8   7    5.40    1.20
   0  -8  -7    6.00    1.40
   0   8  -7    6.10    1.20
   0   8   7    5.70    1.20
   1  -8   7    0.90    0.90
   1  -8   7    1.60    0.90
  -1  -8  -7    1.80    0.90
   1   8   7    1.00    0.90
  -2  -8  -7    1.80    1.10
   2  -8   7    2.20    1.00
   2   8   7    2.00    1.00
  -3  -8  -7    1.00    0.90
   3  -8   7    0.50    0.90
   3   8   7   -0.50    0.80
  -4  -8  -7    2.00    1.10
   4  -8   7    0.20    1.00
   4   8   7   -1.30    0.90
  -4   8  -7   -1.00    1.40
  -5  -8  -7    1.80    1.10
   5  -8   7    1.10    1.10
  -5   8  -7   -1.40    1.20
   5   8   7    0.40    1.00
   6  -8   7    6.70    1.60
  -6  -8  -7    5.80    1.60
   6   8   7    7.50    1.70
  -6   8  -7    4.20    1.70
   8  -9  -7    4.80    1.90
  -8  -9   7    1.00    1.30
   8   9  -7    0.80    1.10
  -7  -9   7    0.30    1.10
   7  -9  -7    1.30    1.30
   7   9  -7   -0.40    0.80
   6  -9  -7   -0.80    1.30
  -6  -9   7    2.00    1.40
   6   9  -7    1.20    1.00
  -5  -9   7   -0.60    1.00
   5  -9  -7   -0.70    1.10
   5   9  -7    0.70    1.00
   4  -9  -7    0.10    1.00
  -4  -9   7    1.30    1.10
  -4   9   7   -0.60    0.80
   4   9  -7    1.10    1.00
  -3  -9   7    3.00    1.20
   3  -9  -7    3.00    1.40
  -3   9   7    5.40    1.30
   3   9  -7    5.10    1.30
  -2  -9   7    6.60    1.50
   2  -9  -7    5.20    1.60
   2   9  -7    2.70    1.20
  -2   9   7    5.40    1.20
  -1  -9   7    6.50    1.50
   1  -9  -7    5.90    1.40
   1   9  -7    7.00    1.40
  -1   9   7    7.70    1.40
   0  -9   7    1.00    0.80
   0  -9  -7    0.60    1.00
   0   9   7    0.80    0.90
   0   9  -7    1.50    1.10
   1  -9   7    7.50    1.50
  -1  -9  -7    8.80    1.70
   1   9   7   10.40    1.70
   2  -9   7    1.50    1.10
  -2  -9  -7    2.10    1.10
   2   9   7    2.80    1.20
   3  -9   7    2.60    1.20
  -3  -9  -7    0.30    1.10
   3   9   7    0.30    0.90
  -4  -9  -7    0.40    1.20
   4  -9   7   -0.30    1.00
   4   9   7    2.00    1.20
   5  -9   7    0.50    1.20
   5   9   7    1.10    1.20
  -6 -10   7    0.30    1.20
   6 -10  -7    1.00    1.40
   6  10  -7   -0.10    0.90
  -5 -10   7    0.90    1.20
   5 -10  -7   -1.40    1.20
   5  10  -7    0.80    1.00
  -4 -10   7   -0.70    1.20
   4 -10  -7   -1.40    1.30
   4  10  -7    0.30    1.00
  -4  10   7    0.00    1.00
  -3 -10   7   -0.20    1.20
   3 -10  -7    4.90    1.70
   3  10  -7    2.80    1.10
  -3  10   7    4.60    1.30
  -2 -10   7    1.80    1.30
   2 -10  -7    0.30    1.30
   2  10  -7    2.70    1.20
  -2  10   7    2.20    1.10
  -1 -10   7    1.20    1.20
   1 -10  -7    3.00    1.40
   1  10  -7    1.30    1.10
  -1  10   7    0.50    0.90
   0 -10  -7    3.70    1.50
   0 -10   7   -0.10    0.70
   0  10   7    3.40    1.30
   0  10  -7    3.50    1.20
  -1 -10  -7    0.40    1.20
  -1  10  -7    0.60    0.90
   1  10   7    2.20    1.20
   2 -10   7    3.80    1.40
  -2 -10  -7    5.30    1.60
   2  10   7    1.80    1.10
   3 -10   7    0.90    1.10
  -3 -10  -7    2.60    1.50
   3  10   7    0.70    1.00
  -3 -11   7    0.00    1.20
   3 -11  -7    1.50    1.40
  -3  11   7   -0.50    1.10
   3  11  -7   -1.30    1.10
  -2 -11   7    1.70    1.40
   2 -11  -7   -0.90    1.30
  -2  11   7   -0.20    1.10
   2  11  -7    0.80    1.10
  -1 -11   7    7.80    1.90
   1 -11  -7    4.80    1.80
   1  11  -7    6.80    1.60
  -1  11   7    5.60    1.50
   0 -11  -7    4.50    1.70
   0  11   7    2.10    1.40
   0  11  -7    3.80    1.40
  13   0  -8    2.90    1.10
  12   0  -8    1.30    0.90
  11   0  -8    1.00    0.80
  10   0  -8    0.00    0.60
 -10   0   8    0.90    0.90
 -10   0   8    0.60    0.90
  -9   0   8   -0.20    0.70
   9   0  -8   -0.20    0.60
   9   0  -8    0.00    0.80
   8   0  -8    1.30    0.90
   8   0  -8    0.20    0.20
  -8   0   8    0.80    0.70
  -7   0   8    5.30    0.90
   7   0  -8    5.80    0.90
   7   0  -8    7.70    1.30
   6   0  -8   13.10    1.00
   6   0  -8   14.40    1.50
  -6   0   8   11.90    1.30
   5   0  -8   29.60    1.80
   5   0  -8   30.70    1.30
  -5   0   8   31.80    1.60
   4   0  -8    0.00    0.40
  -4   0   8   -0.40    0.40
   4   0  -8   -0.30    0.50
   3   0  -8  176.48    4.50
   3   0  -8  176.78    3.60
  -3   0   8  175.68    4.40
   2   0  -8   18.30    1.30
  -2   0   8   18.80    1.30
   2   0  -8   18.70    0.80
  -1   0   8    4.60    0.70
   1   0  -8    4.60    0.50
   1   0  -8    5.10    0.90
   0   0  -8   42.20    2.00
   0   0   8   45.10    1.90
  -1   0  -8   11.50    1.30
   1   0   8    9.30    1.10
   2   0   8   69.79    2.50
  -2   0  -8   74.09    2.90
   3   0   8    9.50    1.10
  -3   0  -8    5.60    1.20
  -4   0  -8   36.70    2.20
   5   0   8   29.40    1.60
  -5   0  -8   24.50    2.00
  -6   0  -8   -1.10    0.90
  -7   0  -8   -0.40    1.00
  -8   0  -8    8.20    1.70
  -9   0  -8    0.60    1.40
  12  -1  -8    0.80    0.90
  12   1  -8    0.30    0.90
  11  -1  -8    1.10    0.80
  11   1  -8    1.30    0.90
 -11   1   8    0.40    1.10
 -10  -1   8    3.30    1.10
  10  -1  -8    5.20    1.00
  10   1  -8    4.20    1.00
 -10   1   8    3.70    1.10
   9  -1  -8    3.80    1.20
  -9  -1   8    1.80    0.90
   9  -1  -8    1.60    0.50
   9   1  -8    2.30    0.80
  -9   1   8    3.50    0.90
  -8  -1   8   18.40    1.70
   8  -1  -8   12.90    1.60
   8  -1  -8   19.60    1.30
   8   1  -8   18.30    1.30
   8   1  -8   18.00    2.10
  -8   1   8   17.50    1.40
  -7  -1   8   54.79    2.40
   7  -1  -8   55.89    2.00
   7  -1  -8   50.29    2.60
  -7   1   8   57.59    2.30
   7   1  -8   54.39    2.40
   6  -1  -8   16.80    1.70
   6  -1  -8   17.40    1.00
  -6  -1   8   19.50    1.50
   6   1  -8   18.20    1.20
  -6   1   8   16.00    1.30
   6   1  -8   17.30    1.40
   5  -1  -8    6.90    0.70
   5  -1  -8    7.20    1.10
  -5  -1   8    6.30    1.00
  -5   1   8    6.00    0.80
   5   1  -8    7.20    0.80
   5   1  -8    7.90    1.00
   4  -1  -8   36.00    1.20
   4  -1  -8   35.20    1.90
  -4  -1   8   35.60    1.70
  -4   1   8   38.10    1.70
   4   1  -8   37.90    1.50
   4   1  -8   34.20    1.70
   3  -1  -8   30.70    1.10
  -3  -1   8   31.70    1.60
   3  -1  -8   31.90    1.80
   3   1  -8   32.10    1.30
   3   1  -8   31.10    1.60
  -3   1   8   32.80    1.60
   2  -1  -8   77.99    2.80
  -2  -1   8   79.99    2.60
   2   1  -8   79.99    2.60
   2   1  -8   75.69    2.10
  -2   1   8   76.79    2.60
   1  -1  -8   78.19    2.80
  -1  -1   8   76.69    2.50
   1   1  -8   77.69    2.60
   1   1  -8   76.89    2.10
  -1   1   8   79.69    2.60
   0  -1   8   13.30    1.10
   0  -1  -8   14.80    1.40
   0   1  -8   14.30    0.90
   0   1   8   15.60    1.40
   0   1  -8   16.00    1.50
  -1  -1  -8    2.80    0.80
   1  -1   8    2.60    0.60
   1  -1   8    2.30    0.60
  -1   1  -8    2.40    0.90
   1   1   8    1.90    0.70
   2  -1   8    7.20    0.90
   2  -1   8    9.20    1.10
  -2  -1  -8    6.50    1.10
  -2   1  -8   10.00    1.30
   2   1   8    8.30    1.10
  -3  -1  -8    0.10    0.80
   3  -1   8    0.00    0.30
   3   1   8   -0.80    0.50
  -3   1  -8   -1.20    0.70
   4  -1   8   14.80    1.20
  -4  -1  -8   15.60    1.70
   4   1   8   18.60    1.60
  -4   1  -8   15.80    1.70
   5  -1   8    4.50    0.80
  -5  -1  -8    4.90    1.10
  -5   1  -8    4.70    1.10
   5   1   8    2.70    0.80
  -6  -1  -8    1.10    1.00
   6   1   8    1.30    0.80
  -6   1  -8   -0.10    1.00
  -7  -1  -8    1.80    1.20
  -7   1  -8    0.80    1.10
  -8  -1  -8    0.50    1.20
  -8   1  -8   -1.60    1.20
  12  -2  -8    6.10    1.40
 -12   2   8    6.20    1.70
  12   2  -8    4.70    1.20
 -11  -2   8    1.50    1.10
  11  -2  -8    2.50    0.90
 -11   2   8    1.20    1.20
  11   2  -8    0.50    0.80
  10  -2  -8    0.00    0.60
 -10  -2   8    0.00    0.80
  10   2  -8    0.50    0.80
   9  -2  -8    1.90    0.70
  -9  -2   8    4.50    1.20
   9  -2  -8    2.00    1.10
   9   2  -8    1.90    0.70
  -9   2   8    3.60    0.90
  -8  -2   8   18.00    1.80
   8  -2  -8   18.70    2.10
   8  -2  -8   17.50    1.30
   8   2  -8   17.40    1.40
  -8   2   8   17.10    1.40
   7  -2  -8   12.70    1.00
   7  -2  -8   14.90    1.80
  -7  -2   8   12.60    1.50
   7   2  -8   11.90    1.20
  -7   2   8   10.60    1.20
  -6  -2   8   25.50    1.70
   6  -2  -8   23.80    1.20
   6  -2  -8   24.00    1.90
  -6   2   8   24.40    1.50
   6   2  -8   23.10    1.60
  -5  -2   8   21.00    1.50
   5  -2  -8   18.80    1.00
   5  -2  -8   21.40    1.70
   5   2  -8   19.30    1.20
  -5   2   8   21.10    1.40
   5   2  -8   20.30    1.40
   4  -2  -8   20.40    1.60
  -4  -2   8   16.90    1.40
   4   2  -8   21.10    1.20
   4   2  -8   19.30    1.30
  -4   2   8   20.00    1.40
  -3  -2   8   99.49    3.10
   3  -2  -8  100.19    3.40
  -3   2   8   98.09    3.10
   3   2  -8   97.69    2.90
   3   2  -8  101.29    2.80
  -2  -2   8   52.19    2.10
   2  -2  -8   53.39    2.40
   2   2  -8   52.89    1.90
   2   2  -8   51.69    2.00
  -2   2   8   56.29    2.20
   1  -2  -8  110.69    3.50
  -1  -2   8  108.19    3.20
   1   2  -8  114.79    3.30
  -1   2   8  104.29    3.30
   1   2  -8  111.59    3.00
   0  -2   8   30.90    1.60
   0  -2  -8   31.60    1.80
   0   2   8   32.20    1.80
   0   2  -8   32.90    1.50
   0   2  -8   30.40    1.70
   1  -2   8    0.00    0.50
   1  -2   8    0.00    0.40
  -1  -2  -8   -0.10    0.60
  -1   2  -8   -0.30    0.50
   1   2   8   -0.50    0.50
   2  -2   8    2.60    0.70
  -2  -2  -8    1.60    0.80
   2  -2   8    1.70    0.60
  -2   2  -8    2.10    0.90
   2   2   8    1.50    0.70
   3  -2   8   25.60    1.40
  -3  -2  -8   25.50    1.90
   3  -2   8   28.60    1.60
  -3   2  -8   28.70    1.90
   3   2   8   29.40    1.70
   4  -2   8    0.60    0.60
  -4  -2  -8    1.60    0.90
   4  -2   8    1.60    0.70
  -4   2  -8    1.50    0.90
   4   2   8    1.80    0.80
  -5  -2  -8    1.30    0.90
   5  -2   8    1.70    0.90
  -5   2  -8    2.70    1.00
   5   2   8    2.30    0.90
  -6  -2  -8    4.90    1.30
  -6   2  -8    4.30    1.30
   6   2   8    3.00    0.90
  -7  -2  -8    3.10    1.30
  -7   2  -8    2.50    1.40
  -8  -2  -8    0.10    1.00
  -8   2  -8   -1.00    1.30
  12  -3  -8    2.80    1.10
 -12   3   8    1.60    1.40
  12   3  -8    0.10    0.90
 -11  -3   8    1.30    1.10
  11  -3  -8    1.90    0.90
 -11   3   8    2.60    1.30
  11   3  -8    0.80    0.90
  10  -3  -8    0.80    0.60
 -10  -3   8   -0.30    0.90
  10   3  -8    1.70    1.00
   9  -3  -8    1.30    0.70
   9  -3  -8    1.60    1.20
  -9  -3   8    0.50    0.90
   9   3  -8    1.40    0.80
   8  -3  -8   32.10    2.50
   8  -3  -8   32.30    1.70
  -8  -3   8   32.70    2.30
   8   3  -8   32.40    1.80
  -8   3   8   32.30    1.70
  -7  -3   8    1.90    0.90
   7  -3  -8    0.40    0.50
   7  -3  -8    2.00    1.10
  -7   3   8    1.90    0.70
   7   3  -8    1.50    0.80
  -6  -3   8   17.90    1.70
   6  -3  -8   17.30    1.90
   6   3  -8   16.60    1.30
  -6   3   8   17.30    1.30
  -5  -3   8   41.30    2.20
   5  -3  -8   38.10    2.30
   5   3  -8   43.90    1.90
  -5   3   8   46.20    2.00
  -4  -3   8   42.70    2.20
   4  -3  -8   40.30    2.30
  -4   3   8   41.80    2.00
   4   3  -8   40.10    1.70
   3  -3  -8   49.99    2.40
  -3  -3   8   49.00    2.30
  -3   3   8   48.00    2.10
   3   3  -8   51.59    2.00
   3   3  -8   50.59    1.90
   2  -3  -8  111.89    3.70
  -2  -3   8  112.29    3.40
  -2   3   8  108.49    3.40
   2   3  -8  118.09    3.20
   2   3  -8  116.89    3.20
  -1  -3   8  186.78    4.70
   1  -3  -8  187.28    5.10
   1   3  -8  188.78    4.50
   1   3  -8  186.28    4.60
  -1   3   8  187.78    4.80
   0  -3  -8   10.40    1.30
   0  -3   8   10.40    1.10
   0   3   8   11.90    1.30
   0   3  -8   11.40    1.20
   1  -3   8   11.90    1.20
  -1  -3  -8   10.70    1.30
   1  -3   8   11.20    1.10
  -1   3  -8   13.40    1.40
   1   3   8   11.60    1.30
  -2  -3  -8    7.00    1.20
   2  -3   8    9.90    1.10
  -2   3  -8    9.00    1.20
   2   3   8    8.60    1.20
  -3  -3  -8    3.90    0.90
   3  -3   8    5.40    1.00
   3  -3   8    4.20    0.80
  -3   3  -8    4.50    1.10
   3   3   8    5.10    1.00
   4  -3   8    0.80    0.70
  -4  -3  -8    1.70    0.90
   4  -3   8    3.40    0.70
  -4   3  -8    3.70    1.20
   4   3   8    2.90    0.80
   5  -3   8    3.00    0.90
  -5  -3  -8    2.00    1.00
  -5   3  -8    4.50    1.30
   5   3   8    3.20    1.00
  -6  -3  -8    5.70    1.50
   6  -3   8    4.70    1.10
  -6   3  -8    6.50    1.60
   6   3   8    6.10    1.20
  -7  -3  -8    0.00    1.00
   7  -3   8    0.70    1.30
  -7   3  -8   -0.50    1.20
   7   3   8   -0.60    0.60
  -8  -3  -8    1.40    1.10
  -8   3  -8    1.90    1.60
  12  -4  -8    0.30    1.00
 -12  -4   8   -0.40    1.30
  12   4  -8   -0.50    0.90
 -12   4   8    0.80    1.30
  11  -4  -8    0.90    0.60
 -11  -4   8   -0.20    1.10
  11   4  -8   -0.40    0.90
 -11   4   8    1.60    1.40
 -10  -4   8    0.80    1.20
  10  -4  -8    0.20    0.70
  10   4  -8    0.20    0.90
  -9  -4   8    6.20    1.50
   9  -4  -8    3.40    0.90
   9  -4  -8    6.30    1.60
   9   4  -8    5.00    1.10
   8  -4  -8    5.90    1.40
  -8  -4   8    5.70    1.40
   8   4  -8    5.30    1.10
  -8   4   8    7.10    1.00
   7  -4  -8    4.40    1.20
  -7  -4   8    7.70    1.50
   7   4  -8    3.90    0.90
  -7   4   8    4.10    0.80
  -6  -4   8   28.10    2.00
   6  -4  -8   27.20    2.30
   6   4  -8   25.70    1.70
  -6   4   8   27.20    1.60
   5  -4  -8   41.90    2.50
  -5  -4   8   46.50    2.50
   5   4  -8   45.70    2.00
  -5   4   8   47.20    2.10
   4  -4  -8  100.19    3.90
  -4  -4   8  102.19    3.70
  -4   4   8  103.59    3.30
   4   4  -8  103.99    3.20
  -3  -4   8   84.49    3.20
   3  -4  -8   87.49    3.50
   3   4  -8   88.89    2.90
  -3   4   8   83.79    2.90
   2  -4  -8   44.00    2.40
  -2  -4   8   38.00    2.10
  -2   4   8   39.90    2.10
   2   4  -8   31.30    1.70
   2   4  -8   41.80    1.70
   1  -4  -8   63.79    2.90
  -1  -4   8   60.69    2.50
   1   4  -8   67.69    2.40
  -1   4   8   59.79    2.50
   0  -4  -8   13.00    1.50
   0  -4   8   15.00    1.40
   0   4  -8   18.10    1.40
   0   4   8   17.20    1.40
   1  -4   8    0.80    0.70
  -1  -4  -8    0.40    0.70
   1  -4   8    0.10    0.60
  -1   4  -8    0.90    0.70
   1   4   8    0.00    0.70
   2  -4   8   32.10    1.80
  -2  -4  -8   39.60    2.30
   2  -4   8   35.70    1.90
   2   4   8   35.90    2.00
  -2   4  -8   33.10    2.00
   3  -4   8    7.70    1.00
   3  -4   8    6.10    1.10
  -3  -4  -8    9.80    1.40
  -3   4  -8    8.20    1.40
   3   4   8    6.10    1.10
   4  -4   8   26.50    1.90
  -4  -4  -8   27.40    2.10
   4   4   8   28.80    1.90
  -4   4  -8   30.80    2.30
  -5  -4  -8    6.40    1.40
   5  -4   8    8.40    1.30
   5   4   8    5.30    1.10
  -5   4  -8    9.50    1.70
   6  -4   8    1.50    0.90
  -6  -4  -8    1.50    1.10
   6   4   8    2.10    1.00
  -6   4  -8    1.40    1.20
  -7  -4  -8    0.80    1.10
   7  -4   8    0.90    1.00
  -7   4  -8    0.90    1.40
   7   4   8   -0.40    0.90
   8  -4   8    0.80    1.10
  -8  -4  -8    0.10    1.30
  -8   4  -8   -0.20    1.50
 -11  -5   8    1.30    1.30
  11   5  -8    1.10    1.10
 -11   5   8   -0.30    1.30
 -10  -5   8    0.70    1.10
  10   5  -8    1.60    1.00
   9  -5  -8    5.20    1.70
  -9  -5   8    3.20    1.30
   9   5  -8    2.80    1.00
  -8  -5   8    2.70    1.10
   8  -5  -8    2.80    1.40
   8   5  -8    3.30    0.90
   7  -5  -8    9.30    1.80
  -7  -5   8    7.40    1.60
  -7   5   8    7.20    1.00
   7   5  -8    8.00    1.30
   6  -5  -8   13.30    1.80
  -6  -5   8   18.50    2.00
   6   5  -8   16.10    1.50
  -6   5   8   15.00    1.40
  -5  -5   8   59.79    3.00
   5  -5  -8   70.29    3.40
   5   5  -8   63.79    2.60
  -5   5   8   64.19    2.50
  -4  -5   8   37.60    2.30
   4  -5  -8   38.00    2.50
   4   5  -8   37.80    2.10
  -4   5   8   35.90    2.00
  -3  -5   8   18.70    1.80
   3  -5  -8   22.30    2.10
   3   5  -8   25.40    1.70
  -3   5   8   20.10    1.60
   2  -5  -8   60.19    2.90
  -2  -5   8   55.59    2.70
  -2   5   8   60.29    2.50
   2   5  -8   58.89    2.50
   1  -5  -8    8.30    1.30
  -1  -5   8    9.50    1.30
  -1   5   8    7.50    1.10
   1   5  -8   10.40    1.30
   0  -5   8   26.90    1.90
   0  -5  -8   31.00    2.10
   0   5  -8   29.50    1.70
   0   5   8   29.80    1.90
   1  -5   8    7.50    1.10
  -1  -5  -8   10.00    1.40
  -1   5  -8    7.40    1.10
   1   5   8   11.00    1.40
   2  -5   8    7.50    1.20
   2  -5   8    7.30    1.10
  -2  -5  -8    6.70    1.30
   2   5   8    6.30    1.20
  -2   5  -8    6.60    1.20
   3  -5   8    0.80    0.80
  -3  -5  -8   -0.30    0.70
   3  -5   8    1.20    0.90
  -3   5  -8   -1.50    0.80
   3   5   8    1.00    0.80
   4  -5   8    9.00    1.40
  -4  -5  -8    8.10    1.40
  -4   5  -8    7.90    1.50
   4   5   8    7.20    1.30
   5  -5   8    2.30    1.00
  -5  -5  -8    0.40    0.90
   5   5   8    1.80    0.90
  -5   5  -8    0.80    1.00
   6  -5   8    5.00    1.30
  -6  -5  -8    4.80    1.30
  -6   5  -8    3.60    1.50
   6   5   8    3.60    1.20
  -7  -5  -8    0.60    1.00
   7  -5   8    1.70    1.10
   7   5   8    2.90    1.30
  -7   5  -8   -0.20    1.30
 -11  -6   8    1.70    1.40
 -11   6   8   -0.20    1.40
  11   6  -8    0.60    1.10
 -10  -6   8    0.50    1.30
  10   6  -8    1.30    1.00
   9  -6  -8    1.90    1.30
  -9  -6   8    0.70    1.20
   9   6  -8    1.40    1.00
  -8  -6   8   -1.30    1.00
   8  -6  -8    0.10    1.00
   8   6  -8   -1.40    0.80
  -7  -6   8    5.40    1.50
   7  -6  -8    3.50    1.40
  -7   6   8    2.90    1.10
   7   6  -8    5.60    1.20
  -6  -6   8    1.40    1.10
   6  -6  -8    0.90    1.10
  -6   6   8   -0.10    0.70
   6   6  -8   -0.90    0.80
  -5  -6   8   52.69    2.90
   5  -6  -8   56.29    3.20
  -5   6   8   51.19    2.40
   5   6  -8   51.49    2.50
  -4  -6   8   18.20    2.10
   4  -6  -8   21.10    2.30
   4   6  -8   18.00    1.70
  -4   6   8   21.00    1.70
  -3  -6   8   71.69    3.30
   3  -6  -8   79.59    3.60
   3   6  -8   74.29    3.00
  -3   6   8   79.19    3.10
   2  -6  -8   31.40    2.40
  -2  -6   8   29.10    2.10
   2   6  -8   26.00    1.80
  -2   6   8   27.50    2.00
   1  -6  -8   35.40    2.40
  -1  -6   8   34.70    2.20
   1   6  -8   34.30    2.00
  -1   6   8   34.80    2.10
   0  -6   8    5.30    1.10
   0  -6  -8    3.70    1.10
   0   6   8    6.00    1.20
   1  -6   8    2.60    0.90
  -1  -6  -8    5.20    1.20
   1  -6   8    5.30    1.10
  -1   6  -8    6.00    1.20
   1   6   8    2.20    0.90
   2  -6   8   19.20    1.80
  -2  -6  -8   21.70    2.10
   2  -6   8   20.30    1.80
  -2   6  -8   22.00    1.80
   2   6   8   20.30    2.00
   3  -6   8   23.50    1.90
  -3  -6  -8   23.90    2.00
   3   6   8   31.50    2.10
  -3   6  -8   28.60    2.20
  -4  -6  -8   -0.10    0.80
   4  -6   8   -0.20    0.80
  -4   6  -8   -0.70    1.00
   4   6   8   -0.30    0.80
   5  -6   8    1.30    1.00
  -5  -6  -8   -0.40    0.90
   5   6   8   -0.70    0.90
  -5   6  -8    1.40    1.20
   6  -6   8    0.10    1.00
  -6  -6  -8    0.70    1.00
   6   6   8    0.40    1.00
  -6   6  -8   -1.60    1.00
   7  -6   8    0.10    1.20
  -7  -6  -8    1.20    1.20
  -7   6  -8    1.90    1.60
   7   6   8    0.00    1.10
 -10  -7   8    1.40    1.50
  10   7  -8   -1.90    0.80
   9  -7  -8   -0.10    1.30
  -9  -7   8    1.20    1.30
   9   7  -8    1.20    1.10
   8  -7  -8    3.10    1.40
  -8  -7   8    3.80    1.40
   8   7  -8    2.30    1.10
  -7  -7   8    0.90    1.10
   7  -7  -8    1.30    1.10
   7   7  -8    0.40    1.00
   6  -7  -8   15.30    2.20
  -6  -7   8   12.20    1.90
   6   7  -8   12.00    1.60
  -6   7   8   12.50    1.50
  -5  -7   8   10.40    1.80
   5  -7  -8   15.10    2.10
   5   7  -8   14.20    1.70
  -5   7   8   11.90    1.40
   4  -7  -8   13.80    2.00
  -4  -7   8    9.90    1.70
  -4   7   8   12.20    1.50
   4   7  -8    8.70    1.40
  -3  -7   8    9.10    1.60
   3  -7  -8    4.90    1.40
  -3   7   8    6.10    1.20
   3   7  -8    5.40    1.10
  -2  -7   8    3.70    1.20
   2  -7  -8    3.10    1.20
   2   7  -8    3.50    1.00
  -2   7   8    3.00    1.00
  -1  -7   8    6.10    1.30
   1  -7  -8    4.50    1.30
   1   7  -8    3.40    1.00
  -1   7   8    5.00    1.20
   0  -7   8    1.30    0.90
   0  -7  -8    1.40    1.00
   0   7   8    1.70    1.00
   0   7  -8    2.10    1.00
   1  -7   8    7.60    1.30
   1  -7   8    8.30    1.40
  -1  -7  -8    8.80    1.70
   1   7   8    6.80    1.30
  -2  -7  -8    1.10    0.90
   2  -7   8    0.80    0.80
   2   7   8    1.50    0.90
  -3  -7  -8    6.80    1.50
   3  -7   8    6.40    1.40
  -3   7  -8    4.70    1.30
   3   7   8    5.30    1.30
  -4  -7  -8   -0.50    1.00
   4  -7   8   -0.40    0.90
  -4   7  -8    0.70    1.10
   4   7   8    0.20    1.00
  -5  -7  -8    2.30    1.20
   5  -7   8    1.40    1.10
  -5   7  -8    1.40    1.30
   5   7   8    0.60    1.00
   6  -7   8    1.10    1.20
  -6  -7  -8    1.70    1.30
  -6   7  -8   -1.70    1.30
   6   7   8    2.00    1.30
   9  -8  -8    0.50    1.40
  -9  -8   8    1.30    1.30
   9   8  -8   -0.20    1.00
   8  -8  -8    3.40    1.60
  -8  -8   8    3.40    1.60
   8   8  -8    1.90    1.20
   7  -8  -8    0.80    1.30
  -7  -8   8   -1.80    0.90
   7   8  -8    0.30    1.00
   6  -8  -8    8.70    1.90
  -6  -8   8   10.60    1.90
   6   8  -8    8.80    1.50
   5  -8  -8    5.90    1.60
  -5  -8   8    5.40    1.50
  -5   8   8    3.90    1.10
   5   8  -8    5.80    1.20
  -4  -8   8    2.30    1.20
   4  -8  -8   -0.10    1.20
   4   8  -8    0.90    1.00
  -4   8   8    1.50    0.90
  -3  -8   8    3.90    1.30
   3  -8  -8    5.10    1.50
   3   8  -8    3.50    1.10
  -3   8   8    2.90    1.10
   2  -8  -8    3.60    1.40
  -2  -8   8    3.30    1.30
  -2   8   8    6.50    1.40
   2   8  -8    3.90    1.10
  -1  -8   8    5.40    1.40
   1  -8  -8    3.30    1.20
  -1   8   8    5.20    1.30
   1   8  -8    3.20    1.00
   0  -8  -8   -0.90    0.90
   0  -8   8    1.30    0.90
   0   8   8    0.30    0.90
   0   8  -8    0.80    1.00
   1  -8   8    5.00    1.30
   1  -8   8    6.00    1.40
  -1  -8  -8    7.00    1.60
   1   8   8    6.80    1.40
   2  -8   8    2.70    1.20
  -2  -8  -8    1.60    1.00
   2   8   8    3.60    1.20
  -3  -8  -8    0.80    1.10
   3  -8   8   -0.20    0.70
   3   8   8   -0.30    0.80
   4  -8   8   -0.90    1.00
  -4  -8  -8    1.30    1.10
   4   8   8    0.70    1.10
  -5  -8  -8    2.60    1.30
   5  -8   8    1.50    1.10
   5   8   8    1.50    1.20
  -7  -9   8    2.20    1.50
   7  -9  -8    0.20    1.40
   7   9  -8    0.70    1.00
   6  -9  -8    1.50    1.20
  -6  -9   8    2.90    1.50
   6   9  -8    0.10    1.10
   5  -9  -8   -1.20    1.20
  -5  -9   8    4.00    1.40
  -5   9   8    4.00    1.20
   5   9  -8    1.90    1.20
  -4  -9   8    2.40    1.40
   4  -9  -8    0.60    1.30
  -4   9   8    1.90    1.10
   4   9  -8    1.20    1.10
   3  -9  -8    3.50    1.60
  -3  -9   8    3.00    1.40
   3   9  -8    2.90    1.10
  -3   9   8    4.20    1.20
   2  -9  -8   12.00    2.20
  -2  -9   8   13.90    2.10
   2   9  -8   10.10    1.60
  -2   9   8   18.20    2.00
   1  -9  -8    3.70    1.50
  -1  -9   8    5.00    1.50
   1   9  -8    5.10    1.40
  -1   9   8    4.30    1.40
   0  -9   8    1.00    0.90
   0  -9  -8    0.70    1.30
   0   9   8    1.90    1.20
   0   9  -8    2.80    1.20
  -1  -9  -8    1.30    1.20
   1   9   8   -0.40    0.90
   2  -9   8    0.20    1.00
  -2  -9  -8    0.20    1.10
   2   9   8   -0.30    1.00
  -3  -9  -8    0.50    1.20
   3  -9   8   -0.60    0.90
   3   9   8   -0.50    1.10
  -5 -10   8    0.30    1.20
   5 -10  -8   -0.60    1.40
   5  10  -8    0.80    1.10
  -4 -10   8    2.10    1.50
   4 -10  -8    2.10    1.50
   4  10  -8    3.60    1.40
  -4  10   8    2.60    1.30
  -3 -10   8    0.30    1.20
   3 -10  -8    1.30    1.50
  -3  10   8    2.00    1.20
   3  10  -8    2.00    1.20
  -2 -10   8    5.80    1.80
   2 -10  -8    4.00    1.70
   2  10  -8    5.50    1.50
  -2  10   8    5.40    1.30
   1 -10  -8    1.20    1.50
  -1 -10   8    0.70    1.30
   1  10  -8    1.80    1.20
  -1  10   8    1.10    1.20
   0 -10  -8    2.80    1.50
   0  10  -8    3.30    1.20
   0  10   8    1.40    1.20
  -1 -10  -8    4.60    1.70
   1  10   8    3.80    1.30
  -1  10  -8    4.60    1.50
  12   0  -9    2.90    1.10
  11   0  -9    1.10    0.80
 -10   0   9    1.00    1.00
  10   0  -9    0.50    0.70
   9   0  -9    0.30    0.40
  -9   0   9    1.30    0.80
   9   0  -9   -0.50    0.90
   8   0  -9   12.50    1.20
  -8   0   9   14.30    1.60
   8   0  -9   11.30    1.50
   7   0  -9    0.40    0.80
   7   0  -9    0.70    0.50
  -7   0   9    1.00    0.70
   6   0  -9    7.00    1.20
  -6   0   9    7.80    1.20
   6   0  -9    8.80    0.90
   5   0  -9  127.49    4.00
  -5   0   9  129.09    3.70
   5   0  -9  126.39    3.10
   4   0  -9    0.80    0.70
  -4   0   9    0.70    0.60
   4   0  -9    0.60    0.70
  -3   0   9    1.50    0.70
   3   0  -9    2.70    0.90
  -2   0   9   48.20    2.10
   2   0  -9   49.40    2.30
  -1   0   9    1.40    0.70
   1   0  -9    1.50    0.90
   0   0  -9    5.40    1.00
   0   0   9    5.50    0.90
   1   0   9   62.79    2.50
  -1   0  -9   65.69    2.80
  -2   0  -9    0.90    0.80
   2   0   9    0.30    0.60
   3   0   9   26.10    1.70
  -3   0  -9   19.20    1.90
  -4   0  -9    6.60    1.40
   4   0   9    0.60    0.50
   5   0   9   -0.60    0.60
  -5   0  -9    0.40    1.00
  -6   0  -9    1.30    1.00
  -7   0  -9   -1.00    1.10
  -8   0  -9    3.00    1.50
  12  -1  -9    2.60    1.10
  12   1  -9    3.50    1.10
  11  -1  -9    1.60    0.90
 -11  -1   9    1.00    1.10
  11   1  -9    1.70    0.90
 -11   1   9    0.80    1.10
 -10  -1   9    1.40    0.90
  10  -1  -9    0.50    0.40
  10  -1  -9   -0.10    1.00
  10   1  -9    0.60    0.70
 -10   1   9    0.80    0.90
  -9  -1   9    3.50    1.10
   9  -1  -9    3.80    0.80
   9  -1  -9    5.20    1.30
  -9   1   9    3.20    1.00
   9   1  -9    3.50    0.80
   8  -1  -9    0.80    0.90
  -8  -1   9    1.90    0.90
   8  -1  -9    2.60    0.70
  -8   1   9    2.70    0.90
   8   1  -9    0.60    0.40
   7  -1  -9    6.00    1.20
  -7  -1   9    6.50    1.20
   7  -1  -9    7.00    0.90
  -7   1   9    5.60    1.00
   7   1  -9    6.70    1.20
   7   1  -9    7.40    1.00
   6  -1  -9   19.10    1.90
  -6  -1   9   20.50    1.80
   6   1  -9   20.80    1.80
  -6   1   9   20.20    1.40
   6   1  -9   22.80    1.30
   5  -1  -9    8.30    1.30
  -5  -1   9   11.30    1.40
  -5   1   9    9.80    1.20
   5   1  -9    7.30    1.10
   5   1  -9   10.60    1.00
  -4  -1   9    7.50    1.10
   4  -1  -9    8.60    1.30
   4   1  -9    7.80    1.10
   4   1  -9    7.20    0.80
  -4   1   9    7.00    1.00
  -3  -1   9    2.10    0.70
   3  -1  -9    1.40    0.80
   3   1  -9    3.70    0.80
   3   1  -9    3.20    0.60
  -3   1   9    1.90    0.70
   2  -1  -9  117.89    3.80
  -2  -1   9  113.29    3.40
   2   1  -9  121.89    3.60
   2   1  -9  114.79    2.90
  -2   1   9  117.69    3.50
  -1  -1   9  194.38    4.90
   1  -1  -9  198.98    5.30
  -1   1   9  190.48    5.00
   1   1  -9  201.78    5.10
   0  -1  -9  261.47    6.40
   0  -1   9  265.17    6.00
   0   1  -9  256.57    6.30
   0   1   9  267.87    6.20
   1  -1   9    1.40    0.70
  -1  -1  -9    2.10    0.90
   1   1   9    0.70    0.70
  -1   1  -9    0.60    0.70
  -2  -1  -9   31.80    2.20
   2  -1   9   29.80    1.60
  -2   1  -9   30.10    2.00
   2   1   9   33.80    1.90
  -3  -1  -9    4.00    1.10
   3  -1   9    4.80    0.90
   3   1   9    6.90    1.10
  -3   1  -9    5.40    1.20
   4  -1   9   10.10    1.20
  -4  -1  -9    8.70    1.40
   4   1   9    9.20    1.30
  -4   1  -9   10.10    1.50
  -5  -1  -9    1.40    1.10
  -5   1  -9    0.00    1.00
   5   1   9   -0.10    0.40
  -6  -1  -9    8.10    1.60
  -6   1  -9    7.60    1.60
   6   1   9    4.40    1.20
  -7  -1  -9    1.40    1.30
  -7   1  -9    2.80    1.40
  -8  -1  -9    1.70    1.40
  -8   1  -9    2.50    1.60
  12  -2  -9    1.20    1.00
  12   2  -9    0.30    0.90
 -12   2   9   -0.10    1.30
  11  -2  -9    0.40    0.50
 -11  -2   9   -1.10    1.00
  11   2  -9    1.70    1.00
 -11   2   9    0.00    1.20
  10  -2  -9    0.50    0.70
 -10  -2   9    0.90    1.00
  10  -2  -9    0.70    1.20
  10   2  -9    3.20    1.00
  -9  -2   9    1.40    1.00
   9  -2  -9    2.10    0.70
   9  -2  -9    0.80    1.00
  -9   2   9    2.10    0.80
   9   2  -9    0.60    0.70
   8  -2  -9    2.00    1.00
  -8  -2   9    2.50    0.90
  -8   2   9    1.70    0.80
   8   2  -9    2.50    0.80
  -7  -2   9    0.90    0.80
   7  -2  -9    1.00    1.00
   7   2  -9   -0.20    0.30
  -7   2   9    0.30    0.60
   6  -2  -9    7.20    1.40
  -6  -2   9    9.90    1.40
   6   2  -9    9.50    1.00
  -6   2   9    9.50    1.20
   5  -2  -9   28.60    2.00
  -5  -2   9   27.10    1.80
   5   2  -9   29.80    1.70
   5   2  -9   28.30    1.50
  -5   2   9   28.90    1.60
   4  -2  -9   12.20    1.50
  -4  -2   9   15.00    1.50
   4   2  -9   12.90    1.30
   4   2  -9   14.00    1.10
  -4   2   9   12.70    1.30
   3  -2  -9   19.60    1.80
  -3  -2   9   20.60    1.50
   3   2  -9   19.30    1.20
   3   2  -9   19.10    1.40
  -3   2   9   19.90    1.40
   2  -2  -9   19.90    1.90
  -2  -2   9   20.10    1.70
   2   2  -9   19.10    1.20
   2   2  -9   19.00    1.50
  -2   2   9   20.60    1.40
   1  -2  -9    4.30    1.10
  -1  -2   9    4.40    1.00
   1   2  -9    3.50    0.90
  -1   2   9    3.20    0.80
   1   2  -9    3.40    0.70
   0  -2  -9  105.29    3.70
   0  -2   9  109.69    3.40
   0   2  -9  113.79    3.10
   0   2  -9  114.09    3.60
   0   2   9  107.89    3.50
  -1  -2  -9   10.60    1.40
   1  -2   9   11.00    1.20
  -1   2  -9    8.50    1.30
   1   2   9   10.20    1.30
   2  -2   9    4.60    0.90
  -2  -2  -9    7.30    1.30
   2   2   9    8.10    1.30
  -2   2  -9    5.50    1.20
  -3  -2  -9   10.70    1.60
   3  -2   9   12.40    1.30
   3   2   9   10.40    1.40
  -3   2  -9   12.60    1.70
   4  -2   9    4.20    0.90
  -4  -2  -9    3.20    1.10
  -4   2  -9    3.50    1.20
   4   2   9    5.60    1.20
  -5  -2  -9    1.60    1.00
   5   2   9    0.50    0.90
  -5   2  -9    2.30    1.20
  -6  -2  -9    1.70    1.10
   6   2   9   -0.30    0.60
  -6   2  -9    2.70    1.40
  -7  -2  -9   -1.30    0.90
  -7   2  -9    2.50    1.40
 -12  -3   9    0.10    1.20
  12   3  -9    0.40    0.90
 -12   3   9   -0.90    1.30
 -11  -3   9    1.20    1.30
  11   3  -9    1.00    0.90
 -11   3   9   -1.40    1.10
 -10  -3   9   -0.90    1.00
  10  -3  -9    1.50    1.40
  10   3  -9   -0.60    0.80
  -9  -3   9    8.70    1.60
   9  -3  -9    4.20    1.50
  -9   3   9    6.70    1.30
   9   3  -9    7.20    1.20
   8  -3  -9    1.80    1.10
  -8  -3   9    2.50    1.10
   8   3  -9    2.40    0.80
  -8   3   9    3.40    0.90
   7  -3  -9    0.80    1.00
  -7  -3   9   -0.10    0.80
  -7   3   9    0.20    0.70
   7   3  -9    0.40    0.70
   6  -3  -9    6.70    1.40
  -6  -3   9    4.90    1.20
   6   3  -9    5.30    0.90
  -6   3   9    7.80    1.10
   5  -3  -9   15.90    1.90
  -5  -3   9   13.00    1.50
   5   3  -9    9.40    1.10
  -5   3   9   15.70    1.40
  -4  -3   9    2.00    0.80
   4  -3  -9    4.20    1.20
   4   3  -9    2.40    0.70
  -4   3   9    2.90    0.90
  -3  -3   9   19.10    1.50
   3  -3  -9   18.70    1.80
  -3   3   9   18.20    1.40
   3   3  -9   17.30    1.30
   3   3  -9   21.20    1.40
  -2  -3   9   44.60    2.20
   2  -3  -9   51.39    2.60
   2   3  -9   55.09    2.20
   2   3  -9   51.29    2.00
  -2   3   9   49.50    2.30
  -1  -3   9   11.00    1.30
   1  -3  -9   13.70    1.60
   1   3  -9   14.60    1.30
  -1   3   9   13.50    1.50
   1   3  -9   14.20    1.40
   0  -3  -9   59.89    2.80
   0  -3   9   58.39    2.50
   0   3  -9   64.89    2.60
   0   3  -9   62.79    2.40
   0   3   9   60.69    2.60
   1  -3   9   23.10    1.50
  -1  -3  -9   23.10    1.90
   1  -3   9   20.90    1.50
   1   3   9   19.80    1.60
  -1   3  -9   21.70    1.60
  -2  -3  -9   11.70    1.60
   2  -3   9   11.40    1.20
   2   3   9   10.90    1.40
  -2   3  -9   10.40    1.40
  -3  -3  -9    7.10    1.20
   3  -3   9    6.00    1.50
   3  -3   9    6.50    1.00
  -3   3  -9    6.40    1.30
   3   3   9    6.40    1.20
  -4  -3  -9    2.40    1.10
  -4   3  -9    4.20    1.30
   4   3   9    2.00    0.90
  -5  -3  -9    0.60    1.00
   5   3   9    1.70    1.00
  -5   3  -9    2.60    1.30
  -6  -3  -9    2.60    1.20
  -6   3  -9    2.50    1.40
   6   3   9    1.90    1.10
  -7  -3  -9   -0.50    1.10
   7   3   9   -0.70    0.80
  -7   3  -9    2.60    1.50
 -11  -4   9    2.20    1.40
 -11   4   9    2.30    1.50
  11   4  -9    1.60    0.90
 -10  -4   9    2.30    1.40
  10  -4  -9    0.10    1.10
  10   4  -9    1.40    1.00
   9  -4  -9    0.90    1.10
  -9  -4   9    1.40    1.00
   9   4  -9    0.70    0.90
   8  -4  -9    5.70    1.50
  -8  -4   9    3.90    1.30
   8   4  -9    4.30    1.00
  -8   4   9    3.90    0.90
   7  -4  -9    2.00    1.20
  -7  -4   9    1.20    0.90
  -7   4   9    0.80    0.70
   7   4  -9    0.40    0.80
   6  -4  -9   14.00    2.00
  -6  -4   9   13.10    1.80
  -6   4   9   12.10    1.30
   6   4  -9   11.10    1.30
  -5  -4   9    3.20    1.10
   5  -4  -9    3.20    1.20
   5   4  -9    2.30    0.80
  -5   4   9    2.20    0.90
  -4  -4   9   46.60    2.50
   4  -4  -9   49.10    2.80
   4   4  -9   37.50    2.00
  -4   4   9   44.80    2.20
  -3  -4   9   10.00    1.40
   3  -4  -9   11.30    1.60
  -3   4   9   11.80    1.40
   2  -4  -9    7.50    1.40
  -2  -4   9    7.20    1.20
  -2   4   9    8.30    1.20
   2   4  -9    8.80    1.10
  -1  -4   9   15.90    1.60
   1  -4  -9   14.60    1.80
   1   4  -9   17.20    1.40
  -1   4   9   16.10    1.50
   1   4  -9   16.00    1.30
   0  -4  -9   13.00    1.60
   0  -4   9   15.50    1.50
   0   4   9   14.50    1.60
   0   4  -9   13.90    1.40
   0   4  -9   14.30    1.40
  -1  -4  -9   12.90    1.60
   1  -4   9   15.10    1.50
   1  -4   9   10.00    1.20
  -1   4  -9   13.80    1.50
   1   4   9   14.10    1.50
  -2  -4  -9    7.00    1.30
   2  -4   9    7.30    1.10
   2  -4   9    7.20    1.10
   2   4   9    6.70    1.30
  -2   4  -9    7.10    1.30
  -3  -4  -9   -0.30    0.90
   3  -4   9    1.70    0.80
   3  -4   9    0.90    0.70
   3   4   9    0.50    0.80
  -3   4  -9    0.90    1.00
  -4  -4  -9    2.70    1.00
   4  -4   9    1.40    0.90
  -4   4  -9    1.70    1.20
   4   4   9    1.80    1.00
  -5  -4  -9    1.30    1.10
   5   4   9    1.30    1.00
  -5   4  -9    5.00    1.50
  -6  -4  -9    1.50    1.20
  -6   4  -9    1.20    1.40
   6   4   9    0.70    1.00
  -7  -4  -9   -1.30    1.10
  -7   4  -9    0.70    1.50
   7   4   9   -0.70    1.00
 -11  -5   9    0.50    1.40
  11   5  -9    0.50    1.00
 -11   5   9    1.70    1.70
  10  -5  -9   -0.10    1.40
 -10  -5   9   -0.60    1.10
  10   5  -9    1.10    0.90
  -9  -5   9    1.70    1.20
   9  -5  -9    2.00    1.20
   9   5  -9    2.90    1.00
  -8  -5   9    0.20    1.10
   8  -5  -9    2.10    1.30
   8   5  -9    0.50    0.90
   7  -5  -9    2.40    1.30
  -7  -5   9   -0.20    1.00
   7   5  -9    0.60    0.80
  -7   5   9    1.70    0.80
   6  -5  -9    3.70    1.30
  -6  -5   9    2.40    1.10
   6   5  -9    2.00    0.90
  -6   5   9    3.30    1.00
   5  -5  -9    9.00    1.60
  -5  -5   9   16.80    2.00
  -5   5   9   11.70    1.40
   5   5  -9   13.90    1.50
  -4  -5   9   11.80    1.60
   4  -5  -9   10.20    1.70
  -4   5   9   11.40    1.40
   4   5  -9   10.60    1.30
  -3  -5   9   -0.30    0.80
   3  -5  -9    1.30    1.00
   3   5  -9    1.00    0.80
  -3   5   9    0.20    0.70
   2  -5  -9   11.60    1.60
  -2  -5   9   10.40    1.40
  -2   5   9    9.40    1.40
   2   5  -9   10.60    1.30
  -1  -5   9    8.60    1.30
   1  -5  -9    6.20    1.30
   1   5  -9    9.30    1.30
  -1   5   9    7.20    1.20
   0  -5  -9    7.60    1.30
   0  -5   9    9.30    1.40
   0   5  -9    9.50    1.30
   0   5  -9    7.50    1.20
   0   5   9    9.40    1.40
   1  -5   9    9.00    1.30
   1  -5   9    6.90    1.20
  -1  -5  -9    9.20    1.60
  -1   5  -9    7.80    1.20
   1   5   9   10.60    1.60
   2  -5   9   11.40    1.40
   2  -5   9   13.50    1.60
  -2  -5  -9   13.40    1.70
  -2   5  -9   14.70    1.70
   2   5   9   12.80    1.60
   3  -5   9   15.20    1.70
  -3  -5  -9   18.10    2.10
  -3   5  -9   16.20    1.90
   3   5   9   18.20    2.00
   4  -5   9    3.50    1.10
  -4  -5  -9    3.80    1.20
  -4   5  -9    5.20    1.40
   4   5   9    4.40    1.20
  -5  -5  -9   -0.10    1.10
   5  -5   9    0.60    0.90
   5   5   9    0.60    1.10
  -5   5  -9    1.30    1.30
  -6  -5  -9    0.40    1.00
   6  -5   9    0.70    1.00
  -6   5  -9   -0.30    1.40
   6   5   9    0.20    1.00
  10  -6  -9    1.90    1.60
 -10  -6   9    0.30    1.30
  10   6  -9   -0.50    0.80
   9  -6  -9    1.90    1.30
  -9  -6   9    0.20    1.30
   9   6  -9    0.50    1.00
   8  -6  -9    2.00    1.30
  -8  -6   9    2.00    1.40
   8   6  -9    2.00    1.00
  -7  -6   9    1.20    1.10
   7  -6  -9   -0.60    1.10
   7   6  -9   -0.70    0.70
  -7   6   9    0.50    0.70
  -6  -6   9    3.80    1.30
   6  -6  -9    1.60    1.20
  -6   6   9    1.70    0.90
   6   6  -9    0.60    0.90
   5  -6  -9    3.60    1.30
  -5  -6   9    6.60    1.40
  -5   6   9    3.30    1.00
   5   6  -9    8.70    1.40
  -4  -6   9    4.40    1.20
   4  -6  -9    7.80    1.60
  -4   6   9    9.30    1.30
   4   6  -9    6.30    1.20
  -3  -6   9   14.70    1.90
   3  -6  -9   11.80    1.80
   3   6  -9   11.70    1.50
  -3   6   9   15.20    1.70
  -2  -6   9   15.70    1.90
   2  -6  -9   16.60    2.00
   2   6  -9   17.30    1.70
  -2   6   9   20.70    1.90
  -1  -6   9    1.20    0.90
   1  -6  -9    1.40    1.00
   1   6  -9    0.00    0.80
  -1   6   9    1.80    0.90
   0  -6   9    5.30    1.20
   0  -6  -9    5.70    1.30
   0   6   9    5.60    1.30
   0   6  -9    5.00    1.20
  -1  -6  -9    1.70    1.00
   1  -6   9    0.40    0.70
   1  -6   9    2.10    0.90
   1   6   9    0.50    0.80
   2  -6   9    6.60    1.30
  -2  -6  -9    6.20    1.40
   2  -6   9    5.40    1.20
   2   6   9    7.70    1.40
  -2   6  -9    9.20    1.40
  -3  -6  -9    8.10    1.60
   3  -6   9    4.40    1.20
  -3   6  -9   10.20    1.60
   3   6   9    9.40    1.60
  -4  -6  -9    1.60    1.10
   4  -6   9    2.00    1.00
  -4   6  -9    3.30    1.30
   4   6   9    0.70    1.00
   5  -6   9    0.40    1.00
  -5  -6  -9    2.30    1.20
   5   6   9   -0.10    0.90
  -5   6  -9    1.70    1.50
  -6  -6  -9   -0.80    1.20
   6  -6   9    0.30    1.10
   6   6   9    1.30    1.10
  -9  -7   9    2.30    1.40
   9  -7  -9    0.80    1.50
   9   7  -9   -1.20    0.90
   8  -7  -9   -0.80    1.20
  -8  -7   9    2.00    1.30
   8   7  -9   -1.20    1.00
  -7  -7   9    1.10    1.20
   7  -7  -9    1.50    1.40
   7   7  -9    0.80    1.10
   6  -7  -9   -0.80    1.00
  -6  -7   9    0.50    1.20
  -6   7   9    2.20    0.90
   6   7  -9    1.20    1.00
   5  -7  -9    5.90    1.60
  -5  -7   9    6.30    1.50
  -5   7   9    3.70    1.10
   5   7  -9    3.90    1.20
   4  -7  -9   12.70    2.10
  -4  -7   9    9.80    1.70
  -4   7   9    8.40    1.40
   4   7  -9   10.70    1.60
   3  -7  -9    3.60    1.40
  -3  -7   9    4.30    1.30
   3   7  -9    7.20    1.30
  -3   7   9    5.70    1.20
   2  -7  -9    5.40    1.50
  -2  -7   9    4.50    1.20
  -2   7   9    6.30    1.30
   2   7  -9    6.90    1.30
  -1  -7   9    2.70    1.10
   1  -7  -9    4.00    1.40
   1   7  -9    3.90    1.10
  -1   7   9    1.80    1.00
   0  -7   9    7.10    1.50
   0  -7  -9    6.10    1.60
   0   7  -9    8.30    1.40
   0   7   9    6.40    1.30
  -1  -7  -9    0.90    1.00
   1  -7   9    1.30    1.00
   1   7   9    2.00    1.00
   2  -7   9    5.30    1.30
  -2  -7  -9    4.40    1.50
   2   7   9    3.00    1.10
   3  -7   9    1.50    1.00
  -3  -7  -9    1.70    1.10
   3   7   9    2.10    1.20
   4  -7   9    0.70    1.10
  -4  -7  -9   -0.70    0.90
   4   7   9   -1.00    0.80
  -4   7  -9    1.30    1.40
   5  -7   9    1.90    1.20
  -5  -7  -9    1.70    1.30
   5   7   9    0.80    1.10
  -5   7  -9   -1.20    1.40
  -8  -8   9   -0.90    1.30
   8  -8  -9   -1.40    1.30
   8   8  -9   -1.80    0.90
  -7  -8   9   -0.50    1.00
   7  -8  -9    0.20    1.30
   7   8  -9    0.10    0.90
  -6  -8   9    2.30    1.30
   6  -8  -9    1.80    1.50
  -6   8   9    2.50    1.30
   6   8  -9    1.30    1.10
  -5  -8   9    3.40    1.50
   5  -8  -9    3.10    1.50
   5   8  -9    2.10    1.20
  -5   8   9    4.60    1.30
   4  -8  -9    8.30    1.80
  -4  -8   9    7.70    1.80
  -4   8   9    4.50    1.30
   4   8  -9    5.90    1.40
   3  -8  -9   10.60    1.90
  -3  -8   9   11.00    1.90
   3   8  -9   10.10    1.60
  -3   8   9    6.90    1.40
   2  -8  -9    1.40    1.30
  -2  -8   9    3.30    1.30
  -2   8   9    3.00    1.30
   2   8  -9    1.40    1.00
  -1  -8   9    0.60    1.10
   1  -8  -9    1.60    1.30
   1   8  -9    1.00    1.00
  -1   8   9    0.50    0.90
   0  -8  -9    0.70    1.10
   0  -8   9    0.30    1.00
   0   8  -9    0.40    1.00
   0   8   9   -0.10    0.90
  -1  -8  -9   -0.50    0.90
   1   8   9    0.40    1.00
  -1   8  -9    0.20    0.90
   2  -8   9    0.70    1.10
  -2  -8  -9    0.70    1.20
   2   8   9    1.20    1.00
   3  -8   9    0.50    1.10
  -3  -8  -9    0.60    1.30
   3   8   9    0.10    1.00
   6  -9  -9    2.90    1.70
  -6  -9   9    4.50    1.60
   6   9  -9    1.90    1.30
  -5  -9   9    7.20    1.80
   5  -9  -9    2.70    1.70
  -5   9   9    4.10    1.30
   5   9  -9    2.30    1.20
  -4  -9   9    4.90    1.50
   4  -9  -9    4.80    1.80
  -4   9   9    6.40    1.40
   4   9  -9    7.00    1.60
  -3  -9   9    6.60    1.70
   3  -9  -9    4.70    1.80
   3   9  -9    4.50    1.40
  -3   9   9    8.60    1.70
   2  -9  -9    7.90    2.10
  -2  -9   9    6.30    1.60
   2   9  -9    5.40    1.50
  -2   9   9    8.20    1.60
   1  -9  -9    0.50    1.30
  -1  -9   9    1.80    1.20
  -1   9   9    0.40    1.10
   1   9  -9    0.90    1.10
   0  -9  -9    0.60    1.30
   0  -9   9    0.80    0.90
   0   9  -9    2.30    1.20
   0   9   9    3.50    1.20
  -1  -9  -9   -0.40    1.20
   1   9   9   -0.20    1.10
  -1   9  -9    0.20    1.10
  -2  -9  -9    2.40    1.30
   2   9   9    5.80    1.60
  11   0 -10    6.10    1.20
  10   0 -10    4.40    1.00
 -10   0  10    7.00    1.50
  -9   0  10    2.70    1.10
   9   0 -10    2.60    0.80
  -8   0  10    0.60    0.80
   8   0 -10    0.20    0.80
  -7   0  10    3.40    1.00
   7   0 -10    2.60    1.00
  -6   0  10    0.40    0.70
   6   0 -10    0.20    0.80
   5   0 -10   27.40    2.00
  -5   0  10   25.70    1.70
   4   0 -10   -0.80    0.70
  -4   0  10   -0.10    0.60
  -3   0  10    1.00    0.70
   3   0 -10    0.40    0.70
   2   0 -10   17.60    1.80
  -2   0  10   17.50    1.40
   1   0 -10   12.60    1.60
  -1   0  10    9.70    1.20
   0   0  10   58.69    2.50
   0   0 -10   55.99    2.80
  -1   0 -10  121.39    4.20
   1   0  10  117.39    3.70
  -2   0 -10   16.90    1.80
   2   0  10   20.00    1.80
  -3   0 -10   11.20    1.60
   3   0  10   10.10    1.40
  -4   0 -10    0.90    1.10
   4   0  10    1.90    0.90
  -5   0 -10    0.50    1.00
   5   0  10    1.00    0.90
  -6   0 -10    0.20    1.20
 -11  -1  10    2.20    1.30
  11   1 -10    4.40    1.20
 -10  -1  10    1.60    1.20
 -10   1  10    0.70    0.90
  10   1 -10    1.60    0.80
   9  -1 -10   -0.70    1.00
  -9  -1  10    0.80    0.90
  -9   1  10    1.20    0.90
   9   1 -10    1.30    0.80
  -8  -1  10    0.80    0.90
   8  -1 -10    1.70    1.00
  -8   1  10   -0.30    0.70
   8   1 -10    0.00    0.60
   7  -1 -10    5.00    1.20
  -7  -1  10    4.10    1.00
   7   1 -10    6.80    0.90
  -7   1  10    5.90    1.10
  -6  -1  10    3.70    1.00
   6  -1 -10    4.30    1.10
   6   1 -10    3.50    1.00
  -6   1  10    2.70    0.80
   6   1 -10    2.80    0.70
  -5  -1  10    1.00    0.70
   5  -1 -10    1.30    0.80
   5   1 -10    0.80    0.70
  -5   1  10    1.20    0.70
   4  -1 -10   28.90    2.00
  -4  -1  10   29.20    1.80
   4   1 -10   29.90    1.90
  -4   1  10   28.00    1.80
  -3  -1  10   20.90    1.50
   3  -1 -10   24.60    1.90
   3   1 -10   21.80    1.70
  -3   1  10   22.30    1.60
  -2  -1  10    3.10    0.80
   2  -1 -10    2.90    1.00
  -2   1  10    3.20    0.80
   2   1 -10    4.90    1.10
   1  -1 -10   18.60    1.80
  -1  -1  10   18.60    1.50
   1   1 -10   17.90    1.70
  -1   1  10   16.70    1.60
   0  -1 -10   15.40    1.70
   0  -1  10   18.50    1.70
   0   1 -10   19.20    1.80
   0   1  10   15.70    1.50
   1  -1  10   16.00    1.60
  -1  -1 -10   12.80    1.60
   1   1  10   14.10    1.60
  -1   1 -10   18.40    1.90
   2  -1  10    8.60    1.20
  -2  -1 -10    8.40    1.40
   2   1  10    8.40    1.30
  -2   1 -10    7.80    1.40
   3  -1  10    4.30    0.90
  -3  -1 -10    2.10    1.00
  -3   1 -10    2.00    1.00
   3   1  10    4.50    1.00
   4  -1  10    6.10    1.00
  -4  -1 -10    5.30    1.30
   4   1  10    2.50    0.90
  -4   1 -10    5.00    1.40
  -5  -1 -10    2.20    1.20
   5   1  10    1.20    0.70
  -5   1 -10    3.40    1.30
  -6  -1 -10    2.00    1.30
  -6   1 -10    5.30    1.60
 -11  -2  10    3.40    1.50
  11   2 -10    2.00    1.00
  10  -2 -10    3.60    1.40
 -10  -2  10    3.00    1.40
  10   2 -10    5.30    1.10
   9  -2 -10    1.00    1.20
  -9  -2  10    0.00    1.00
  -9   2  10    1.00    0.80
   9   2 -10    0.20    0.70
  -8  -2  10    1.80    1.10
   8  -2 -10    2.20    1.20
   8   2 -10    0.90    0.60
  -8   2  10    0.90    0.80
   7  -2 -10    3.70    1.30
  -7  -2  10    1.90    1.00
   7   2 -10    3.20    0.80
  -7   2  10    3.10    0.90
  -6  -2  10    0.70    0.80
   6  -2 -10   -0.40    0.80
   6   2 -10   -0.40    0.60
  -6   2  10   -0.60    0.60
  -5  -2  10   17.10    1.70
   5  -2 -10   14.10    1.70
   5   2 -10   16.50    1.30
  -5   2  10   17.60    1.40
  -4  -2  10    5.70    1.10
   4  -2 -10    5.00    1.10
  -4   2  10    4.80    1.00
   4   2 -10    5.40    0.80
   4   2 -10    6.10    1.10
  -3  -2  10    1.40    0.70
   3  -2 -10    3.20    1.10
  -3   2  10    4.70    0.90
   3   2 -10    3.00    0.90
  -2  -2  10   41.10    2.10
   2  -2 -10   40.50    2.40
  -2   2  10   43.00    2.20
   2   2 -10   42.40    2.20
  -1  -2  10    9.70    1.20
   1  -2 -10   11.30    1.50
   1   2 -10    9.20    1.30
  -1   2  10    8.90    1.20
   0  -2 -10   40.30    2.50
   0  -2  10   40.00    2.10
   0   2  10   44.50    2.30
   0   2 -10   42.60    2.30
  -1  -2 -10   71.49    3.20
   1  -2  10   70.89    2.80
  -1   2 -10   71.39    3.20
   1   2  10   72.69    3.00
   2  -2  10   14.40    1.50
  -2  -2 -10   11.90    1.60
   2   2  10   14.30    1.60
  -2   2 -10   15.60    1.90
   3  -2  10    0.60    0.50
  -3  -2 -10    1.10    0.90
  -3   2 -10    2.10    1.20
   3   2  10    2.00    1.00
   4  -2  10    3.30    0.90
  -4  -2 -10    3.60    1.20
   4   2  10    4.00    1.10
  -4   2 -10    5.10    1.40
  -5  -2 -10    1.20    1.10
   5   2  10    1.80    1.00
  -5   2 -10    2.00    1.20
  -6  -2 -10   -0.30    1.10
   6   2  10   -0.60    0.60
  -6   2 -10    1.90    1.40
 -11  -3  10    1.60    1.40
  11   3 -10    2.10    1.00
  10  -3 -10    4.10    1.50
 -10  -3  10    2.30    1.30
  10   3 -10    1.70    1.00
   9  -3 -10    4.40    1.60
  -9  -3  10    2.50    1.20
   9   3 -10    4.20    1.00
  -9   3  10    3.90    1.10
   8  -3 -10    3.10    1.30
  -8  -3  10    1.90    1.10
   8   3 -10    0.10    0.80
  -8   3  10    2.30    0.90
   7  -3 -10    1.00    1.00
  -7  -3  10    2.30    1.00
   7   3 -10   -0.20    0.40
  -7   3  10    0.00    0.70
  -6  -3  10   14.30    1.70
   6  -3 -10   12.70    1.80
  -6   3  10   14.10    1.50
   6   3 -10   12.20    1.30
  -5  -3  10    3.20    1.10
   5  -3 -10    3.90    1.30
   5   3 -10    2.80    0.80
  -5   3  10    2.10    0.90
   4  -3 -10    4.10    1.30
  -4  -3  10    3.50    0.90
   4   3 -10    2.60    0.80
  -4   3  10    3.80    1.00
   3  -3 -10   14.80    1.80
  -3  -3  10   12.40    1.50
   3   3 -10   13.20    1.30
   3   3 -10   13.30    2.20
  -3   3  10   11.80    1.40
  -2  -3  10    3.80    1.00
   2  -3 -10    2.60    1.00
   2   3 -10    2.50    0.90
   2   3 -10    2.60    0.80
  -2   3  10    2.40    0.90
  -1  -3  10   44.10    2.30
   1  -3 -10   45.90    2.60
  -1   3  10   41.90    2.30
   1   3 -10   51.69    2.40
   1   3 -10   47.60    2.10
   0  -3  10   20.30    1.80
   0  -3 -10   17.30    1.90
   0   3 -10   23.50    1.80
   0   3  10   17.90    1.70
  -1  -3 -10    8.10    1.50
   1  -3  10    8.30    1.20
  -1   3 -10    9.20    1.40
   1   3  10    9.40    1.40
  -2  -3 -10    3.40    1.20
   2  -3  10    3.00    0.80
   2   3  10    2.20    1.00
  -2   3 -10    1.30    1.00
   3  -3  10    6.10    1.10
  -3  -3 -10    4.60    1.30
  -3   3 -10    6.80    1.40
   3   3  10    6.40    1.20
  -4  -3 -10    3.40    1.30
  -4   3 -10    1.40    1.20
   4   3  10    2.00    1.10
  -5  -3 -10    2.40    1.30
  -5   3 -10    1.00    1.40
   5   3  10    1.40    1.00
  -6  -3 -10    0.10    1.30
  -6   3 -10    0.30    1.30
   6   3  10   -1.40    0.90
 -11  -4  10    2.30    1.50
  11   4 -10    0.30    1.00
 -10  -4  10    1.40    1.30
  10  -4 -10   -1.00    1.10
  10   4 -10    0.00    0.90
  -9  -4  10   -0.30    1.10
   9  -4 -10    1.10    1.20
   9   4 -10    1.40    0.90
   8  -4 -10    7.00    1.70
  -8  -4  10    8.00    1.70
  -8   4  10    7.30    1.20
   8   4 -10    6.60    1.20
  -7  -4  10    2.30    1.10
   7  -4 -10    5.60    1.50
   7   4 -10    4.10    1.00
  -7   4  10    3.30    0.90
   6  -4 -10    2.40    1.20
  -6  -4  10    1.00    1.00
   6   4 -10    0.30    0.80
  -6   4  10    0.20    0.70
   5  -4 -10    1.50    1.10
  -5  -4  10    2.70    1.10
  -5   4  10    1.40    0.80
   4  -4 -10   16.30    2.00
  -4  -4  10   16.10    1.80
  -4   4  10   17.80    1.70
   4   4 -10   16.40    1.50
  -3  -4  10    0.40    0.70
   3  -4 -10    0.20    0.90
  -3   4  10   -1.70    0.50
   3   4 -10   -0.70    0.60
  -2  -4  10    2.40    0.90
   2  -4 -10    3.10    1.20
   2   4 -10    2.60    0.80
  -2   4  10    1.80    0.90
   1  -4 -10    0.90    0.90
  -1  -4  10    0.60    0.70
   1   4 -10    0.70    0.80
   1   4 -10    0.70    0.70
  -1   4  10    0.40    0.70
   0  -4 -10    8.00    1.40
   0  -4  10    7.10    1.20
   0   4 -10    8.50    1.30
   0   4 -10    7.70    1.10
   0   4  10    6.10    1.20
  -1  -4 -10    5.20    1.20
   1  -4  10    7.20    1.20
  -1   4 -10    6.00    1.20
   1   4  10    7.00    1.30
  -2  -4 -10   18.40    2.10
   2   4  10   15.30    1.80
  -2   4 -10   17.50    1.90
  -3  -4 -10    1.40    1.10
  -3   4 -10    2.00    1.20
   3   4  10    2.00    1.00
  -4  -4 -10    4.10    1.40
  -4   4 -10    4.70    1.50
   4   4  10    4.00    1.20
  -5  -4 -10   -0.20    1.20
   5   4  10   -0.70    0.80
  -5   4 -10    0.30    1.30
  -6  -4 -10    1.20    1.20
   6   4  10    1.10    1.10
  -6   4 -10    0.70    1.50
 -10  -5  10    0.80    1.40
  10  -5 -10    2.30    1.60
  10   5 -10    3.00    1.10
  -9  -5  10    0.30    1.20
   9  -5 -10    0.30    1.40
   9   5 -10    1.00    1.00
  -8  -5  10    2.80    1.40
   8  -5 -10    1.80    1.30
  -8   5  10    3.40    1.00
   8   5 -10    3.10    1.10
   7  -5 -10    3.20    1.50
  -7  -5  10    1.10    1.20
   7   5 -10    0.60    0.90
  -7   5  10    1.50    0.90
  -6  -5  10    2.10    1.10
   6  -5 -10    2.30    1.30
  -6   5  10    2.30    0.90
   6   5 -10    2.80    1.00
   5  -5 -10    6.10    1.50
  -5  -5  10    4.40    1.20
   5   5 -10    4.40    1.10
  -5   5  10    3.50    1.10
  -4  -5  10    5.30    1.30
   4  -5 -10    4.20    1.40
   4   5 -10    5.20    1.10
  -4   5  10    3.50    1.10
  -3  -5  10    2.60    1.00
   3  -5 -10    0.80    1.10
   3   5 -10    0.80    0.70
  -3   5  10    2.20    0.90
   2  -5 -10    0.70    0.90
  -2  -5  10    1.40    0.90
   2   5 -10    0.40    0.50
  -2   5  10    0.60    0.90
   1  -5 -10    4.10    1.20
  -1  -5  10    4.30    1.10
   1   5 -10    0.70    0.70
  -1   5  10    2.60    1.00
   0  -5 -10    9.60    1.60
   0  -5  10    8.20    1.30
   0   5  10    8.20    1.40
   0   5 -10    8.30    1.20
   1  -5  10    1.30    0.90
  -1  -5 -10    3.30    1.20
   1   5  10    0.60    0.80
  -1   5 -10    2.10    1.00
   2  -5  10    6.20    1.20
   2  -5  10    5.60    1.20
  -2  -5 -10    6.60    1.50
  -2   5 -10    7.90    1.40
   2   5  10    6.10    1.40
  -3  -5 -10    7.20    1.60
   3   5  10    9.30    1.60
  -3   5 -10    4.00    1.40
  -4  -5 -10    0.90    1.20
   4   5  10    1.00    1.10
  -4   5 -10    3.30    1.40
  -5  -5 -10    0.00    1.20
   5   5  10    0.90    1.00
  -5   5 -10   -0.50    1.40
  -9  -6  10   -1.00    1.10
   9  -6 -10   -1.20    1.30
   9   6 -10   -0.30    1.00
  -8  -6  10    0.00    1.10
   8  -6 -10    1.40    1.40
   8   6 -10    0.30    1.00
  -7  -6  10    0.90    1.20
   7  -6 -10    0.80    1.40
  -7   6  10    0.80    0.90
   7   6 -10    1.60    1.10
   6  -6 -10    0.30    1.30
  -6  -6  10    0.70    1.00
  -6   6  10    0.20    0.80
   6   6 -10    0.70    0.90
   5  -6 -10    0.90    1.10
  -5  -6  10   -0.50    1.00
   5   6 -10    0.50    0.80
  -5   6  10   -0.70    0.80
   4  -6 -10    2.20    1.30
  -4  -6  10    3.40    1.20
   4   6 -10    2.10    1.00
  -4   6  10    2.20    1.00
   3  -6 -10    1.90    1.10
  -3  -6  10    0.80    1.00
   3   6 -10    0.50    0.80
  -3   6  10    1.20    1.00
  -2  -6  10    2.80    1.10
   2  -6 -10    3.40    1.20
  -2   6  10    3.70    1.10
   2   6 -10    3.10    1.00
  -1  -6  10    6.00    1.30
   1  -6 -10    6.00    1.50
  -1   6  10    4.80    1.20
   1   6 -10    5.80    1.20
   0  -6  10    3.90    1.20
   0  -6 -10    2.60    1.30
   0   6 -10    3.40    1.10
   0   6  10    1.30    1.00
  -1  -6 -10    7.50    1.60
  -1   6 -10    6.60    1.30
   1   6  10    5.30    1.30
   2  -6  10    1.30    1.00
  -2  -6 -10    4.80    1.50
   2   6  10    2.30    1.10
   3  -6  10    0.90    1.00
  -3  -6 -10    0.60    1.10
   3   6  10   -0.90    1.00
  -3   6 -10    0.20    1.10
   4  -6  10    0.90    1.20
  -4  -6 -10    1.70    1.20
   4   6  10    0.50    1.00
  -4   6 -10    2.30    1.40
   8  -7 -10    0.50    1.40
  -8  -7  10    1.40    1.50
   8   7 -10    0.80    1.20
  -7  -7  10   -0.20    1.10
   7  -7 -10    1.50    1.50
   7   7 -10   -2.20    0.90
  -6  -7  10    1.30    1.20
   6  -7 -10   -0.50    1.20
  -6   7  10   -0.20    0.90
   6   7 -10   -1.40    0.90
   5  -7 -10   -0.50    1.00
  -5  -7  10    0.90    1.00
   5   7 -10   -0.70    1.00
  -5   7  10    0.00    0.90
   4  -7 -10    0.60    1.10
  -4  -7  10   -1.50    1.00
  -4   7  10    0.50    0.90
   4   7 -10   -0.20    0.90
   3  -7 -10    1.90    1.30
  -3  -7  10    2.00    1.10
  -3   7  10   -0.30    0.80
   3   7 -10    2.30    1.10
   2  -7 -10   -0.40    1.10
  -2  -7  10    1.10    1.00
   2   7 -10    1.10    1.00
  -2   7  10    2.00    1.10
   1  -7 -10   -0.90    1.10
  -1  -7  10    0.90    1.10
   1   7 -10    1.50    1.00
  -1   7  10    0.00    0.80
   0  -7  10    2.90    1.20
   0  -7 -10    2.20    1.40
   0   7 -10    2.90    1.10
   0   7  10    3.10    1.30
   1  -7  10    1.60    1.10
  -1  -7 -10    2.80    1.30
   1   7  10   -0.30    1.00
  -1   7 -10    0.70    1.00
  -2  -7 -10    4.70    1.60
   2  -7  10    4.90    1.30
   2   7  10    4.70    1.30
   3  -7  10    2.50    1.30
  -3  -7 -10    1.80    1.40
   3   7  10    3.80    1.40
  -7  -8  10    1.00    1.20
   7  -8 -10    0.10    1.40
   7   8 -10    0.50    1.20
   6  -8 -10    2.30    1.50
  -6  -8  10    0.70    1.20
   6   8 -10    0.10    1.00
  -6   8  10   -0.20    1.00
  -5  -8  10    4.10    1.50
   5  -8 -10    0.50    1.40
  -5   8  10    2.30    1.20
   5   8 -10    0.80    1.20
  -4  -8  10    0.40    1.10
   4  -8 -10   -0.20    1.20
  -4   8  10    0.60    1.10
   4   8 -10    1.50    1.20
   3  -8 -10    0.70    1.30
  -3  -8  10    3.40    1.30
  -3   8  10    1.50    1.20
   3   8 -10    1.10    1.10
  -2  -8  10    3.90    1.40
   2  -8 -10    3.30    1.50
  -2   8  10    4.80    1.30
   2   8 -10    5.80    1.50
   1  -8 -10   14.40    2.40
  -1  -8  10   10.80    1.90
  -1   8  10   10.80    1.70
   1   8 -10    8.60    1.60
   0  -8  10    0.10    1.00
   0  -8 -10    0.20    1.40
   0   8  10   -0.20    1.10
   0   8 -10    0.80    1.00
  -1  -8 -10    1.20    1.40
   1   8  10    0.40    1.20
  -1   8 -10    2.50    1.20
  -2  -8 -10   -0.90    1.10
   2   8  10    0.00    1.00
  -4  -9  10    0.60    1.30
  -4   9  10    1.20    1.20
   4   9 -10   -0.30    1.10
   3  -9 -10    1.40    1.50
  -3  -9  10    4.80    1.70
   3   9 -10    3.20    1.40
  -3   9  10    0.60    1.20
   2  -9 -10    6.80    2.00
  -2  -9  10    4.20    1.60
  -2   9  10    6.20    1.70
   2   9 -10    7.00    1.60
  -1  -9  10    0.20    1.20
  -1   9  10   -0.10    1.20
   1   9 -10    0.20    1.20
 -11   0  11    0.10    1.30
 -10   0  11    7.30    1.60
  -9   0  11    3.70    1.20
  -8   0  11   -0.10    0.80
   7   0 -11   -1.00    0.80
  -7   0  11    0.40    0.80
  -6   0  11    3.40    0.90
   6   0 -11    2.10    1.00
  -5   0  11    0.90    0.70
   5   0 -11    2.10    1.00
  -4   0  11    5.70    1.10
   4   0 -11    6.20    1.30
   3   0 -11    1.10    0.80
  -3   0  11    0.60    0.60
   2   0 -11   -0.60    0.70
  -2   0  11   -0.10    0.60
   1   0 -11    5.20    1.20
  -1   0  11    3.30    0.90
   0   0 -11   17.70    1.90
   0   0  11   22.00    1.90
  -1   0 -11   19.30    2.00
   1   0  11   19.80    1.80
   2   0  11    5.20    1.10
  -2   0 -11    5.70    1.40
   3   0  11   -0.90    0.70
  -3   0 -11   -1.20    1.00
  -4   0 -11   -0.20    1.20
   4   0  11    0.20    0.80
  -5   0 -11    4.40    1.60
 -11  -1  11   -0.60    1.20
 -10  -1  11    2.40    1.30
 -10   1  11    1.10    1.10
  -9  -1  11    4.70    1.40
   9  -1 -11    3.50    1.50
  -9   1  11    4.50    1.20
  -8  -1  11    0.10    0.90
   8  -1 -11    0.10    1.10
  -8   1  11    0.60    0.80
   7  -1 -11    0.20    0.90
  -7  -1  11    0.40    0.90
  -7   1  11   -0.30    0.60
  -6  -1  11   -0.40    0.70
   6  -1 -11    1.90    1.10
  -6   1  11    0.00    0.60
  -5  -1  11    2.80    0.90
   5  -1 -11    1.50    0.90
   5   1 -11    1.60    0.90
  -5   1  11    0.50    0.80
  -4  -1  11    5.20    1.00
   4  -1 -11    5.10    1.30
   4   1 -11    5.00    1.10
  -4   1  11    3.10    0.90
   3  -1 -11    2.40    1.00
  -3  -1  11    2.10    0.90
  -3   1  11    2.20    0.80
   3   1 -11    1.60    0.90
  -2  -1  11    0.90    0.70
   2  -1 -11    0.30    0.80
  -2   1  11   -0.90    0.50
   2   1 -11   -0.10    0.80
  -1  -1  11   21.00    1.60
   1  -1 -11   23.00    2.20
   1   1 -11   21.80    2.00
  -1   1  11   19.90    1.60
   0  -1 -11    2.30    1.10
   0  -1  11    3.80    1.00
   0   1  11    1.50    1.00
   0   1 -11    2.90    1.10
   1  -1  11    1.30    0.80
  -1  -1 -11    1.40    1.00
   1   1  11    1.10    1.00
  -1   1 -11    2.50    1.20
   2  -1  11   11.20    1.40
  -2  -1 -11    9.00    1.50
  -2   1 -11   11.70    1.80
   2   1  11   10.00    1.50
  -3  -1 -11    4.30    1.30
   3  -1  11    3.00    0.90
  -3   1 -11    5.20    1.50
   3   1  11    5.20    1.30
  -4  -1 -11    0.70    1.10
   4  -1  11    0.60    0.80
  -4   1 -11    0.10    1.10
   4   1  11    0.80    0.90
  -5  -1 -11    1.10    1.30
   5   1  11   -0.40    0.90
  -5   1 -11    1.00    1.30
 -10  -2  11    6.50    1.60
  10  -2 -11    5.50    1.60
  10   2 -11    2.40    0.80
 -10   2  11    6.40    2.10
  -9  -2  11    3.80    1.40
   9  -2 -11    1.90    1.20
  -9   2  11    3.50    1.00
   9   2 -11    2.90    0.90
  -8  -2  11    1.00    1.00
   8  -2 -11   -0.50    1.10
  -8   2  11    3.40    1.00
  -7  -2  11    8.50    1.50
   7  -2 -11    8.60    1.60
  -7   2  11    8.50    1.40
  -6  -2  11    1.50    0.90
   6  -2 -11    0.60    1.10
  -6   2  11    0.30    0.80
   5  -2 -11    3.10    1.20
  -5  -2  11    3.90    1.10
  -5   2  11    2.80    0.90
  -4  -2  11    6.20    1.20
   4  -2 -11    7.60    1.40
  -4   2  11    5.50    1.00
   4   2 -11    5.20    1.60
  -3  -2  11    0.40    0.70
   3  -2 -11   -0.30    0.90
   3   2 -11   -0.50    0.70
  -3   2  11   -1.50    0.50
   2  -2 -11    6.90    1.40
  -2  -2  11    6.50    1.10
  -2   2  11    5.50    1.10
   2   2 -11    9.00    1.30
   1  -2 -11    2.10    1.10
  -1  -2  11    0.80    0.90
  -1   2  11    2.40    1.00
   1   2 -11    1.50    1.00
   0  -2  11    5.60    1.10
   0  -2 -11    4.60    1.20
   0   2 -11    4.00    1.10
   0   2  11    3.90    1.00
   1  -2  11    5.70    1.20
  -1  -2 -11    4.50    1.20
   1   2  11    2.80    1.00
  -1   2 -11    2.50    1.20
  -2  -2 -11    8.10    1.50
   2  -2  11    8.20    1.30
   2   2  11    8.40    1.40
  -2   2 -11    6.50    1.50
  -3  -2 -11    1.90    1.00
   3  -2  11    1.10    0.60
  -3   2 -11    2.00    1.30
   3   2  11    2.50    1.00
  -4  -2 -11   -0.50    1.10
   4   2  11   -0.40    0.90
  -4   2 -11    0.40    1.10
  -5  -2 -11    1.00    1.10
   5   2  11   -1.30    0.90
  -5   2 -11   -0.60    1.10
 -10  -3  11    0.30    1.20
  10  -3 -11    0.50    1.30
  10   3 -11    0.90    0.90
   9  -3 -11    1.30    1.20
  -9  -3  11    1.30    1.10
   9   3 -11    0.40    0.90
  -9   3  11    1.80    1.00
   8  -3 -11    2.50    1.50
  -8  -3  11    0.90    1.00
  -8   3  11    1.40    0.90
   8   3 -11    0.40    0.70
   7  -3 -11    4.20    1.50
  -7  -3  11    7.90    1.50
   7   3 -11    5.00    1.00
  -7   3  11    6.30    1.20
  -6  -3  11    0.30    0.80
   6  -3 -11   -0.80    1.00
  -6   3  11    0.00    0.70
   6   3 -11    0.40    0.70
  -5  -3  11    2.40    1.00
   5  -3 -11    0.70    1.10
  -5   3  11    0.90    0.80
   4  -3 -11    0.90    1.00
  -4  -3  11    1.00    0.90
  -4   3  11    1.00    0.80
  -3  -3  11    0.80    0.80
   3  -3 -11    1.20    1.00
  -3   3  11    0.50    0.70
  -2  -3  11    3.50    1.00
   2  -3 -11    3.10    1.20
  -2   3  11    5.10    1.10
   2   3 -11    3.70    1.10
  -1  -3  11    5.80    1.20
   1  -3 -11    5.50    1.40
   1   3 -11    5.80    1.20
  -1   3  11    4.30    1.10
   0  -3  11    5.60    1.10
   0  -3 -11    3.50    1.20
   0   3 -11    5.00    1.20
   0   3  11    3.60    1.10
  -1  -3 -11    9.10    1.60
   1  -3  11   12.40    1.50
  -1   3 -11   10.90    1.70
   1   3  11    8.90    1.50
  -2  -3 -11   10.60    1.80
   2  -3  11   13.30    1.50
  -2   3 -11   16.70    2.00
   2   3  11    8.80    1.50
   3  -3  11   15.90    1.60
  -3  -3 -11   12.90    1.90
   3   3  11   14.80    1.90
  -3   3 -11   13.70    1.90
  -4  -3 -11    2.60    1.40
   4   3  11    3.70    1.30
  -4   3 -11    3.20    1.30
  -5  -3 -11    1.40    1.30
   5   3  11   -1.20    0.90
  -5   3 -11   -0.30    1.40
  10  -4 -11    1.50    1.40
 -10  -4  11    2.10    1.30
  10   4 -11    1.80    1.10
   9  -4 -11    3.50    1.40
  -9  -4  11    1.80    1.30
   9   4 -11    3.20    1.10
  -8  -4  11    2.90    1.40
   8  -4 -11    2.20    1.40
   8   4 -11    3.30    1.10
  -8   4  11    2.90    1.00
  -7  -4  11    2.00    1.20
   7  -4 -11    0.70    1.30
   7   4 -11    0.90    0.70
  -7   4  11    0.10    0.90
   6  -4 -11    6.50    1.70
  -6  -4  11    4.50    1.30
  -6   4  11    5.90    1.20
   6   4 -11    5.00    1.10
   5  -4 -11    1.00    1.20
  -5  -4  11    1.20    1.00
  -5   4  11    2.20    1.00
   5   4 -11    0.70    0.80
   4  -4 -11    1.90    1.20
  -4  -4  11    2.30    1.00
   4   4 -11    4.10    1.00
  -4   4  11    3.30    1.10
  -3  -4  11    1.90    1.00
   3  -4 -11    0.20    0.90
   3   4 -11    0.00    1.20
  -3   4  11    2.70    1.00
   2  -4 -11   10.80    1.80
  -2  -4  11    8.50    1.50
  -2   4  11    9.60    1.50
  -1  -4  11    1.40    0.90
   1  -4 -11    1.20    1.00
  -1   4  11    2.60    1.00
   0  -4 -11    1.90    1.10
   0  -4  11    2.20    1.00
   0   4 -11    2.60    1.10
   0   4  11    1.80    1.00
   1  -4  11    8.90    1.40
  -1  -4 -11    7.10    1.50
   1   4  11    8.20    1.50
  -1   4 -11    8.00    1.50
  -2  -4 -11   12.60    2.00
  -2   4 -11    8.00    1.50
   2   4  11    6.60    1.40
  -3  -4 -11    4.20    1.30
   3   4  11    1.80    1.20
  -3   4 -11    5.70    1.60
  -4  -4 -11    3.80    1.50
   4   4  11    3.70    1.40
  -4   4 -11    3.70    1.60
   9  -5 -11    0.40    1.50
  -9  -5  11    2.10    1.30
   9   5 -11    1.20    1.00
   8  -5 -11   -0.20    1.40
  -8  -5  11   -0.50    1.20
   8   5 -11   -0.10    1.00
  -8   5  11    0.70    0.90
  -7  -5  11    8.50    1.80
   7  -5 -11    9.10    1.90
  -7   5  11    8.10    1.40
   7   5 -11    7.10    1.40
   6  -5 -11    0.90    1.20
  -6  -5  11    0.20    1.10
  -6   5  11    0.50    0.90
   6   5 -11   -1.30    0.80
   5  -5 -11    1.60    1.20
  -5  -5  11    2.50    1.20
   5   5 -11    0.70    0.80
  -5   5  11    1.00    0.90
  -4  -5  11    4.10    1.20
   4  -5 -11    6.70    1.60
  -4   5  11    3.60    1.10
   4   5 -11    1.80    1.00
  -3  -5  11    4.50    1.30
   3  -5 -11    1.90    1.20
  -3   5  11    3.00    1.10
   3   5 -11    1.40    0.90
   2  -5 -11    2.00    1.10
  -2  -5  11    2.80    1.20
  -2   5  11    3.50    1.10
   2   5 -11    2.60    1.00
  -1  -5  11    2.80    1.00
   1  -5 -11    3.40    1.40
   1   5 -11    5.30    1.20
  -1   5  11    3.10    1.10
   0  -5 -11    0.60    1.00
   0  -5  11    0.50    0.90
   0   5  11    0.10    0.90
   1  -5  11    6.20    1.30
  -1  -5 -11    6.10    1.60
   1   5  11    4.60    1.20
  -2  -5 -11   10.00    1.80
  -2   5 -11   15.00    2.00
   2   5  11   10.70    1.70
  -3  -5 -11    7.70    1.80
   3   5  11    9.90    1.80
  -3   5 -11    7.60    1.70
   8  -6 -11   -1.50    1.30
  -8  -6  11    1.30    1.30
   8   6 -11   -1.90    0.90
   7  -6 -11    1.90    1.50
  -7  -6  11    1.60    1.20
   7   6 -11    0.50    1.00
  -7   6  11    0.80    1.00
   6  -6 -11    2.20    1.40
  -6  -6  11    4.60    1.60
  -6   6  11    2.30    1.00
   6   6 -11    3.00    1.10
   5  -6 -11    0.50    1.30
  -5  -6  11   -0.10    0.90
   5   6 -11   -0.30    0.90
  -5   6  11    0.40    1.00
   4  -6 -11    1.80    1.30
  -4  -6  11    2.80    1.30
   4   6 -11    1.50    1.00
  -4   6  11    2.20    1.10
  -3  -6  11   -0.60    1.00
   3  -6 -11   -0.60    1.10
   3   6 -11   -0.20    0.90
  -3   6  11    0.10    0.90
  -2  -6  11    1.60    1.00
   2  -6 -11   -0.40    1.20
  -2   6  11   -0.10    0.80
   2   6 -11    0.10    0.80
   1  -6 -11    2.50    1.40
  -1  -6  11    3.40    1.30
  -1   6  11    2.70    1.10
   1   6 -11   -0.10    0.60
   0  -6 -11    2.10    1.40
   0  -6  11    0.60    1.00
   0   6  11    2.10    1.20
   0   6 -11    0.80    0.80
  -1  -6 -11    6.80    1.80
   1  -6  11    2.80    1.10
   1   6  11    8.30    1.60
  -1   6 -11    6.50    1.50
  -2  -6 -11    2.60    1.50
   2   6  11    1.70    1.10
   3   6  11    0.30    1.10
  -7  -7  11    1.20    1.20
   7   7 -11   -1.10    1.00
  -7   7  11    0.70    1.30
  -6  -7  11    1.40    1.40
   6  -7 -11    2.50    1.60
   6   7 -11    0.80    1.10
  -6   7  11   -0.40    1.00
  -5  -7  11    0.70    1.20
   5  -7 -11   -0.90    1.20
  -5   7  11   -0.90    0.90
   5   7 -11   -0.30    1.00
   4  -7 -11   -0.20    1.30
  -4  -7  11   -1.10    0.90
  -4   7  11   -1.20    0.90
   4   7 -11   -0.30    1.00
   3  -7 -11    0.50    1.20
  -3  -7  11    1.30    1.20
   3   7 -11    0.00    1.00
  -3   7  11    1.00    1.10
   2  -7 -11    2.90    1.40
  -2  -7  11    2.60    1.30
  -2   7  11    0.90    1.10
   2   7 -11    0.50    1.00
   1  -7 -11    1.70    1.40
  -1  -7  11    5.20    1.60
   1   7 -11    3.50    1.20
  -1   7  11    2.50    1.30
   0  -7 -11    5.10    1.70
   0  -7  11    4.10    1.40
   0   7 -11    3.50    1.30
   0   7  11    3.90    1.30
  -1  -7 -11    0.60    1.40
  -1   7 -11    1.20    1.10
   1   7  11   -1.60    0.80
  -4  -8  11    0.40    1.30
   4  -8 -11    1.30    1.40
   4   8 -11    0.40    1.10
  -4   8  11   -0.70    1.10
  -3  -8  11    0.20    1.20
   3  -8 -11    0.70    1.40
  -3   8  11   -2.00    0.80
   3   8 -11   -0.10    1.10
  -2  -8  11   -0.10    1.20
   2  -8 -11    0.30    1.20
  -2   8  11    2.10    1.30
   2   8 -11    0.00    1.00
 -10   0  12    2.90    1.40
  -9   0  12    1.90    1.10
  -8   0  12    1.10    1.00
  -7   0  12    1.00    0.90
   6   0 -12    0.50    1.00
  -6   0  12    2.00    0.90
   5   0 -12    0.60    0.90
  -5   0  12    0.40    0.80
  -4   0  12    2.30    0.90
   4   0 -12    1.60    1.10
   3   0 -12   -0.50    0.90
  -3   0  12   -0.40    0.60
   2   0 -12    2.70    1.10
  -2   0  12    2.00    0.90
  -1   0  12    0.40    0.80
   1   0 -12    1.50    1.10
   0   0 -12    0.00    1.00
   0   0  12    0.00    0.80
  -1   0 -12    0.00    1.10
   1   0  12    2.60    1.00
  -2   0 -12    1.10    1.00
   2   0  12   -0.30    0.90
  -3   0 -12    1.70    1.20
   3   0  12    0.70    0.90
  -4   0 -12    1.80    1.50
   4   0  12   -1.00    0.90
 -10  -1  12    0.70    1.20
 -10   1  12    1.90    1.20
  -9  -1  12    0.80    1.10
  -9   1  12    1.50    1.10
  -8  -1  12    1.40    1.10
   8  -1 -12   -1.40    1.10
  -8   1  12    1.50    1.00
   7  -1 -12    1.20    1.20
  -7  -1  12    3.90    1.20
  -7   1  12    1.90    1.00
  -6  -1  12   -1.20    0.60
   6  -1 -12    0.40    1.00
  -6   1  12   -0.10    0.80
  -5  -1  12    1.80    0.90
   5  -1 -12    0.90    1.00
  -5   1  12    0.00    0.70
  -4  -1  12    0.70    0.80
   4  -1 -12    1.40    1.10
  -4   1  12    0.90    0.80
   4   1 -12    2.00    1.00
  -3  -1  12    1.30    0.80
   3  -1 -12    0.90    1.00
  -3   1  12    0.40    0.70
   3   1 -12    1.30    1.00
  -2  -1  12    1.10    0.90
   2  -1 -12    0.50    1.00
  -2   1  12   -1.00    0.70
   2   1 -12    1.00    1.00
  -1  -1  12    1.00    0.90
   1  -1 -12    0.60    0.90
  -1   1  12    1.30    0.90
   1   1 -12    1.00    0.90
   0  -1 -12    6.00    1.40
   0  -1  12    8.20    1.40
   0   1  12    4.80    1.30
   0   1 -12    7.70    1.50
   1  -1  12    1.10    0.90
  -1  -1 -12    1.80    1.20
   1   1  12    1.50    1.00
  -1   1 -12    2.30    1.20
   2  -1  12   -0.60    0.80
  -2  -1 -12    0.20    1.10
  -2   1 -12    0.20    1.20
   2   1  12    0.90    0.90
   3  -1  12   -0.10    0.90
  -3  -1 -12    1.70    1.20
  -3   1 -12    1.30    1.20
   3   1  12   -0.50    0.90
  -4  -1 -12    1.00    1.10
  -4   1 -12    1.80    1.30
   4   1  12    1.10    1.00
   9  -2 -12   -0.30    1.30
  -9  -2  12    0.00    1.20
  -9   2  12    0.50    1.00
  -8  -2  12    0.60    1.10
   8  -2 -12   -1.50    1.20
  -8   2  12    0.70    0.80
   7  -2 -12    0.20    1.20
  -7  -2  12    1.30    1.00
  -7   2  12    0.90    0.80
   6  -2 -12   -0.30    1.10
  -6  -2  12    1.30    0.90
  -6   2  12    0.10    0.90
   5  -2 -12    4.50    1.40
  -5  -2  12    1.00    1.00
  -5   2  12    1.80    0.90
  -4  -2  12    0.50    0.90
   4  -2 -12    1.60    1.10
  -4   2  12    1.40    0.80
  -3  -2  12    1.60    0.80
   3  -2 -12    3.40    1.30
  -3   2  12    2.90    1.10
   3   2 -12    1.50    1.00
  -2  -2  12    3.50    1.00
   2  -2 -12    4.30    1.30
  -2   2  12    3.30    1.00
   2   2 -12    4.10    1.20
   1  -2 -12    2.30    1.20
  -1  -2  12    1.00    0.90
   1   2 -12    1.00    1.00
  -1   2  12    1.50    1.00
   0  -2  12    1.10    0.90
   0  -2 -12    2.00    1.20
   0   2 -12    0.60    1.00
   0   2  12    0.50    0.90
   1  -2  12    5.60    1.20
  -1  -2 -12    5.50    1.50
  -1   2 -12    4.80    1.40
   1   2  12    4.70    1.30
  -2  -2 -12    5.50    1.50
   2  -2  12    7.70    1.30
  -2   2 -12    6.30    1.70
   2   2  12    7.70    1.50
   3  -2  12    4.60    1.20
  -3  -2 -12    2.50    1.40
  -3   2 -12    5.70    1.70
   3   2  12    2.70    1.20
  -9  -3  12   -0.20    1.20
   9  -3 -12    1.10    1.40
  -9   3  12   -0.10    0.90
  -8  -3  12    1.40    1.10
   8  -3 -12    3.30    1.60
  -8   3  12    1.60    1.00
   7  -3 -12    0.70    1.40
  -7  -3  12    1.80    1.10
  -7   3  12    2.70    1.10
   6  -3 -12    2.20    1.40
  -6  -3  12    3.60    1.20
  -6   3  12    1.60    1.00
   5  -3 -12    0.20    1.20
  -5  -3  12    1.30    0.90
  -5   3  12    0.50    0.90
   4  -3 -12    1.10    1.20
  -4  -3  12    0.50    1.00
  -4   3  12    0.90    0.90
   3  -3 -12    8.70    1.80
  -3  -3  12    5.80    1.30
  -3   3  12    7.40    1.30
  -2  -3  12    0.80    0.80
   2  -3 -12    0.70    1.10
  -2   3  12    1.60    1.00
   1  -3 -12    3.40    1.30
  -1  -3  12    0.60    0.80
   1   3 -12    0.90    1.00
  -1   3  12    0.10    0.90
   0  -3  12    2.10    0.90
   0  -3 -12    1.70    1.20
   0   3  12    2.90    1.20
   0   3 -12    3.30    1.20
   1  -3  12    2.60    1.00
  -1  -3 -12    2.80    1.30
   1   3  12    1.70    1.00
  -1   3 -12    1.00    1.20
   2  -3  12    1.70    1.00
  -2  -3 -12    1.40    1.30
   2   3  12    0.00    1.10
  -2   3 -12    0.40    1.30
  -3  -3 -12    1.40    1.30
   3   3  12   -0.30    1.10
  -3   3 -12    1.70    1.30
  -8  -4  12    0.50    1.30
   8  -4 -12    2.40    1.70
  -8   4  12    0.80    1.00
  -7  -4  12    0.40    1.10
   7  -4 -12    1.10    1.40
  -7   4  12    0.20    0.90
  -6  -4  12    8.70    1.80
   6  -4 -12    6.70    1.80
  -6   4  12    5.80    1.30
   5  -4 -12    2.30    1.50
  -5  -4  12    1.20    1.00
  -5   4  12    1.00    1.00
   4  -4 -12    0.70    1.20
  -4  -4  12    1.00    1.10
  -4   4  12    0.50    1.00
   3  -4 -12    1.40    1.30
  -3  -4  12    0.70    0.80
  -3   4  12   -0.10    0.80
  -2  -4  12   -0.60    0.70
   2  -4 -12    0.40    1.10
  -2   4  12   -1.60    0.80
   1  -4 -12    4.40    1.50
  -1  -4  12    3.10    1.20
  -1   4  12    3.20    1.20
   0  -4 -12    2.80    1.40
   0  -4  12    3.50    1.20
   0   4  12    4.60    1.40
  -1  -4 -12    1.90    1.20
   1  -4  12    1.10    1.00
   1   4  12    1.00    1.10
  -1   4 -12    0.60    1.20
   2  -4  12    1.50    0.80
  -2  -4 -12    0.90    1.20
  -2   4 -12    1.70    1.40
   2   4  12    0.90    1.10
   7  -5 -12   -1.60    1.20
  -7  -5  12    0.60    1.20
  -7   5  12    0.30    1.00
   7   5 -12   -1.00    0.80
  -6  -5  12    1.30    1.20
   6  -5 -12    3.30    1.60
  -6   5  12    2.60    1.10
   5  -5 -12    3.00    1.60
  -5  -5  12    3.90    1.40
  -5   5  12    3.80    1.20
   4  -5 -12    0.10    1.30
  -4  -5  12   -1.70    0.70
  -4   5  12    0.70    1.00
  -3  -5  12    0.50    1.10
   3  -5 -12   -0.10    1.30
  -3   5  12   -0.20    0.80
   2  -5 -12    2.60    1.50
  -2  -5  12    3.50    1.20
  -2   5  12    3.30    1.20
   1  -5 -12    0.30    1.10
  -1  -5  12   -0.70    0.80
  -1   5  12   -1.00    0.80
   0  -5  12    0.50    1.00
   0  -5 -12    0.60    1.20
   0   5  12   -1.30    0.90
   1  -5  12    6.10    1.40
  -1  -5 -12    2.80    1.50
   1   5  12    6.30    1.50
   2   5  12   -1.10    1.00
  -6  -6  12    0.90    1.30
   6  -6 -12   -0.80    1.40
   6   6 -12   -1.50    1.00
  -6   6  12    1.10    1.10
  -5  -6  12    1.80    1.30
   5  -6 -12    1.40    1.60
  -5   6  12    1.80    1.20
   5   6 -12    0.90    1.10
   4  -6 -12    0.70    1.40
  -4  -6  12    2.80    1.20
   4   6 -12   -0.60    0.70
  -4   6  12    0.40    1.00
   3  -6 -12    1.10    1.50
  -3  -6  12    0.30    1.10
  -3   6  12    0.80    1.00
   2  -6 -12    0.20    1.40
  -2  -6  12   -0.70    1.00
  -2   6  12    1.20    1.20
   1  -6 -12    1.60    1.50
  -1  -6  12    1.30    1.20
  -1   6  12    0.50    1.00
   0  -6  12    1.00    1.10
   0  -6 -12    0.50    1.40
   0   6  12    0.00    1.00
  -8   0  13    0.40    1.00
  -7   0  13    1.00    1.10
  -6   0  13    5.60    1.40
  -5   0  13   -0.70    0.80
   5   0 -13    0.70    1.10
  -4   0  13    3.00    1.00
   4   0 -13    3.10    1.30
  -3   0  13    0.60    1.00
   3   0 -13    0.70    1.10
   2   0 -13    0.60    1.10
  -2   0  13   -0.50    0.90
  -1   0  13   -0.10    0.90
   1   0 -13    0.20    1.10
   0   0 -13   -1.40    1.00
   0   0  13   -0.60    0.80
  -1   0 -13   -0.30    1.20
   1   0  13   -1.50    0.70
   2   0  13    1.40    1.00
  -2   0 -13    2.70    1.30
  -8  -1  13    0.90    1.10
  -8   1  13   -0.10    0.90
   7  -1 -13   -0.30    1.20
  -7  -1  13    0.40    1.00
  -7   1  13    0.80    1.00
   6  -1 -13    0.70    1.20
  -6  -1  13    1.10    1.10
  -6   1  13    1.00    1.00
   5  -1 -13    4.10    1.50
  -5  -1  13    0.90    1.00
  -5   1  13    2.90    1.10
  -4  -1  13    0.40    0.90
   4  -1 -13    2.40    1.30
  -4   1  13    0.80    0.90
   4   1 -13    1.80    1.90
  -3  -1  13    8.20    1.50
   3  -1 -13    8.80    1.80
   3   1 -13    8.50    1.60
  -3   1  13   10.10    1.50
   2  -1 -13   -0.20    1.00
  -2  -1  13    0.40    0.90
   2   1 -13   -0.10    1.10
  -2   1  13    1.50    0.90
   1  -1 -13    0.90    1.30
  -1  -1  13   -0.10    0.90
  -1   1  13    2.00    1.10
   1   1 -13    1.70    1.20
   0  -1  13    0.20    0.90
   0  -1 -13    0.60    1.00
   0   1  13    0.40    0.90
   0   1 -13    0.10    1.10
   1  -1  13    0.90    1.00
  -1  -1 -13   -0.20    1.20
   1   1  13   -1.00    0.80
  -1   1 -13   -0.50    1.10
   2  -1  13    1.90    1.10
  -2  -1 -13    1.90    1.30
  -2   1 -13    2.40    1.40
   2   1  13    2.30    1.10
   8  -2 -13    0.50    1.40
  -8  -2  13    0.50    1.00
  -8   2  13    1.20    1.10
   7  -2 -13    0.50    1.30
  -7  -2  13    1.40    1.10
  -7   2  13   -0.20    0.90
   6  -2 -13    2.00    1.30
  -6  -2  13    1.70    1.20
  -6   2  13    1.90    1.10
  -5  -2  13    0.80    1.00
   5  -2 -13    0.80    1.30
  -5   2  13    0.40    0.80
   4  -2 -13    3.50    1.40
  -4  -2  13    0.70    1.00
  -4   2  13    2.30    1.00
   3  -2 -13    1.90    1.30
  -3  -2  13    0.60    0.80
  -3   2  13   -0.10    0.80
   2  -2 -13    3.30    1.40
  -2  -2  13    1.60    1.10
  -2   2  13    1.60    1.00
   2   2 -13    1.40    1.30
   1  -2 -13    2.10    1.30
  -1  -2  13    0.30    0.90
   1   2 -13    0.00    1.00
  -1   2  13   -0.50    0.90
   0  -2 -13   -0.10    1.00
   0  -2  13   -0.90    0.80
   0   2 -13   -0.10    1.10
   0   2  13    0.20    0.90
  -1  -2 -13    0.60    1.30
   1  -2  13    0.50    1.00
   1   2  13    0.40    1.00
  -1   2 -13    1.40    1.30
  -7  -3  13    0.30    1.20
   7  -3 -13    0.30    1.40
  -7   3  13    0.20    1.00
  -6  -3  13    2.70    1.20
   6  -3 -13    2.80    1.60
  -6   3  13    1.80    1.10
  -5  -3  13    2.60    1.20
   5  -3 -13    1.00    1.40
  -5   3  13    3.00    1.10
  -4  -3  13    0.40    0.90
   4  -3 -13    2.60    1.40
  -4   3  13    1.20    1.00
   3  -3 -13    6.80    1.80
  -3  -3  13    8.80    1.70
  -3   3  13    4.10    1.20
  -2  -3  13    1.30    1.10
   2  -3 -13    1.10    1.20
  -2   3  13    0.40    0.90
   1  -3 -13    1.10    1.30
  -1  -3  13    0.70    0.90
  -1   3  13    0.20    1.00
   0  -3  13    3.10    1.20
   0  -3 -13    4.50    1.60
   0   3 -13   -1.20    1.20
   0   3  13    1.00    1.20
  -1  -3 -13    2.80    1.50
   1  -3  13    2.80    1.10
  -1   3 -13    2.20    1.30
   1   3  13    1.30    1.20
  -6  -4  13    0.80    1.10
   6  -4 -13    1.90    1.60
  -6   4  13   -0.20    1.00
   5  -4 -13    3.70    1.60
  -5  -4  13    1.00    1.20
  -5   4  13    1.90    1.00
  -4  -4  13    0.70    1.00
   4  -4 -13    0.10    1.10
  -4   4  13   -0.50    0.90
  -3  -4  13    1.20    1.20
   3  -4 -13    1.80    1.40
  -3   4  13    0.80    1.10
   2  -4 -13    1.40    1.30
  -2  -4  13    0.70    1.00
  -2   4  13    0.50    1.10
  -1  -4  13    2.60    1.20
   1  -4 -13    1.00    1.20
  -1   4  13    1.40    1.10
   0  -4  13    1.30    1.10
   0  -4 -13    2.10    1.40
   0   4  13    2.50    1.20
   4  -5 -13    1.70    1.50
  -4  -5  13    0.90    1.20
  -4   5  13    0.80    1.00
   3  -5 -13    0.00    1.40
  -3  -5  13    1.60    1.20
  -3   5  13   -1.20    0.80
   2  -5 -13    2.70    1.40
  -2  -5  13   -0.90    1.10
  -2   5  13   -0.10    0.90
  -5   0  14    1.90    1.20
  -4   0  14    1.60    1.10
   4   0 -14    2.10    1.40
   3   0 -14    1.10    1.30
  -3   0  14    1.70    1.00
  -2   0  14    2.00    1.20
   2   0 -14    2.80    1.40
   5  -1 -14    0.00    1.30
  -5  -1  14   -0.20    1.00
  -5   1  14    0.50    1.00
   4  -1 -14    1.80    1.50
  -4  -1  14    2.30    1.10
  -4   1  14    1.30    1.00
  -3  -1  14    1.80    1.00
   3  -1 -14    1.90    1.40
  -3   1  14    1.60    1.00
  -2  -1  14    0.30    0.90
   2  -1 -14    3.60    1.50
   2   1 -14    1.20    1.30
  -2   1  14    0.10    1.10
   4  -2 -14    4.00    1.60
  -4  -2  14    1.50    1.20
  -4   2  14    2.40    1.10
  -3  -2  14    1.30    1.00
   3  -2 -14    4.50    1.70
  -3   2  14    1.50    1.20
   0   0   0    0.00    0.00
_computing_structure_solution     'SHELXT 2014/5 (Sheldrick, 2014)'
;
_shelx_hkl_checksum     96633
_shelx_res_file
;
TITL PFT_5_116_plate_0m_a.res in P2(1)
    PFT_5_116_plate_0m.res
    created by SHELXL-2018/3 at 12:02:27 on 24-Apr-2020
CELL 0.71073 10.2576 9.5127 10.5318 90.000 104.691 90.000
ZERR 2.00 0.0011 0.0010 0.0011 0.000 0.002 0.000
LATT -1
SYMM -x, y+1/2, -z
SFAC C  H  N  O  F
UNIT 40  54  4  4  2
LIST 4 ! automatically inserted. Change 6 to 4 for CHECKCIF!!
L.S. 4
ACTA
BOND $H
FMAP 2
PLAN -5
CONF
HTAB
SIZE 0.165 0.500 0.650
TEMP 20.000
WGHT    0.054300    0.028600
FVAR       1.14566
F1    5    1.189877    0.123882   -0.115426    11.00000    0.10995    0.14444 =
         0.06290   -0.00311    0.03346    0.01975
O1    4    0.366054    0.519118    0.184150    11.00000    0.06185    0.06035 =
         0.10658    0.00067   -0.00248   -0.00645
O2    4    0.510290    0.700532    0.253273    11.00000    0.07173    0.04454 =
         0.09856    0.00615    0.00641   -0.00401
N1    3    0.750685    0.313939    0.493282    11.00000    0.05018    0.04781 =
         0.06113    0.00588    0.01318    0.00255
N2    3    0.543520    0.499332    0.360177    11.00000    0.05131    0.04697 =
         0.12234    0.01491   -0.00611   -0.00651
C1    1    1.132148    0.141716   -0.013785    11.00000    0.07306    0.07852 =
         0.05149    0.00654    0.01701    0.01575
C2    1    1.190827    0.231079    0.084509    11.00000    0.05609    0.07242 =
         0.06946   -0.00180    0.01733    0.00032
AFIX  43
H2    2    1.267513    0.281757    0.081485    11.00000   -1.20000
AFIX   0
C3    1    1.133681    0.244618    0.188796    11.00000    0.05862    0.06122 =
         0.06150   -0.00766    0.01364    0.00232
AFIX  43
H3    2    1.173183    0.304622    0.257504    11.00000   -1.20000
AFIX   0
C4    1    1.018605    0.170859    0.193741    11.00000    0.05340    0.05508 =
         0.05576    0.00806    0.01190    0.01010
C5    1    0.961660    0.082996    0.090071    11.00000    0.06924    0.07718 =
         0.07813   -0.00432    0.01254   -0.01324
AFIX  43
H5    2    0.884011    0.032892    0.090838    11.00000   -1.20000
AFIX   0
C6    1    1.018846    0.068748   -0.014779    11.00000    0.09160    0.08912 =
         0.06124   -0.01672    0.00627   -0.00634
AFIX  43
H6    2    0.980055    0.010008   -0.084752    11.00000   -1.20000
AFIX   0
C7    1    0.961903    0.186853    0.304155    11.00000    0.05911    0.06190 =
         0.06545    0.01033    0.01511    0.00953
C8    1    0.919733    0.199627    0.399411    11.00000    0.05916    0.05996 =
         0.06638    0.01083    0.01813    0.00876
C9    1    0.868591    0.217151    0.518429    11.00000    0.05686    0.06102 =
         0.06178    0.01249    0.01762    0.01048
C10   1    0.828858    0.073802    0.562276    11.00000    0.08106    0.06238 =
         0.09131    0.02647    0.03368    0.01866
AFIX 137
H10A  2    0.907916    0.016550    0.591129    11.00000   -1.50000
H10B  2    0.766913    0.028670    0.490045    11.00000   -1.50000
H10C  2    0.786779    0.086116    0.633205    11.00000   -1.50000
AFIX   0
C11   1    0.982350    0.276572    0.629004    11.00000    0.06603    0.09471 =
         0.06415    0.01125    0.00749    0.01660
AFIX 137
H11A  2    1.053887    0.208928    0.652455    11.00000   -1.50000
H11B  2    0.948419    0.296461    0.704074    11.00000   -1.50000
H11C  2    1.016014    0.361555    0.599756    11.00000   -1.50000
AFIX   0
C12   1    0.633049    0.261822    0.396026    11.00000    0.06010    0.04276 =
         0.07878    0.00497    0.00801   -0.00630
AFIX  23
H12A  2    0.612475    0.167143    0.419119    11.00000   -1.20000
H12B  2    0.652638    0.258352    0.310685    11.00000   -1.20000
AFIX   0
C13   1    0.513307    0.355096    0.389025    11.00000    0.05216    0.05132 =
         0.11479    0.01697    0.00414   -0.00740
AFIX  23
H13A  2    0.437271    0.321130    0.321152    11.00000   -1.20000
H13B  2    0.488758    0.352041    0.472069    11.00000   -1.20000
AFIX   0
C14   1    0.781036    0.455593    0.454809    11.00000    0.05126    0.05068 =
         0.07928    0.00374    0.00284   -0.00787
AFIX  23
H14A  2    0.799613    0.452268    0.369024    11.00000   -1.20000
H14B  2    0.860821    0.490898    0.517127    11.00000   -1.20000
AFIX   0
C15   1    0.664902    0.553013    0.450481    11.00000    0.06061    0.04515 =
         0.10756   -0.00230   -0.00192   -0.00311
AFIX  23
H15A  2    0.650242    0.561673    0.537584    11.00000   -1.20000
H15B  2    0.685611    0.645571    0.422237    11.00000   -1.20000
AFIX   0
C16   1    0.464862    0.568638    0.259021    11.00000    0.04795    0.04448 =
         0.09101   -0.00303    0.01654    0.00042
C17   1    0.438326    0.800522    0.153511    11.00000    0.09700    0.05507 =
         0.06532    0.01013    0.02372    0.00221
C18   1    0.437694    0.750874    0.017405    11.00000    0.16532    0.13744 =
         0.08438   -0.01242    0.06349   -0.02076
AFIX 137
H18A  2    0.411731    0.827031   -0.043585    11.00000   -1.50000
H18B  2    0.374709    0.674936   -0.007262    11.00000   -1.50000
H18C  2    0.526238    0.719043    0.016399    11.00000   -1.50000
AFIX   0
C19   1    0.297620    0.823230    0.168955    11.00000    0.10298    0.07718 =
         0.09839    0.01326    0.02327    0.03100
AFIX 137
H19A  2    0.255882    0.899276    0.113429    11.00000   -1.50000
H19B  2    0.301797    0.845773    0.258749    11.00000   -1.50000
H19C  2    0.245633    0.739092    0.144516    11.00000   -1.50000
AFIX   0
C20   1    0.523423    0.930639    0.191189    11.00000    0.16848    0.06502 =
         0.12979    0.02499    0.01821   -0.03114
AFIX 137
H20A  2    0.487111    1.005437    0.131485    11.00000   -1.50000
H20B  2    0.614143    0.911229    0.187209    11.00000   -1.50000
H20C  2    0.523167    0.958052    0.278851    11.00000   -1.50000
AFIX   0
HKLF 4 1 1 0 0 0 1 0 0 0 1
REM  PFT_5_116_plate_0m_a.res in P2(1)
REM wR2 = 0.1088, GooF = S = 1.040, Restrained GooF = 1.040 for all data
REM R1 = 0.0395 for 3662 Fo > 4sig(Fo) and 0.0577 for all 5058 data
REM 231 parameters refined using 1 restraints
END
WGHT      0.0559      0.0266
REM Instructions for potential hydrogen bonds
EQIV $1 x+1, y, z
HTAB C2 O1_$1
EQIV $2 x, y, z+1
HTAB C11 F1_$2
HTAB C18 O1
HTAB C19 O1
REM Highest difference peak  0.117,  deepest hole -0.113,  1-sigma level  0.024
Q1    1   0.9939  0.1894  0.3783  11.00000  0.05    0.11
Q2    1   0.5015  0.6729  0.1815  11.00000  0.05    0.09
Q3    1   0.4858  0.6794  0.0226  11.00000  0.05    0.09
Q4    1   0.4816  0.3081  0.2544  11.00000  0.05    0.08
Q5    1   0.9339  0.1137  0.3585  11.00000  0.05    0.08
;
_shelx_res_checksum     14960
