# Supplementary material for: Crystal structure of tert-butyl 4-[4-(4-fluoro­phen­yl)-2-methyl­but-3-yn-2-yl]piperazine-1-carboxyl­ate
Source: Acta Crystallogr E Crystallogr Commun. 2021 Mar 5;77(Pt 4):360–5. doi: 10.1107/S2056989021002346 (PMC8025862; doi:10.1107/S2056989021002346)
Supplement: Supplementary file 2 [file e-77-00360-Isup3.hkl]

data_I                                                                          
_shelx_title ' PFT_5_116_plate_0m_a.res in P2(1)'                               
_shelx_refln_list_code          4                                               
_shelx_F_calc_maximum       88.93                                               
_exptl_crystal_F_000       372.00                                               
_reflns_d_resolution_high  0.7403                                               
                                                                                
loop_                                                                           
 _space_group_symop_operation_xyz                                               
 'x, y, z'                                                                      
 '-x, y+1/2, -z'                                                                
                                                                                
_cell_length_a    10.2576                                                       
_cell_length_b     9.5127                                                       
_cell_length_c    10.5318                                                       
_cell_angle_alpha  90.000                                                       
_cell_angle_beta  104.691                                                       
_cell_angle_gamma  90.000                                                       
                                                                                
_shelx_F_squared_multiplier     1.000                                           
                                                                                
loop_                                                                           
 _refln_index_h                                                                 
 _refln_index_k                                                                 
 _refln_index_l                                                                 
 _refln_F_squared_calc                                                          
 _refln_F_squared_meas                                                          
 _refln_F_squared_sigma                                                         
 _refln_observed_status                                                         
   0 -12   0          0.39          0.46         0.84 o                         
   1 -12   0          0.65          0.58         0.42 o                         
   2 -12   0          7.06          6.02         1.30 o                         
   3 -12   0          1.12          0.51         0.56 o                         
   4 -12   0          0.09          0.29         0.64 o                         
   1 -11   0          4.89          2.82         2.13 o                         
   2 -11   0          1.13          0.80         0.48 o                         
   3 -11   0          1.77          1.51         0.69 o                         
   4 -11   0          1.84          0.85         0.80 o                         
   5 -11   0          4.32          3.91         0.81 o                         
   6 -11   0          5.84          8.64         1.07 o                         
   0 -10   0          1.37          1.14         0.69 o                         
   1 -10   0          2.50          1.86         0.72 o                         
   2 -10   0         31.06         30.90         1.03 o                         
   3 -10   0          4.82          4.30         1.33 o                         
   4 -10   0          8.25          7.47         0.91 o                         
   5 -10   0          5.16          4.00         0.77 o                         
   6 -10   0          9.60         10.21         1.05 o                         
   7 -10   0          1.40          1.41         1.75 o                         
   8 -10   0          0.41          0.14         0.59 o                         
   1  -9   0         15.57         15.88         1.02 o                         
   2  -9   0         45.39         45.80         1.18 o                         
   3  -9   0          7.06          6.70         0.56 o                         
   4  -9   0         21.16         25.14         2.40 o                         
   5  -9   0          5.78          7.63         0.86 o                         
   6  -9   0          7.35          7.65         0.89 o                         
   7  -9   0          2.50          2.23         0.64 o                         
   8  -9   0          4.48          8.30         1.71 o                         
   9  -9   0          0.11          0.19         0.59 o                         
   0  -8   0        103.34         98.30         2.04 o                         
   1  -8   0          4.25          5.39         0.45 o                         
   2  -8   0          8.86         12.16         0.67 o                         
   3  -8   0         87.31         92.60         1.65 o                         
   4  -8   0        102.66        103.31         2.39 o                         
   5  -8   0         14.77         16.55         1.14 o                         
   6  -8   0          0.27          0.70         0.46 o                         
   7  -8   0          2.43          2.46         0.64 o                         
   8  -8   0          2.08          1.22         0.69 o                         
   9  -8   0          0.70          0.72         0.88 o                         
  10  -8   0          0.35         -0.01         0.60 o                         
   1  -7   0         99.03        103.84         1.64 o                         
   2  -7   0         94.01         92.18         1.32 o                         
   3  -7   0         40.18         44.25         0.83 o                         
   4  -7   0         27.77         27.00         0.80 o                         
   5  -7   0         19.52         18.56         0.99 o                         
   6  -7   0         49.64         48.16         1.56 o                         
   7  -7   0         20.86         19.33         1.15 o                         
   8  -7   0          1.50          1.36         0.57 o                         
   9  -7   0          3.21          4.45         0.75 o                         
  10  -7   0          0.40          0.53         0.88 o                         
  11  -7   0          0.44          0.33         0.67 o                         
   0  -6   0         73.89         77.52         1.27 o                         
   1  -6   0         46.35         51.06         0.85 o                         
   2  -6   0        180.39        187.83         2.06 o                         
   3  -6   0         13.15         12.11         0.54 o                         
   4  -6   0         46.52         48.47         0.80 o                         
   5  -6   0         74.81         71.80         1.93 o                         
   6  -6   0         74.51         70.54         1.83 o                         
   7  -6   0         19.40         20.12         1.07 o                         
   8  -6   0          2.16          1.67         0.65 o                         
   9  -6   0          3.64          4.76         0.70 o                         
  10  -6   0          0.05          0.00         0.54 o                         
  11  -6   0          0.10         -0.08         0.53 o                         
   1  -5   0         95.60        105.35         1.29 o                         
   2  -5   0        100.97        107.24         1.29 o                         
   3  -5   0         37.90         32.67         0.59 o                         
   4  -5   0        175.69        175.32         1.86 o                         
   5  -5   0        199.31        184.62         2.60 o                         
   6  -5   0         70.20         64.18         1.20 o                         
   7  -5   0         31.83         34.26         0.89 o                         
   8  -5   0          0.45         -0.36         0.38 o                         
   9  -5   0         12.96         11.95         1.22 o                         
  10  -5   0          0.33          0.93         0.51 o                         
  11  -5   0          2.46          0.46         0.69 o                         
  12  -5   0          0.91          0.61         0.84 o                         
   0  -4   0        958.07        965.50         9.57 o                         
   1  -4   0        337.91        343.96         3.20 o                         
   2  -4   0        163.57        181.50         1.83 o                         
   3  -4   0        338.44        336.87         3.12 o                         
   4  -4   0         95.84         98.53         1.40 o                         
   5  -4   0         21.71         19.55         0.64 o                         
   6  -4   0          4.00          4.86         0.59 o                         
   7  -4   0         18.51         21.51         0.69 o                         
   8  -4   0          4.77          4.20         0.65 o                         
   9  -4   0          6.05          6.26         0.54 o                         
  10  -4   0         13.86         14.43         1.05 o                         
  11  -4   0          9.55         11.89         1.45 o                         
  12  -4   0          4.45          5.71         1.30 o                         
   1  -3   0        698.75        695.17         6.00 o                         
   2  -3   0        414.13        436.71         3.87 o                         
   3  -3   0        202.79        230.34         2.18 o                         
   4  -3   0        182.81        191.52         2.29 o                         
   5  -3   0          6.86          5.37         0.35 o                         
   6  -3   0          1.66          1.86         0.28 o                         
   7  -3   0         14.76         15.24         0.58 o                         
   8  -3   0          5.35          5.86         0.79 o                         
   9  -3   0         14.54         11.50         0.67 o                         
  10  -3   0          7.58          8.50         0.80 o                         
  11  -3   0          6.02          4.04         0.91 o                         
  12  -3   0          2.27          4.65         1.14 o                         
  13  -3   0          1.84          2.59         0.99 o                         
   0  -2   0       3898.37       3635.41        35.57 o                         
   1  -2   0       3266.18       3222.20        24.24 o                         
   2  -2   0        307.40        322.59         2.85 o                         
   3  -2   0         32.22         33.74         0.65 o                         
   4  -2   0        158.55        166.94         1.99 o                         
   5  -2   0         83.08         78.90         1.20 o                         
   6  -2   0        173.61        177.49         2.24 o                         
   7  -2   0         32.52         33.66         0.81 o                         
   8  -2   0         30.54         28.22         0.81 o                         
   9  -2   0         11.87         12.80         0.69 o                         
  10  -2   0          5.34          6.23         0.84 o                         
  11  -2   0          3.53          2.98         0.59 o                         
  12  -2   0          2.47          2.73         0.67 o                         
  13  -2   0          2.26          2.59         1.07 o                         
   1  -1   0       1278.88       1174.84        11.04 o                         
   2  -1   0        855.54        775.76         7.61 o                         
   3  -1   0        796.08        752.46        24.87 o                         
   4  -1   0        329.19        330.37         4.31 o                         
   5  -1   0        391.89        421.74         6.59 o                         
   6  -1   0         29.77         31.46         1.87 o                         
   7  -1   0         29.93         31.89         0.83 o                         
   8  -1   0         12.35         12.79         0.54 o                         
   9  -1   0         14.28         15.43         0.89 o                         
  10  -1   0         16.60         18.70         0.97 o                         
  11  -1   0          1.57          1.26         0.48 o                         
  12  -1   0          0.40         -0.03         0.69 o                         
  13  -1   0          0.29         -0.28         0.55 o                         
   1   0   0         57.79         58.24         0.75 o                         
   2   0   0       2832.57       2806.14        29.71 o                         
   3   0   0        800.16        753.31         7.40 o                         
   4   0   0        581.11        567.39         5.72 o                         
   5   0   0         52.51         50.09         0.84 o                         
   6   0   0        488.27        494.14         5.22 o                         
   7   0   0         25.72         25.94         0.71 o                         
   8   0   0         43.55         48.23         1.32 o                         
   9   0   0          4.88          3.45         0.76 o                         
  10   0   0         10.11          8.30         0.75 o                         
  11   0   0          0.28          0.19         0.48 o                         
  12   0   0          5.51          3.93         0.73 o                         
  13   0   0          0.01         -0.02         0.56 o                         
   1   1   0       1277.43       1194.98        14.11 o                         
   2   1   0        856.99        789.27        10.82 o                         
   3   1   0        796.32        775.27         7.47 o                         
   4   1   0        329.61        326.82         3.40 o                         
   5   1   0        391.47        418.91         4.37 o                         
   6   1   0         29.83         33.18         0.62 o                         
   7   1   0         29.95         32.46         0.97 o                         
   8   1   0         12.33         11.93         0.80 o                         
   9   1   0         14.31         15.63         0.91 o                         
  10   1   0         16.62         17.25         1.00 o                         
  11   1   0          1.56          1.42         0.56 o                         
  12   1   0          0.40         -0.33         0.51 o                         
  13   1   0          0.29         -0.40         0.57 o                         
   1   2   0       3265.63       3304.04        54.70 o                         
   2   2   0        307.18        323.60         7.66 o                         
   3   2   0         32.45         33.31         0.77 o                         
   4   2   0        159.06        167.54         3.05 o                         
   5   2   0         83.14         81.30         1.52 o                         
   6   2   0        173.53        174.59         2.79 o                         
   7   2   0         32.42         31.82         1.60 o                         
   8   2   0         30.51         28.24         1.01 o                         
   9   2   0         11.90         12.58         0.88 o                         
  10   2   0          5.37          5.71         0.68 o                         
  11   2   0          3.53          3.72         0.69 o                         
  12   2   0          2.48          2.40         1.10 o                         
  13   2   0          2.26          2.07         0.73 o                         
   1   3   0        699.14        699.27        11.96 o                         
   2   3   0        413.64        439.23         9.26 o                         
   3   3   0        203.08        230.60         3.31 o                         
   4   3   0        183.21        194.32         2.84 o                         
   5   3   0          6.85          5.31         0.44 o                         
   6   3   0          1.66          2.21         0.42 o                         
   7   3   0         14.74         15.79         1.07 o                         
   8   3   0          5.37          5.49         0.55 o                         
   9   3   0         14.50         11.54         0.82 o                         
  10   3   0          7.60          7.35         1.03 o                         
  11   3   0          6.02          3.52         0.69 o                         
  12   3   0          2.27          2.21         1.41 o                         
  13   3   0          1.84          1.56         0.71 o                         
   1   4   0        338.67        347.23         6.40 o                         
   2   4   0        163.30        178.71         2.66 o                         
   3   4   0        338.93        333.81         5.79 o                         
   4   4   0         95.63         97.45         2.29 o                         
   5   4   0         21.60         18.35         0.71 o                         
   6   4   0          3.98          4.50         0.48 o                         
   7   4   0         18.50         20.80         0.88 o                         
   8   4   0          4.76          3.57         0.84 o                         
   9   4   0          6.04          7.28         0.72 o                         
  10   4   0         13.86         15.94         1.26 o                         
  11   4   0          9.55          9.93         0.90 o                         
  12   4   0          4.44          5.42         0.82 o                         
   1   5   0         95.83        108.18         2.59 o                         
   2   5   0        101.04        109.04         1.91 o                         
   3   5   0         37.91         33.19         0.93 o                         
   4   5   0        175.80        176.97         3.43 o                         
   5   5   0        199.16        188.58         3.05 o                         
   6   5   0         70.26         66.05         2.02 o                         
   7   5   0         31.86         35.32         1.19 o                         
   8   5   0          0.46          0.26         0.40 o                         
   9   5   0         12.94         11.57         0.90 o                         
  10   5   0          0.33          0.47         0.61 o                         
  11   5   0          2.46          2.99         0.69 o                         
  12   5   0          0.91          0.95         0.66 o                         
   1   6   0         46.21         51.34         1.68 o                         
   2   6   0        180.34        186.79         2.99 o                         
   3   6   0         13.13         11.07         1.22 o                         
   4   6   0         46.50         50.87         1.30 o                         
   5   6   0         74.73         72.00         1.71 o                         
   6   6   0         74.55         69.20         1.68 o                         
   7   6   0         19.45         20.06         0.95 o                         
   8   6   0          2.14          2.30         0.55 o                         
   9   6   0          3.64          3.24         0.69 o                         
  10   6   0          0.05          0.42         0.51 o                         
  11   6   0          0.09          0.25         0.56 o                         
   1   7   0         99.06        102.85         2.82 o                         
   2   7   0         93.92         96.24         1.94 o                         
   3   7   0         40.14         45.34         1.28 o                         
   4   7   0         27.74         27.20         1.52 o                         
   5   7   0         19.47         18.54         0.90 o                         
   6   7   0         49.56         47.51         1.43 o                         
   7   7   0         20.86         20.62         1.06 o                         
   8   7   0          1.50          1.01         0.50 o                         
   9   7   0          3.21          4.85         2.06 o                         
  10   7   0          0.40          0.74         0.56 o                         
  11   7   0          0.44          0.32         0.60 o                         
   1   8   0          4.24          4.90         0.91 o                         
   2   8   0          8.84         12.13         0.83 o                         
   3   8   0         87.39         92.95         4.57 o                         
   4   8   0        102.60        112.56         2.33 o                         
   5   8   0         14.82         15.83         0.93 o                         
   6   8   0          0.27         -0.37         0.37 o                         
   7   8   0          2.43          2.64         0.56 o                         
   8   8   0          2.07          1.40         0.53 o                         
   9   8   0          0.70          0.49         0.56 o                         
  10   8   0          0.35          0.95         0.59 o                         
   1   9   0         15.56         14.00         1.18 o                         
   2   9   0         45.43         45.29         1.43 o                         
   3   9   0          7.09          7.82         0.75 o                         
   4   9   0         21.16         26.29         1.15 o                         
   5   9   0          5.77          7.20         1.45 o                         
   6   9   0          7.37          8.98         0.88 o                         
   7   9   0          2.51          4.88         0.73 o                         
   8   9   0          4.47          5.71         1.18 o                         
   9   9   0          0.11          0.43         0.64 o                         
   0  10   0          1.34          0.99         0.61 o                         
   1  10   0          2.52          3.12         0.76 o                         
   2  10   0         31.03         33.14         1.75 o                         
   3  10   0          4.85          4.05         0.64 o                         
   4  10   0          8.24          7.85         0.82 o                         
   5  10   0          5.17          5.19         0.73 o                         
   6  10   0          9.59         11.30         1.14 o                         
   7  10   0          1.41          2.24         0.66 o                         
   8  10   0          0.42          0.97         0.66 o                         
   1  11   0          4.87          4.15         0.62 o                         
   2  11   0          1.13          1.22         0.69 o                         
   3  11   0          1.77          0.15         0.61 o                         
   4  11   0          1.84          1.90         0.76 o                         
   5  11   0          4.31          4.60         2.13 o                         
   6  11   0          5.83          8.99         1.01 o                         
   0  12   0          0.39          0.61         0.69 o                         
   1  12   0          0.65          0.73         0.61 o                         
   2  12   0          7.04          8.53         1.22 o                         
   3  12   0          1.12          0.84         0.76 o                         
   4  12   0          0.09         -0.53         0.69 o                         
  -4 -12   1          2.03          1.07         0.76 o                         
  -3 -12   1          0.19          0.04         0.59 o                         
  -2 -12   1          3.93          2.29         1.07 o                         
  -1 -12   1          4.46          5.98         0.83 o                         
   0 -12   1          1.40          1.18         0.59 o                         
   1 -12   1          1.09          0.52         0.73 o                         
   2 -12   1          3.69          4.95         1.22 o                         
   3 -12   1          2.65          1.52         0.67 o                         
   4 -12   1          1.00          1.49         0.72 o                         
  -7 -11   1          1.94          1.66         0.73 o                         
  -6 -11   1          2.21          2.59         0.73 o                         
  -5 -11   1          2.22          2.38         0.69 o                         
  -4 -11   1          1.91          0.84         0.91 o                         
  -3 -11   1          3.89          5.45         0.80 o                         
  -2 -11   1          3.96          3.49         0.52 o                         
  -1 -11   1          1.69          1.69         0.56 o                         
   0 -11   1          5.17          5.50         0.75 o                         
   1 -11   1          1.47          1.49         0.69 o                         
   2 -11   1          2.02          1.71         0.59 o                         
   3 -11   1          3.90          4.07         0.84 o                         
   4 -11   1          4.80          5.21         0.82 o                         
   5 -11   1          0.73          1.26         0.65 o                         
   6 -11   1          2.99          3.25         0.91 o                         
  -8 -10   1          0.23         -0.41         0.56 o                         
  -7 -10   1         17.32         18.42         1.37 o                         
  -6 -10   1         12.66         14.40         1.64 o                         
  -5 -10   1          2.17          2.43         0.64 o                         
  -4 -10   1          0.04          0.71         0.48 o                         
  -3 -10   1          0.77          1.49         0.76 o                         
  -2 -10   1         11.59         13.54         1.09 o                         
  -1 -10   1          7.94          9.59         1.94 o                         
   0 -10   1          3.93          4.42         0.67 o                         
   1 -10   1         22.57         20.01         1.53 o                         
   2 -10   1          1.17          0.54         0.52 o                         
   3 -10   1         10.08         10.68         1.07 o                         
   4 -10   1         10.08         10.71         1.01 o                         
   5 -10   1         10.28         10.83         3.66 o                         
   6 -10   1          0.06         -0.55         0.55 o                         
   7 -10   1          1.02          1.10         0.66 o                         
   8 -10   1          0.72          1.07         0.66 o                         
  -9  -9   1          0.81          0.04         0.65 o                         
  -8  -9   1          2.37          2.27         0.66 o                         
  -7  -9   1          0.62          2.91         0.69 o                         
  -6  -9   1          2.64          3.28         0.66 o                         
  -5  -9   1          4.23          4.99         0.75 o                         
  -4  -9   1         11.20         10.40         0.91 o                         
  -3  -9   1         53.15         51.71         1.24 o                         
  -2  -9   1         25.19         23.13         0.92 o                         
  -1  -9   1         43.79         44.45         0.99 o                         
   0  -9   1         29.26         29.27         0.94 o                         
   1  -9   1         57.91         55.87         1.64 o                         
   2  -9   1          3.65          4.38         0.51 o                         
   3  -9   1         45.13         48.15         1.61 o                         
   4  -9   1          1.55          1.48         0.55 o                         
   5  -9   1          8.41          8.94         0.94 o                         
   6  -9   1          3.79          3.90         1.07 o                         
   7  -9   1          1.90          1.62         0.64 o                         
   8  -9   1          4.88          5.30         0.86 o                         
   9  -9   1          0.03         -0.53         0.53 o                         
 -10  -8   1          0.36          1.06         0.69 o                         
  -9  -8   1          2.16          3.57         0.75 o                         
  -8  -8   1          3.10          2.03         0.64 o                         
  -7  -8   1          9.43          8.57         2.02 o                         
  -6  -8   1          2.75          2.10         0.59 o                         
  -5  -8   1          2.18          1.95         0.49 o                         
  -4  -8   1          1.90          1.83         0.51 o                         
  -3  -8   1         18.15         19.12         0.73 o                         
  -2  -8   1         21.25         19.68         1.56 o                         
  -1  -8   1         17.85         15.72         0.58 o                         
   0  -8   1         36.70         35.61         0.85 o                         
   1  -8   1         15.29         12.45         0.85 o                         
   2  -8   1        144.10        147.43         1.91 o                         
   3  -8   1         56.00         59.26         1.42 o                         
   4  -8   1         30.90         28.97         1.20 o                         
   5  -8   1         19.06         21.56         1.07 o                         
   6  -8   1         19.36         20.08         3.24 o                         
   7  -8   1          0.11         -0.16         0.48 o                         
   8  -8   1          2.90          2.58         0.67 o                         
   9  -8   1          0.70          0.95         0.99 o                         
  10  -8   1          1.36          2.74         1.07 o                         
 -11  -7   1          0.05         -0.08         0.88 o                         
 -10  -7   1          1.72          0.99         0.65 o                         
  -9  -7   1          0.21          0.63         0.56 o                         
  -8  -7   1          2.68          3.04         0.64 o                         
  -7  -7   1         10.42         10.33         0.93 o                         
  -6  -7   1         13.07         12.96         0.91 o                         
  -5  -7   1         18.61         18.05         1.41 o                         
  -4  -7   1         32.23         32.32         0.84 o                         
  -3  -7   1         37.30         39.92         0.95 o                         
  -2  -7   1          5.16          6.93         0.98 o                         
  -1  -7   1        123.17        123.19         1.63 o                         
   0  -7   1         47.56         46.42         0.79 o                         
   1  -7   1         83.99         83.17         1.25 o                         
   2  -7   1         63.96         64.71         1.39 o                         
   3  -7   1         30.77         34.07         0.76 o                         
   4  -7   1         29.60         26.51         0.83 o                         
   5  -7   1        129.12        137.07         2.82 o                         
   6  -7   1         19.92         21.08         1.22 o                         
   7  -7   1          3.50          3.75         0.65 o                         
   8  -7   1          2.01          1.23         0.53 o                         
   9  -7   1          0.68          1.42         0.59 o                         
  10  -7   1          4.16          4.81         0.88 o                         
 -12  -6   1          0.66          0.08         0.91 o                         
 -11  -6   1          0.76         -0.01         0.59 o                         
 -10  -6   1          1.67          1.81         0.62 o                         
  -9  -6   1          1.80          1.52         0.76 o                         
  -8  -6   1          6.94          6.42         0.76 o                         
  -7  -6   1         10.87         10.79         0.86 o                         
  -6  -6   1         91.32         95.54         2.18 o                         
  -5  -6   1         15.72         17.55         0.88 o                         
  -4  -6   1         13.99         12.75         0.77 o                         
  -3  -6   1         15.31         16.42         0.47 o                         
  -2  -6   1        256.74        254.47         2.34 o                         
  -1  -6   1         21.68         24.84         0.59 o                         
   0  -6   1         60.62         69.30         1.67 o                         
   1  -6   1         10.10         10.40         0.41 o                         
   2  -6   1         22.94         27.18         0.62 o                         
   3  -6   1        107.95        104.03         1.36 o                         
   4  -6   1        338.61        337.60         3.36 o                         
   5  -6   1        175.79        163.13         2.31 o                         
   6  -6   1         27.73         21.90         0.75 o                         
   7  -6   1          5.43          6.11         0.70 o                         
   8  -6   1          7.12          8.05         1.18 o                         
   9  -6   1          0.92          0.80         0.54 o                         
  10  -6   1          0.20          0.53         0.59 o                         
  11  -6   1          0.59          1.07         0.84 o                         
 -12  -5   1          1.13          2.36         0.99 o                         
 -11  -5   1          3.86          4.45         1.26 o                         
 -10  -5   1          0.23         -0.40         0.42 o                         
  -9  -5   1         14.55         16.08         1.10 o                         
  -8  -5   1         25.11         24.89         1.30 o                         
  -7  -5   1         11.04         11.26         1.45 o                         
  -6  -5   1         44.23         41.06         1.29 o                         
  -5  -5   1         24.99         24.97         0.86 o                         
  -4  -5   1         41.99         42.03         1.03 o                         
  -3  -5   1         15.80         17.73         0.37 o                         
  -2  -5   1        637.81        676.05         5.41 o                         
  -1  -5   1        701.53        731.41         7.44 o                         
   0  -5   1         46.77         53.91         0.85 o                         
   1  -5   1        320.32        350.42         3.35 o                         
   2  -5   1        115.02        113.91         1.36 o                         
   3  -5   1        152.36        163.43         1.79 o                         
   4  -5   1        160.97        155.27         1.73 o                         
   5  -5   1         13.81         13.11         0.55 o                         
   6  -5   1          3.19          3.68         0.39 o                         
   7  -5   1         34.48         33.46         0.92 o                         
   8  -5   1          3.82          3.91         0.45 o                         
   9  -5   1          4.39          2.74         0.59 o                         
  10  -5   1          2.23          2.37         0.88 o                         
  11  -5   1          0.27          1.30         0.84 o                         
  12  -5   1          0.05          0.46         0.91 o                         
 -12  -4   1          8.51          8.30         1.37 o                         
 -11  -4   1          1.38          1.30         0.76 o                         
 -10  -4   1          4.56          3.48         0.65 o                         
  -9  -4   1          5.95          7.37         1.10 o                         
  -8  -4   1         29.62         26.11         0.78 o                         
  -7  -4   1         23.56         23.66         0.78 o                         
  -6  -4   1         93.83         93.01         1.44 o                         
  -5  -4   1        119.80        125.45         1.68 o                         
  -4  -4   1         60.18         67.58         1.03 o                         
  -3  -4   1        216.09        234.77         2.06 o                         
  -2  -4   1        135.61        145.23         1.37 o                         
  -1  -4   1        762.82        772.04        17.36 o                         
   0  -4   1        211.51        226.87         2.27 o                         
   1  -4   1        574.58        590.06         5.26 o                         
   2  -4   1        378.17        405.53         3.72 o                         
   3  -4   1         36.29         44.92         1.06 o                         
   4  -4   1         24.55         24.78         0.47 o                         
   5  -4   1         61.32         64.95         1.18 o                         
   6  -4   1         13.11         12.46         0.56 o                         
   7  -4   1          6.96          8.30         0.64 o                         
   8  -4   1          7.17          6.56         0.53 o                         
   9  -4   1         10.62         10.77         0.67 o                         
  10  -4   1          8.90         11.66         1.45 o                         
  11  -4   1          1.58          1.22         0.76 o                         
  12  -4   1          2.74          4.34         1.22 o                         
 -13  -3   1          5.24          6.02         1.30 o                         
 -12  -3   1          6.97          9.52         1.37 o                         
 -11  -3   1          6.42          6.70         1.07 o                         
 -10  -3   1         23.64         23.66         0.94 o                         
  -9  -3   1         25.14         26.90         1.06 o                         
  -8  -3   1          2.03          2.25         0.35 o                         
  -7  -3   1          0.05         -0.10         0.19 o                         
  -6  -3   1          3.56          3.53         0.30 o                         
  -5  -3   1        277.00        306.65         3.40 o                         
  -4  -3   1       1153.06       1210.56        12.60 o                         
  -3  -3   1        331.74        310.11         2.92 o                         
  -2  -3   1         35.97         35.91         0.44 o                         
  -1  -3   1        155.27        148.60         1.72 o                         
   0  -3   1       1525.80       1515.17        24.11 o                         
   1  -3   1       1257.77       1251.06        10.59 o                         
   2  -3   1        341.50        330.13         3.00 o                         
   3  -3   1       1740.20       1833.09        15.43 o                         
   4  -3   1        100.43        121.54         1.65 o                         
   5  -3   1         14.92         18.15         1.02 o                         
   6  -3   1         50.48         55.73         1.08 o                         
   7  -3   1         59.10         62.79         1.21 o                         
   8  -3   1         16.75         13.98         0.67 o                         
   9  -3   1         15.01         14.48         0.71 o                         
  10  -3   1          2.63          2.67         0.61 o                         
  11  -3   1          8.60          9.62         0.95 o                         
  12  -3   1          1.93          2.13         0.99 o                         
 -13  -2   1          0.01         -0.76         0.76 o                         
 -12  -2   1          0.42          0.15         0.61 o                         
 -11  -2   1          0.10          0.01         0.40 o                         
 -10  -2   1         36.02         36.55         3.23 o                         
  -9  -2   1         13.72         14.75         0.67 o                         
  -8  -2   1         32.71         30.78         0.82 o                         
  -7  -2   1         35.59         37.49         0.85 o                         
  -6  -2   1         47.52         46.67         0.90 o                         
  -5  -2   1        164.22        169.25         2.36 o                         
  -4  -2   1        154.35        160.90         1.87 o                         
  -3  -2   1       1137.29       1201.02        10.16 o                         
  -2  -2   1         38.83         34.46         0.44 o                         
  -1  -2   1        442.07        457.90         5.71 o                         
   0  -2   1        783.77        731.25         7.14 o                         
   1  -2   1       2180.78       2082.07        20.13 o                         
   2  -2   1       1346.99       1303.18        11.03 o                         
   3  -2   1        459.52        479.05        11.08 o                         
   4  -2   1        671.23        714.04         8.92 o                         
   5  -2   1        122.21        134.77         2.21 o                         
   6  -2   1        113.53        120.67         2.13 o                         
   7  -2   1          5.56          4.80         0.50 o                         
   8  -2   1        189.90        175.84         7.57 o                         
   9  -2   1         24.45         23.47         1.02 o                         
  10  -2   1         14.80         15.55         1.02 o                         
  11  -2   1          2.86          3.29         0.64 o                         
  12  -2   1          1.15          1.36         0.64 o                         
 -13  -1   1          1.86          0.29         0.53 o                         
 -12  -1   1          0.99         -0.17         0.99 o                         
 -11  -1   1          8.92         10.67         1.22 o                         
 -10  -1   1          6.40          6.86         0.99 o                         
  -9  -1   1         34.28         28.27         1.45 o                         
  -8  -1   1         58.77         55.32         1.32 o                         
  -7  -1   1         38.95         39.51         1.37 o                         
  -6  -1   1         91.07         82.77         1.28 o                         
  -5  -1   1        168.61        176.07         2.11 o                         
  -4  -1   1        240.46        209.16         2.35 o                         
  -3  -1   1        627.13        617.37         6.61 o                         
  -2  -1   1       3210.65       3053.70        25.56 o                         
  -1  -1   1       1276.67       1261.77        16.74 o                         
   0  -1   1        721.65        703.68         5.90 o                         
   1  -1   1       7906.90       7543.26        88.34 o                         
   2  -1   1       3330.00       3201.08        26.88 o                         
   3  -1   1        494.88        502.40         4.34 o                         
   4  -1   1        368.26        373.76         3.32 o                         
   5  -1   1         63.82         61.46         0.77 o                         
   6  -1   1         51.28         46.46         0.68 o                         
   7  -1   1         38.70         34.74         0.80 o                         
   8  -1   1         28.55         31.56         0.82 o                         
   9  -1   1         27.47         33.20         1.87 o                         
  10  -1   1          1.98          2.53         1.33 o                         
  11  -1   1          3.40          3.06         0.67 o                         
  12  -1   1          3.05          2.93         0.80 o                         
  13  -1   1          0.53          0.16         1.18 o                         
 -13   0   1          2.17          1.62         0.69 o                         
 -12   0   1          0.06         -0.19         0.48 o                         
 -11   0   1          1.94          1.89         0.56 o                         
 -10   0   1         18.28         16.65         0.94 o                         
  -9   0   1          0.14         -0.06         0.35 o                         
  -8   0   1          0.03          0.19         0.21 o                         
  -7   0   1         28.63         29.98         0.71 o                         
  -6   0   1          1.11          0.73         0.20 o                         
  -5   0   1          3.23          3.06         0.23 o                         
  -4   0   1         13.18         15.41         0.38 o                         
  -3   0   1         24.77         25.84         1.52 o                         
  -2   0   1        130.09        126.64         1.36 o                         
  -1   0   1        447.04        378.20         4.53 o                         
   0   0   1        170.93        148.53         1.48 o                         
   1   0   1         15.31         14.61         0.69 o                         
   2   0   1        430.53        454.58         4.50 o                         
   3   0   1         16.39         18.11         0.37 o                         
   4   0   1         16.70         15.43         0.55 o                         
   5   0   1        450.35        438.85         4.60 o                         
   6   0   1         44.31         50.57         0.90 o                         
   7   0   1        116.98        117.01         1.64 o                         
   8   0   1         72.11         69.13         1.64 o                         
   9   0   1          9.35         13.11         0.82 o                         
  10   0   1          0.75          0.45         0.50 o                         
  11   0   1          0.07         -0.41         0.65 o                         
  12   0   1          6.89          7.22         1.22 o                         
  13   0   1          0.70          0.67         0.69 o                         
 -13   1   1          1.86          1.78         0.80 o                         
 -12   1   1          0.98          1.32         0.59 o                         
 -11   1   1          8.95          9.32         0.83 o                         
 -10   1   1          6.41          7.16         1.71 o                         
  -9   1   1         34.16         30.82         1.30 o                         
  -8   1   1         58.74         55.13         1.42 o                         
  -7   1   1         38.87         39.95         0.79 o                         
  -6   1   1         91.18         86.23         1.33 o                         
  -5   1   1        168.61        176.76         2.05 o                         
  -4   1   1        240.15        208.13         2.29 o                         
  -3   1   1        626.38        609.97         6.08 o                         
  -2   1   1       3211.69       3045.28        36.36 o                         
  -1   1   1       1277.08       1213.10        20.95 o                         
   0   1   1        720.94        713.51        11.73 o                         
   1   1   1       7909.03       7409.40        87.93 o                         
   2   1   1       3331.15       3167.44        37.84 o                         
   3   1   1        494.38        500.58         6.25 o                         
   4   1   1        368.34        364.64         7.85 o                         
   5   1   1         63.80         61.26         1.60 o                         
   6   1   1         51.16         45.97         1.12 o                         
   7   1   1         38.52         35.37         1.98 o                         
   8   1   1         28.58         30.47         1.60 o                         
   9   1   1         27.46         30.93         1.18 o                         
  10   1   1          1.98          2.49         0.61 o                         
  11   1   1          3.40          3.28         0.66 o                         
  12   1   1          3.05          2.13         0.64 o                         
  13   1   1          0.53         -0.10         0.62 o                         
 -13   2   1          0.01         -0.23         0.55 o                         
 -12   2   1          0.42          0.92         0.62 o                         
 -11   2   1          0.10         -0.42         0.42 o                         
 -10   2   1         36.05         34.84         1.29 o                         
  -9   2   1         13.74         14.01         0.82 o                         
  -8   2   1         32.73         30.79         1.45 o                         
  -7   2   1         35.50         37.50         1.18 o                         
  -6   2   1         47.54         45.80         0.92 o                         
  -5   2   1        164.40        167.46         1.97 o                         
  -4   2   1        154.01        156.07         1.80 o                         
  -3   2   1       1137.57       1198.04        14.25 o                         
  -2   2   1         39.32         34.42         0.60 o                         
  -1   2   1        442.48        455.43         5.49 o                         
   0   2   1        784.49        730.27        12.27 o                         
   1   2   1       2178.84       2082.44        24.75 o                         
   2   2   1       1347.51       1311.69        18.51 o                         
   3   2   1        460.17        497.99         6.11 o                         
   4   2   1        670.78        712.48         8.86 o                         
   5   2   1        122.30        133.60         2.17 o                         
   6   2   1        113.55        119.02         3.09 o                         
   7   2   1          5.55          4.69         0.48 o                         
   8   2   1        190.10        186.47         3.11 o                         
   9   2   1         24.46         23.61         1.56 o                         
  10   2   1         14.82         15.60         0.99 o                         
  11   2   1          2.86          4.00         0.84 o                         
  12   2   1          1.15         -0.34         0.53 o                         
 -13   3   1          5.24          5.36         0.83 o                         
 -12   3   1          6.98          7.15         0.88 o                         
 -11   3   1          6.42          7.64         0.82 o                         
 -10   3   1         23.64         21.87         1.06 o                         
  -9   3   1         25.13         26.06         1.08 o                         
  -8   3   1          2.01          1.74         0.42 o                         
  -7   3   1          0.05          0.04         0.29 o                         
  -6   3   1          3.55          3.84         0.57 o                         
  -5   3   1        276.88        299.64         3.28 o                         
  -4   3   1       1153.68       1188.76        11.78 o                         
  -3   3   1        331.30        310.70         3.95 o                         
  -2   3   1         35.97         37.56         1.14 o                         
  -1   3   1        155.91        151.83         3.05 o                         
   0   3   1       1525.24       1540.53        25.37 o                         
   1   3   1       1257.59       1255.71        14.92 o                         
   2   3   1        342.04        318.69         4.22 o                         
   3   3   1       1739.92       1830.01        21.82 o                         
   4   3   1        100.16        122.29         1.97 o                         
   5   3   1         14.86         18.81         0.68 o                         
   6   3   1         50.46         56.72         1.30 o                         
   7   3   1         59.14         62.20         2.97 o                         
   8   3   1         16.72         13.37         0.79 o                         
   9   3   1         15.00         14.69         0.93 o                         
  10   3   1          2.66          2.85         0.88 o                         
  11   3   1          8.60          9.98         1.18 o                         
  12   3   1          1.93          0.87         0.58 o                         
 -12   4   1          8.50         10.20         1.56 o                         
 -11   4   1          1.38          0.58         0.51 o                         
 -10   4   1          4.57          4.67         0.64 o                         
  -9   4   1          5.96          5.35         0.91 o                         
  -8   4   1         29.57         26.40         1.49 o                         
  -7   4   1         23.55         24.89         0.99 o                         
  -6   4   1         93.64         90.82         1.86 o                         
  -5   4   1        119.52        121.35         2.07 o                         
  -4   4   1         60.36         67.09         1.37 o                         
  -3   4   1        216.43        238.37         4.65 o                         
  -2   4   1        135.70        149.62         3.20 o                         
  -1   4   1        763.51        778.65        13.49 o                         
   0   4   1        211.51        228.24         4.27 o                         
   1   4   1        574.44        589.12         7.33 o                         
   2   4   1        378.47        396.92         5.22 o                         
   3   4   1         36.16         42.87         0.99 o                         
   4   4   1         24.58         27.21         1.56 o                         
   5   4   1         61.23         65.30         1.71 o                         
   6   4   1         13.16         11.22         1.10 o                         
   7   4   1          6.96          6.17         0.56 o                         
   8   4   1          7.19          6.06         0.65 o                         
   9   4   1         10.59         10.14         0.82 o                         
  10   4   1          8.91          9.22         0.82 o                         
  11   4   1          1.58          2.28         0.66 o                         
  12   4   1          2.74          5.18         0.84 o                         
 -12   5   1          1.12          0.81         0.62 o                         
 -11   5   1          3.87          4.09         0.71 o                         
 -10   5   1          0.22          0.25         0.42 o                         
  -9   5   1         14.56         15.00         1.10 o                         
  -8   5   1         25.10         25.51         1.08 o                         
  -7   5   1         11.05         10.96         0.80 o                         
  -6   5   1         44.26         41.03         1.21 o                         
  -5   5   1         25.02         24.87         1.22 o                         
  -4   5   1         42.10         42.68         1.10 o                         
  -3   5   1         15.70         16.99         0.91 o                         
  -2   5   1        638.58        692.71        12.19 o                         
  -1   5   1        701.09        729.35        13.03 o                         
   0   5   1         46.94         50.66         1.45 o                         
   1   5   1        320.66        339.10         4.61 o                         
   2   5   1        115.33        114.21         1.91 o                         
   3   5   1        152.45        160.93         2.55 o                         
   4   5   1        160.79        155.87         2.57 o                         
   5   5   1         13.81         12.73         0.84 o                         
   6   5   1          3.16          3.10         0.69 o                         
   7   5   1         34.49         34.30         1.22 o                         
   8   5   1          3.82          3.71         0.56 o                         
   9   5   1          4.39          4.10         0.69 o                         
  10   5   1          2.22          2.46         0.59 o                         
  11   5   1          0.27          0.89         0.56 o                         
  12   5   1          0.05          0.15         0.76 o                         
 -12   6   1          0.65          1.83         1.49 o                         
 -11   6   1          0.76          1.31         0.62 o                         
 -10   6   1          1.68          2.87         0.62 o                         
  -9   6   1          1.80          2.49         0.84 o                         
  -8   6   1          6.92          5.33         0.66 o                         
  -7   6   1         10.90         11.64         1.94 o                         
  -6   6   1         91.24         94.24         2.07 o                         
  -5   6   1         15.63         18.19         1.10 o                         
  -4   6   1         13.97         12.87         1.33 o                         
  -3   6   1         15.29         16.30         0.99 o                         
  -2   6   1        256.85        254.90         5.33 o                         
  -1   6   1         21.70         26.44         1.22 o                         
   0   6   1         60.61         69.25         1.90 o                         
   1   6   1         10.11         10.52         0.91 o                         
   2   6   1         22.91         27.26         0.86 o                         
   3   6   1        107.89        102.27         1.93 o                         
   4   6   1        338.50        339.18         4.83 o                         
   5   6   1        175.96        165.51         2.83 o                         
   6   6   1         27.72         22.44         1.56 o                         
   7   6   1          5.42          3.63         0.53 o                         
   8   6   1          7.12          7.80         0.72 o                         
   9   6   1          0.92          0.75         0.48 o                         
  10   6   1          0.21          0.34         0.48 o                         
  11   6   1          0.59          0.82         0.76 o                         
 -11   7   1          0.05          0.35         0.60 o                         
 -10   7   1          1.72          1.84         0.62 o                         
  -9   7   1          0.21         -0.14         0.46 o                         
  -8   7   1          2.69          3.78         0.60 o                         
  -7   7   1         10.40          8.42         0.77 o                         
  -6   7   1         13.05         13.61         0.86 o                         
  -5   7   1         18.68         16.86         0.88 o                         
  -4   7   1         32.29         32.95         1.94 o                         
  -3   7   1         37.28         42.43         1.68 o                         
  -2   7   1          5.15          4.88         0.69 o                         
  -1   7   1        123.10        123.84         2.14 o                         
   0   7   1         47.52         46.16         1.60 o                         
   1   7   1         84.00         83.08         1.67 o                         
   2   7   1         64.05         65.02         1.47 o                         
   3   7   1         30.77         34.03         1.07 o                         
   4   7   1         29.63         26.96         1.18 o                         
   5   7   1        128.99        137.82         2.59 o                         
   6   7   1         19.96         19.50         0.97 o                         
   7   7   1          3.51          2.65         0.53 o                         
   8   7   1          2.01          1.51         0.65 o                         
   9   7   1          0.67          1.41         0.57 o                         
  10   7   1          4.16          3.91         0.75 o                         
 -10   8   1          0.36          0.00         0.80 o                         
  -9   8   1          2.16          2.06         0.68 o                         
  -8   8   1          3.11          2.19         0.64 o                         
  -7   8   1          9.42         10.23         0.99 o                         
  -6   8   1          2.74          2.45         0.80 o                         
  -5   8   1          2.18          1.33         0.46 o                         
  -4   8   1          1.91          1.45         0.69 o                         
  -3   8   1         18.16         17.89         1.18 o                         
  -2   8   1         21.21         18.74         1.22 o                         
  -1   8   1         17.83         14.32         1.07 o                         
   0   8   1         36.73         35.86         1.98 o                         
   1   8   1         15.33         12.97         0.73 o                         
   2   8   1        144.20        146.55         2.64 o                         
   3   8   1         56.03         57.71         1.53 o                         
   4   8   1         30.89         27.89         1.06 o                         
   5   8   1         19.01         20.55         1.07 o                         
   6   8   1         19.36         20.21         1.01 o                         
   7   8   1          0.11         -0.42         0.42 o                         
   8   8   1          2.91          4.07         0.71 o                         
   9   8   1          0.70          1.51         0.69 o                         
  10   8   1          1.36          2.18         0.71 o                         
  -9   9   1          0.80          0.03         0.76 o                         
  -8   9   1          2.37          1.44         0.66 o                         
  -7   9   1          0.63          0.78         0.59 o                         
  -6   9   1          2.63          1.96         1.14 o                         
  -5   9   1          4.24          4.71         1.49 o                         
  -4   9   1         11.20          9.26         0.82 o                         
  -3   9   1         53.07         52.68         1.58 o                         
  -2   9   1         25.20         23.77         1.45 o                         
  -1   9   1         43.74         44.64         1.98 o                         
   0   9   1         29.20         31.92         1.60 o                         
   1   9   1         57.88         55.69         2.13 o                         
   2   9   1          3.66          4.48         0.56 o                         
   3   9   1         45.08         45.07         1.42 o                         
   4   9   1          1.56          1.63         0.48 o                         
   5   9   1          8.40          8.12         0.77 o                         
   6   9   1          3.79          2.79         0.59 o                         
   7   9   1          1.91          1.71         0.60 o                         
   8   9   1          4.89          5.38         1.26 o                         
   9   9   1          0.03          0.86         0.62 o                         
  -8  10   1          0.23          0.39         0.66 o                         
  -7  10   1         17.33         20.34         1.33 o                         
  -6  10   1         12.67         12.48         1.01 o                         
  -5  10   1          2.18          2.43         0.56 o                         
  -4  10   1          0.04         -0.20         0.38 o                         
  -3  10   1          0.77          0.46         0.48 o                         
  -2  10   1         11.57         13.58         1.94 o                         
  -1  10   1          7.94         10.51         1.22 o                         
   0  10   1          3.92          3.62         0.56 o                         
   1  10   1         22.55         22.86         1.45 o                         
   2  10   1          1.16          0.99         0.53 o                         
   3  10   1         10.09          8.83         0.82 o                         
   4  10   1         10.11          8.44         0.95 o                         
   5  10   1         10.28         10.08         0.90 o                         
   6  10   1          0.06         -0.31         0.53 o                         
   7  10   1          1.02          1.62         0.62 o                         
   8  10   1          0.73          1.07         1.07 o                         
  -7  11   1          1.94          0.89         0.73 o                         
  -6  11   1          2.20          2.26         0.68 o                         
  -5  11   1          2.22          3.31         0.71 o                         
  -4  11   1          1.92          2.10         0.88 o                         
  -3  11   1          3.88          5.41         0.99 o                         
  -2  11   1          3.99          3.50         0.84 o                         
  -1  11   1          1.69          2.06         0.53 o                         
   0  11   1          5.20          5.39         0.95 o                         
   1  11   1          1.46          1.75         0.69 o                         
   2  11   1          2.01          2.97         0.76 o                         
   3  11   1          3.89          3.66         0.84 o                         
   4  11   1          4.81          5.49         0.91 o                         
   5  11   1          0.74         -0.76         0.76 o                         
   6  11   1          3.00          3.73         1.22 o                         
  -4  12   1          2.03          1.22         0.84 o                         
  -3  12   1          0.19         -0.23         0.69 o                         
  -2  12   1          3.93          4.57         0.70 o                         
  -1  12   1          4.46          4.76         0.70 o                         
   0  12   1          1.39          1.52         0.54 o                         
   1  12   1          1.09          0.65         0.61 o                         
   2  12   1          3.69          5.03         0.99 o                         
  -4 -12   2          0.12          0.59         0.60 o                         
  -3 -12   2          0.25          0.64         0.64 o                         
  -2 -12   2          0.24          0.69         0.84 o                         
  -1 -12   2          0.99          1.03         0.59 o                         
   0 -12   2          6.61          8.17         1.26 o                         
   1 -12   2          1.65          1.37         0.91 o                         
   2 -12   2          1.89          1.30         0.80 o                         
   3 -12   2          2.52          2.69         0.73 o                         
  -7 -11   2          9.94         12.28         1.56 o                         
  -6 -11   2          0.31         -0.11         0.59 o                         
  -5 -11   2          0.31          0.15         0.54 o                         
  -4 -11   2          1.21          1.39         0.99 o                         
  -3 -11   2          0.42          0.46         0.53 o                         
  -2 -11   2          0.16          0.36         0.51 o                         
  -1 -11   2          2.89          4.44         0.71 o                         
   0 -11   2          4.49          5.50         1.68 o                         
   1 -11   2          3.43          3.20         0.65 o                         
   2 -11   2          3.02          2.85         0.67 o                         
   3 -11   2          0.11          0.57         0.54 o                         
   4 -11   2          1.67          1.86         0.67 o                         
   5 -11   2          2.54          2.22         0.67 o                         
   6 -11   2          2.79          3.43         0.81 o                         
  -8 -10   2          0.79          1.42         0.75 o                         
  -7 -10   2          5.16          6.31         0.95 o                         
  -6 -10   2          7.08          9.90         1.05 o                         
  -5 -10   2          6.99          7.29         0.86 o                         
  -4 -10   2          3.35          1.85         1.03 o                         
  -3 -10   2          6.31          6.63         0.58 o                         
  -2 -10   2          2.91          2.83         0.42 o                         
  -1 -10   2          5.93          7.27         0.64 o                         
   0 -10   2          9.16          8.42         0.83 o                         
   1 -10   2         11.11         12.00         1.18 o                         
   2 -10   2          0.91          0.14         0.41 o                         
   3 -10   2          1.80          2.24         0.59 o                         
   4 -10   2          2.11          1.45         0.80 o                         
   5 -10   2         10.21         12.40         1.41 o                         
   6 -10   2          0.98          0.67         0.56 o                         
   7 -10   2          2.16          1.86         0.69 o                         
  -9  -9   2          1.17          1.80         0.68 o                         
  -8  -9   2          6.44          8.50         1.33 o                         
  -7  -9   2          7.01          8.44         0.97 o                         
  -6  -9   2         18.80         20.40         1.23 o                         
  -5  -9   2          1.76          1.68         1.41 o                         
  -4  -9   2          5.37          5.85         1.33 o                         
  -3  -9   2          2.66          1.95         0.33 o                         
  -2  -9   2          1.69          2.19         0.48 o                         
  -1  -9   2          0.35          0.18         0.25 o                         
   0  -9   2          2.81          3.66         0.49 o                         
   1  -9   2         36.06         35.96         0.92 o                         
   2  -9   2          1.29          1.05         0.35 o                         
   3  -9   2         11.55         12.92         1.00 o                         
   4  -9   2          2.23          2.26         0.88 o                         
   5  -9   2          6.98          6.91         0.83 o                         
   6  -9   2          4.21          5.69         0.83 o                         
   7  -9   2          1.74          1.30         0.65 o                         
   8  -9   2          2.19          2.22         1.30 o                         
 -10  -8   2          0.31          0.29         0.56 o                         
  -9  -8   2          1.56          1.21         0.65 o                         
  -8  -8   2          3.01          3.31         0.71 o                         
  -7  -8   2          0.69          0.28         0.49 o                         
  -6  -8   2          5.26          4.91         0.91 o                         
  -5  -8   2         59.63         54.60         1.68 o                         
  -4  -8   2          2.79          1.65         0.44 o                         
  -3  -8   2          4.16          4.40         0.39 o                         
  -2  -8   2         49.26         40.90         4.31 o                         
  -1  -8   2         37.42         33.81         0.81 o                         
   0  -8   2          8.08          7.85         0.48 o                         
   1  -8   2         50.18         52.44         1.06 o                         
   2  -8   2        137.65        134.91         1.83 o                         
   3  -8   2         33.37         34.20         0.83 o                         
   4  -8   2         44.42         41.41         1.45 o                         
   5  -8   2          1.42          0.50         0.46 o                         
   6  -8   2          5.01          5.81         1.75 o                         
   7  -8   2          0.46          0.05         0.57 o                         
   8  -8   2          2.18          1.68         0.65 o                         
   9  -8   2          7.42         11.18         2.10 o                         
 -11  -7   2          0.92          1.22         0.76 o                         
 -10  -7   2          0.19          0.24         0.55 o                         
  -9  -7   2          0.23         -0.57         0.65 o                         
  -8  -7   2          2.35          1.57         1.07 o                         
  -7  -7   2         15.74         16.58         1.79 o                         
  -6  -7   2         14.90         13.90         0.97 o                         
  -5  -7   2         29.34         34.30         2.17 o                         
  -4  -7   2         38.52         38.62         1.07 o                         
  -3  -7   2         25.52         24.77         0.66 o                         
  -2  -7   2         15.62         13.61         0.80 o                         
  -1  -7   2          4.80          4.16         0.38 o                         
   0  -7   2         61.11         59.92         1.06 o                         
   1  -7   2          9.71          9.17         0.48 o                         
   2  -7   2        171.76        181.88         2.17 o                         
   3  -7   2         81.92         85.78         1.29 o                         
   4  -7   2         30.84         32.02         0.91 o                         
   5  -7   2         68.58         71.12         1.43 o                         
   6  -7   2          2.73          2.28         0.80 o                         
   7  -7   2          4.43          3.42         0.84 o                         
   8  -7   2          6.50          8.72         1.60 o                         
   9  -7   2          0.97          0.75         0.59 o                         
  10  -7   2          0.21          0.50         0.59 o                         
 -12  -6   2          0.72          1.98         0.99 o                         
 -11  -6   2          1.03          0.71         0.62 o                         
 -10  -6   2          2.50          3.06         1.14 o                         
  -9  -6   2          7.49          7.34         1.41 o                         
  -8  -6   2         24.18         26.89         1.87 o                         
  -7  -6   2         73.66         70.81         1.88 o                         
  -6  -6   2         53.81         53.48         1.94 o                         
  -5  -6   2         10.66          9.45         0.71 o                         
  -4  -6   2          3.32          3.26         0.60 o                         
  -3  -6   2         33.92         34.20         0.71 o                         
  -2  -6   2         60.79         63.51         3.60 o                         
  -1  -6   2         53.84         55.13         0.92 o                         
   0  -6   2         91.89         89.00         1.27 o                         
   1  -6   2         38.57         39.20         0.77 o                         
   2  -6   2         33.50         36.72         0.74 o                         
   3  -6   2        205.55        200.33         2.24 o                         
   4  -6   2         72.96         67.57         1.30 o                         
   5  -6   2        143.48        135.22         2.07 o                         
   6  -6   2          7.72          8.45         0.57 o                         
   7  -6   2         14.06         10.06         0.67 o                         
   8  -6   2          4.09          2.85         0.62 o                         
   9  -6   2          2.31          2.48         0.64 o                         
  10  -6   2          1.60          2.13         0.62 o                         
  11  -6   2          1.90          0.99         1.07 o                         
 -12  -5   2          2.59          2.44         0.99 o                         
 -11  -5   2          7.58          8.68         1.68 o                         
 -10  -5   2          7.24          7.43         1.03 o                         
  -9  -5   2         10.38         10.43         0.89 o                         
  -8  -5   2         14.35         18.03         1.22 o                         
  -7  -5   2         49.84         50.88         1.50 o                         
  -6  -5   2         83.88         87.57         1.96 o                         
  -5  -5   2         56.99         53.01         1.37 o                         
  -4  -5   2          3.30          3.48         0.37 o                         
  -3  -5   2         64.66         63.23         3.16 o                         
  -2  -5   2        151.80        161.26         1.81 o                         
  -1  -5   2        316.58        320.42         3.11 o                         
   0  -5   2        112.97        117.34         1.40 o                         
   1  -5   2         59.67         63.19         0.94 o                         
   2  -5   2        177.37        158.21         1.80 o                         
   3  -5   2        370.47        368.15         3.55 o                         
   4  -5   2         45.97         43.54         0.76 o                         
   5  -5   2          1.08          0.78         0.26 o                         
   6  -5   2         81.45         70.25         1.37 o                         
   7  -5   2         17.01         17.15         0.71 o                         
   8  -5   2         10.88         11.21         0.68 o                         
   9  -5   2          2.90          1.81         0.56 o                         
  10  -5   2          0.76          0.09         0.51 o                         
  11  -5   2          2.85          3.58         1.14 o                         
 -13  -4   2          5.62          8.23         1.45 o                         
 -12  -4   2          2.96          4.34         1.14 o                         
 -11  -4   2          2.85          2.90         0.84 o                         
 -10  -4   2          3.26          3.21         0.80 o                         
  -9  -4   2          8.11          7.57         0.78 o                         
  -8  -4   2         33.52         32.57         1.18 o                         
  -7  -4   2         29.50         31.50         0.80 o                         
  -6  -4   2         15.67         16.42         0.51 o                         
  -5  -4   2         20.23         18.90         0.47 o                         
  -4  -4   2        256.37        275.99         3.29 o                         
  -3  -4   2        111.87        122.55         2.21 o                         
  -2  -4   2        156.23        173.61         1.83 o                         
  -1  -4   2        689.10        708.96         6.25 o                         
   0  -4   2        282.46        303.22         2.59 o                         
   1  -4   2        519.08        520.94         5.47 o                         
   2  -4   2       1073.10       1080.37        10.62 o                         
   3  -4   2        119.87        121.00         1.40 o                         
   4  -4   2        417.92        438.17         4.11 o                         
   5  -4   2         59.76         61.44         1.18 o                         
   6  -4   2        153.90        152.66         2.21 o                         
   7  -4   2          4.18          4.69         0.78 o                         
   8  -4   2         24.77         24.77         0.86 o                         
   9  -4   2          4.58          3.46         0.62 o                         
  10  -4   2          5.64          5.77         0.75 o                         
  11  -4   2          0.57          1.22         0.91 o                         
  12  -4   2          6.08          6.86         1.30 o                         
 -13  -3   2          1.55          3.28         1.14 o                         
 -12  -3   2          1.29          1.60         0.91 o                         
 -11  -3   2          2.00          2.06         0.76 o                         
 -10  -3   2         12.77         13.43         2.17 o                         
  -9  -3   2         50.20         48.22         1.24 o                         
  -8  -3   2          3.13          3.40         0.51 o                         
  -7  -3   2         23.62         25.32         0.67 o                         
  -6  -3   2         25.45         28.51         0.66 o                         
  -5  -3   2         41.72         37.75         0.71 o                         
  -4  -3   2         72.33         68.27         0.88 o                         
  -3  -3   2        370.90        401.19         6.63 o                         
  -2  -3   2        326.54        327.71         3.57 o                         
  -1  -3   2        486.25        490.06         4.36 o                         
   0  -3   2         43.55         42.72         1.25 o                         
   1  -3   2        381.19        367.97         3.37 o                         
   2  -3   2        106.33         92.76         1.25 o                         
   3  -3   2        760.09        742.97         7.53 o                         
   4  -3   2         42.27         42.70         1.28 o                         
   5  -3   2         45.89         42.86         1.16 o                         
   6  -3   2        136.37        131.35         2.37 o                         
   7  -3   2          8.55          6.18         0.59 o                         
   8  -3   2         51.08         44.99         1.34 o                         
   9  -3   2         19.32         20.22         1.26 o                         
  10  -3   2          3.61          2.89         1.30 o                         
  11  -3   2          3.59          1.62         1.03 o                         
  12  -3   2          0.14         -0.30         0.59 o                         
 -13  -2   2          0.89          0.69         0.84 o                         
 -12  -2   2          0.94          0.23         0.69 o                         
 -11  -2   2          9.58          9.63         0.83 o                         
 -10  -2   2         16.75         16.20         0.86 o                         
  -9  -2   2          3.70          3.72         0.41 o                         
  -8  -2   2         40.05         40.49         0.92 o                         
  -7  -2   2          4.95          4.62         0.42 o                         
  -6  -2   2         92.71         94.75         1.81 o                         
  -5  -2   2          0.15          0.16         0.11 o                         
  -4  -2   2        106.37        115.23         1.28 o                         
  -3  -2   2        158.21        150.50         3.60 o                         
  -2  -2   2        459.23        452.21         4.70 o                         
  -1  -2   2        109.79        114.51         1.35 o                         
   0  -2   2         97.48         85.23         2.23 o                         
   1  -2   2       2682.27       2543.14        21.50 o                         
   2  -2   2        413.64        440.61         3.91 o                         
   3  -2   2        175.65        183.26         1.82 o                         
   4  -2   2       1008.41       1095.16         9.33 o                         
   5  -2   2          0.27          0.14         0.07 o                         
   6  -2   2         69.15         71.64         1.32 o                         
   7  -2   2         53.13         55.03         1.12 o                         
   8  -2   2          9.81         11.44         0.63 o                         
   9  -2   2          1.59          1.47         0.76 o                         
  10  -2   2          0.80          1.65         0.56 o                         
  11  -2   2          5.52          5.88         0.83 o                         
  12  -2   2          1.21          0.93         0.76 o                         
 -13  -1   2          0.25          0.38         0.76 o                         
 -12  -1   2          1.19          1.82         0.56 o                         
 -11  -1   2          3.57          4.66         0.67 o                         
 -10  -1   2          3.72          2.29         0.48 o                         
  -9  -1   2         40.77         40.31         0.98 o                         
  -8  -1   2         13.53         12.84         0.54 o                         
  -7  -1   2          7.23          7.17         0.59 o                         
  -6  -1   2         11.59         12.58         0.45 o                         
  -5  -1   2        177.56        168.27         2.04 o                         
  -4  -1   2        387.94        379.90         3.45 o                         
  -3  -1   2        456.96        441.40         4.53 o                         
  -2  -1   2        921.23        871.78         8.49 o                         
  -1  -1   2       4944.16       4673.95        54.41 o                         
   0  -1   2       1660.92       1570.34        15.29 o                         
   1  -1   2        647.22        593.73         5.85 o                         
   2  -1   2         24.77         27.48         0.40 o                         
   3  -1   2         93.07        101.30         1.09 o                         
   4  -1   2        250.88        264.86         2.50 o                         
   5  -1   2         54.11         56.01         0.75 o                         
   6  -1   2         97.47         95.29         1.27 o                         
   7  -1   2        138.85        145.83         2.03 o                         
   8  -1   2         47.40         46.30         1.37 o                         
   9  -1   2         27.22         25.04         1.08 o                         
  10  -1   2          0.09          0.91         0.48 o                         
  11  -1   2          0.21         -0.04         0.69 o                         
  12  -1   2          0.93          0.48         0.64 o                         
 -13   0   2          1.84          1.60         0.84 o                         
 -12   0   2          2.93          2.27         0.59 o                         
 -11   0   2          1.00          0.35         0.46 o                         
 -10   0   2          8.40          9.63         0.75 o                         
  -9   0   2         28.46         31.61         1.10 o                         
  -8   0   2         51.55         52.84         1.05 o                         
  -7   0   2          1.97          2.38         0.28 o                         
  -6   0   2        121.51        127.08         2.02 o                         
  -5   0   2        293.71        290.28         3.96 o                         
  -4   0   2         25.20         22.56         0.54 o                         
  -3   0   2        171.52        164.09         2.64 o                         
  -2   0   2       7523.13       7252.54       149.85 o                         
  -1   0   2       5851.32       5338.53        51.56 o                         
   0   0   2        568.75        505.39         4.94 o                         
   1   0   2         23.02         22.35         0.50 o                         
   2   0   2         45.11         50.37         0.69 o                         
   3   0   2        314.35        339.05         3.52 o                         
   4   0   2        182.24        167.54         1.96 o                         
   5   0   2         24.76         20.73         0.51 o                         
   6   0   2         13.85         13.59         0.44 o                         
   7   0   2          1.44          1.86         0.35 o                         
   8   0   2         50.13         42.89         1.32 o                         
   9   0   2          0.18          0.11         0.38 o                         
  10   0   2          2.17          2.12         0.56 o                         
  11   0   2          4.09          3.65         0.73 o                         
  12   0   2          1.70          0.73         0.66 o                         
 -13   1   2          0.24         -0.25         0.56 o                         
 -12   1   2          1.19          1.99         0.62 o                         
 -11   1   2          3.57          4.56         1.30 o                         
 -10   1   2          3.71          3.39         0.56 o                         
  -9   1   2         40.81         38.98         1.71 o                         
  -8   1   2         13.52         12.33         0.67 o                         
  -7   1   2          7.26          6.92         0.38 o                         
  -6   1   2         11.47         12.51         0.41 o                         
  -5   1   2        177.30        170.90         2.07 o                         
  -4   1   2        387.83        373.18         4.71 o                         
  -3   1   2        457.51        442.06         5.39 o                         
  -2   1   2        920.95        863.88         8.42 o                         
  -1   1   2       4941.79       4478.78       158.83 o                         
   0   1   2       1663.66       1561.62        33.21 o                         
   1   1   2        647.55        595.26         5.93 o                         
   2   1   2         24.59         27.08         0.76 o                         
   3   1   2         93.34        101.72         1.58 o                         
   4   1   2        251.15        262.67         3.96 o                         
   5   1   2         53.81         55.43         1.33 o                         
   6   1   2         97.49         97.92         1.82 o                         
   7   1   2        138.95        146.00         2.58 o                         
   8   1   2         47.48         45.96         1.37 o                         
   9   1   2         27.23         25.38         1.13 o                         
  10   1   2          0.09          0.30         0.53 o                         
  11   1   2          0.21          0.09         0.53 o                         
  12   1   2          0.93          1.85         0.69 o                         
 -13   2   2          0.89          0.70         0.60 o                         
 -12   2   2          0.95          0.64         0.55 o                         
 -11   2   2          9.58          8.58         1.18 o                         
 -10   2   2         16.74         17.09         1.01 o                         
  -9   2   2          3.67          2.66         0.51 o                         
  -8   2   2         40.04         41.44         1.20 o                         
  -7   2   2          4.94          4.58         0.46 o                         
  -6   2   2         92.96         93.19         1.33 o                         
  -5   2   2          0.15          0.39         0.14 o                         
  -4   2   2        105.99        112.31         1.66 o                         
  -3   2   2        157.99        155.51         2.07 o                         
  -2   2   2        458.64        467.35         8.33 o                         
  -1   2   2        109.94        117.13         1.30 o                         
   0   2   2         97.50         89.82         1.75 o                         
   1   2   2       2678.65       2522.33        29.89 o                         
   2   2   2        413.30        446.56         6.93 o                         
   3   2   2        176.04        186.57         2.60 o                         
   4   2   2       1008.25       1086.89        13.28 o                         
   5   2   2          0.27          0.07         0.20 o                         
   6   2   2         69.10         70.12         1.50 o                         
   7   2   2         53.13         53.36         2.82 o                         
   8   2   2          9.82          9.79         1.30 o                         
   9   2   2          1.58          1.08         0.44 o                         
  10   2   2          0.79          0.42         0.44 o                         
  11   2   2          5.52          6.02         1.14 o                         
  12   2   2          1.21          0.40         0.68 o                         
 -13   3   2          1.55          2.08         0.71 o                         
 -12   3   2          1.29          2.52         0.69 o                         
 -11   3   2          2.00          3.53         0.62 o                         
 -10   3   2         12.73         12.17         1.90 o                         
  -9   3   2         50.20         48.14         1.68 o                         
  -8   3   2          3.14          2.49         0.65 o                         
  -7   3   2         23.65         26.64         0.95 o                         
  -6   3   2         25.41         26.86         0.58 o                         
  -5   3   2         41.84         37.80         0.88 o                         
  -4   3   2         72.17         67.09         1.13 o                         
  -3   3   2        371.19        404.92         7.28 o                         
  -2   3   2        326.24        326.72         4.23 o                         
  -1   3   2        486.31        493.94         6.03 o                         
   0   3   2         43.56         44.03         1.07 o                         
   1   3   2        381.11        369.83         4.63 o                         
   2   3   2        106.47         94.67         1.46 o                         
   3   3   2        759.65        749.50         9.18 o                         
   4   3   2         42.21         39.64         1.18 o                         
   5   3   2         45.88         43.63         1.14 o                         
   6   3   2        136.26        127.68         2.67 o                         
   7   3   2          8.52          6.26         1.14 o                         
   8   3   2         51.16         46.58         1.35 o                         
   9   3   2         19.34         19.29         3.77 o                         
  10   3   2          3.61          5.24         0.69 o                         
  11   3   2          3.60          4.48         0.75 o                         
  12   3   2          0.14         -0.23         0.62 o                         
 -13   4   2          5.62          8.36         1.04 o                         
 -12   4   2          2.96          3.59         0.76 o                         
 -11   4   2          2.84          4.18         0.73 o                         
 -10   4   2          3.27          3.55         0.60 o                         
  -9   4   2          8.11          7.97         0.95 o                         
  -8   4   2         33.54         30.31         1.13 o                         
  -7   4   2         29.41         31.14         1.18 o                         
  -6   4   2         15.62         16.70         0.77 o                         
  -5   4   2         20.28         18.41         0.51 o                         
  -4   4   2        256.29        268.94         3.65 o                         
  -3   4   2        112.10        118.60         1.88 o                         
  -2   4   2        156.20        174.23         3.73 o                         
  -1   4   2        689.30        707.57        11.96 o                         
   0   4   2        282.13        307.09         5.56 o                         
   1   4   2        518.38        522.15         6.49 o                         
   2   4   2       1072.92       1063.26        13.01 o                         
   3   4   2        119.76        121.79         1.95 o                         
   4   4   2        418.03        448.28         9.30 o                         
   5   4   2         59.87         64.05         1.37 o                         
   6   4   2        153.69        155.39         2.63 o                         
   7   4   2          4.18          5.01         1.37 o                         
   8   4   2         24.78         23.72         1.52 o                         
   9   4   2          4.58          2.74         0.57 o                         
  10   4   2          5.64          6.96         1.56 o                         
  11   4   2          0.57          0.84         0.80 o                         
  12   4   2          6.07          8.01         1.18 o                         
 -12   5   2          2.59          4.06         0.80 o                         
 -11   5   2          7.57          7.24         0.86 o                         
 -10   5   2          7.24          6.99         0.84 o                         
  -9   5   2         10.39         11.78         0.93 o                         
  -8   5   2         14.33         17.38         0.90 o                         
  -7   5   2         49.81         47.49         2.97 o                         
  -6   5   2         83.89         87.33         1.94 o                         
  -5   5   2         56.89         52.05         1.04 o                         
  -4   5   2          3.31          3.68         0.34 o                         
  -3   5   2         64.81         62.93         1.26 o                         
  -2   5   2        151.79        159.89         2.25 o                         
  -1   5   2        316.59        306.17         5.64 o                         
   0   5   2        113.12        117.24         2.51 o                         
   1   5   2         59.83         63.26         1.21 o                         
   2   5   2        177.45        161.70         2.44 o                         
   3   5   2        370.53        361.60         4.95 o                         
   4   5   2         46.06         41.98         1.08 o                         
   5   5   2          1.08          0.95         0.37 o                         
   6   5   2         81.51         71.06         1.63 o                         
   7   5   2         16.99         16.38         0.84 o                         
   8   5   2         10.90         10.34         0.80 o                         
   9   5   2          2.89          2.06         0.53 o                         
  10   5   2          0.77          0.46         0.48 o                         
  11   5   2          2.85          3.43         0.99 o                         
 -12   6   2          0.72          0.95         0.68 o                         
 -11   6   2          1.03          0.52         0.65 o                         
 -10   6   2          2.49          2.04         0.69 o                         
  -9   6   2          7.48          6.43         1.07 o                         
  -8   6   2         24.25         26.99         1.21 o                         
  -7   6   2         73.59         67.79         1.76 o                         
  -6   6   2         53.77         52.80         2.48 o                         
  -5   6   2         10.67         10.21         0.68 o                         
  -4   6   2          3.34          3.47         0.57 o                         
  -3   6   2         33.99         31.92         1.37 o                         
  -2   6   2         60.66         65.92         1.18 o                         
  -1   6   2         54.03         52.92         1.79 o                         
   0   6   2         91.70         89.97         2.21 o                         
   1   6   2         38.57         40.13         0.97 o                         
   2   6   2         33.46         37.62         0.99 o                         
   3   6   2        205.75        203.32         3.11 o                         
   4   6   2         72.86         66.08         1.48 o                         
   5   6   2        143.69        131.90         2.42 o                         
   6   6   2          7.68          8.09         0.66 o                         
   7   6   2         14.10         10.73         0.79 o                         
   8   6   2          4.10          2.20         0.53 o                         
   9   6   2          2.31          2.50         0.60 o                         
  10   6   2          1.60          1.37         0.55 o                         
  11   6   2          1.90          2.29         0.71 o                         
 -11   7   2          0.91          1.70         0.69 o                         
 -10   7   2          0.19          0.20         0.56 o                         
  -9   7   2          0.23          0.20         0.49 o                         
  -8   7   2          2.34          2.13         0.60 o                         
  -7   7   2         15.71         17.85         1.00 o                         
  -6   7   2         14.88         11.53         0.88 o                         
  -5   7   2         29.31         30.54         1.41 o                         
  -4   7   2         38.49         36.66         1.01 o                         
  -3   7   2         25.52         24.99         1.30 o                         
  -2   7   2         15.68         13.49         0.99 o                         
  -1   7   2          4.81          4.73         0.46 o                         
   0   7   2         61.18         58.72         3.35 o                         
   1   7   2          9.70          8.83         0.69 o                         
   2   7   2        171.87        179.66         2.88 o                         
   3   7   2         81.97         82.47         1.74 o                         
   4   7   2         30.80         31.35         1.06 o                         
   5   7   2         68.54         73.20         1.72 o                         
   6   7   2          2.75          3.05         0.53 o                         
   7   7   2          4.45          3.36         0.56 o                         
   8   7   2          6.50          9.73         0.82 o                         
   9   7   2          0.97          0.78         0.57 o                         
  10   7   2          0.21          0.09         0.56 o                         
 -10   8   2          0.31         -0.57         0.57 o                         
  -9   8   2          1.56          1.48         0.59 o                         
  -8   8   2          3.00          3.23         0.66 o                         
  -7   8   2          0.70          0.91         1.14 o                         
  -6   8   2          5.27          4.66         0.72 o                         
  -5   8   2         59.59         54.99         1.61 o                         
  -4   8   2          2.81          2.25         0.40 o                         
  -3   8   2          4.14          3.66         0.76 o                         
  -2   8   2         49.21         46.47         1.90 o                         
  -1   8   2         37.46         33.22         1.60 o                         
   0   8   2          8.07          8.38         0.91 o                         
   1   8   2         50.16         54.23         2.06 o                         
   2   8   2        137.57        133.83         2.42 o                         
   3   8   2         33.35         33.07         1.15 o                         
   4   8   2         44.35         44.42         1.33 o                         
   5   8   2          1.43          0.91         0.42 o                         
   6   8   2          5.01          4.20         0.60 o                         
   7   8   2          0.45          0.49         0.61 o                         
   8   8   2          2.18          1.52         0.59 o                         
   9   8   2          7.41          8.61         1.45 o                         
  -9   9   2          1.18          0.67         0.84 o                         
  -8   9   2          6.45          9.62         0.99 o                         
  -7   9   2          7.02          7.99         0.91 o                         
  -6   9   2         18.80         20.80         1.71 o                         
  -5   9   2          1.77          1.39         0.69 o                         
  -4   9   2          5.38          5.85         0.71 o                         
  -3   9   2          2.66          2.36         0.69 o                         
  -2   9   2          1.68          2.97         0.76 o                         
  -1   9   2          0.36          1.07         0.53 o                         
   0   9   2          2.80          3.81         0.69 o                         
   1   9   2         36.10         32.46         1.60 o                         
   2   9   2          1.30          1.07         0.57 o                         
   3   9   2         11.55         10.71         0.84 o                         
   4   9   2          2.24          2.21         0.48 o                         
   5   9   2          7.00          6.83         0.71 o                         
   6   9   2          4.21          4.36         0.73 o                         
   7   9   2          1.75          2.74         1.07 o                         
   8   9   2          2.20          1.90         0.99 o                         
  -8  10   2          0.79          0.30         1.30 o                         
  -7  10   2          5.17          4.80         0.86 o                         
  -6  10   2          7.09          9.59         0.93 o                         
  -5  10   2          6.99          6.06         0.79 o                         
  -4  10   2          3.35          2.71         0.56 o                         
  -3  10   2          6.29          4.80         0.84 o                         
  -2  10   2          2.88          2.82         0.76 o                         
  -1  10   2          5.95          6.76         0.70 o                         
   0  10   2          9.14         10.51         0.80 o                         
   1  10   2         11.11         10.89         1.07 o                         
   2  10   2          0.91         -0.38         0.46 o                         
   3  10   2          1.79          0.99         0.61 o                         
   4  10   2          2.11          1.45         0.84 o                         
   5  10   2         10.21         14.09         1.60 o                         
   6  10   2          0.98          0.69         0.91 o                         
   7  10   2          2.15          1.52         0.99 o                         
  -7  11   2          9.93         11.82         2.02 o                         
  -6  11   2          0.31          0.37         0.59 o                         
  -5  11   2          0.31         -0.17         0.51 o                         
  -4  11   2          1.21          0.62         0.55 o                         
  -3  11   2          0.42          0.75         0.53 o                         
  -2  11   2          0.16          0.15         0.61 o                         
  -1  11   2          2.89          2.91         0.57 o                         
   0  11   2          4.48          3.16         0.59 o                         
   1  11   2          3.43          3.12         0.91 o                         
   6  11   2          2.79          2.21         1.68 o                         
  -4  12   2          0.12         -0.15         0.69 o                         
  -3  12   2          0.25          0.46         0.76 o                         
  -2  12   2          0.24          0.73         0.59 o                         
  -1  12   2          1.00          1.14         0.76 o                         
   0  12   2          6.59          7.70         1.30 o                         
   1  12   2          1.65          2.51         0.91 o                         
  -4 -12   3          0.64          1.45         0.99 o                         
  -3 -12   3          2.83          4.72         1.37 o                         
  -2 -12   3          1.76          2.90         1.14 o                         
  -1 -12   3          0.94          0.63         0.56 o                         
   0 -12   3          2.65          1.83         0.66 o                         
   1 -12   3          4.11          5.41         1.14 o                         
   2 -12   3          1.47          1.37         0.84 o                         
   3 -12   3          0.06          0.22         0.53 o                         
  -7 -11   3          4.36          4.46         0.88 o                         
  -6 -11   3          0.68         -0.21         0.59 o                         
  -5 -11   3          0.44          0.02         0.49 o                         
  -4 -11   3          0.80         -0.24         0.49 o                         
  -3 -11   3          1.33          0.87         0.48 o                         
  -2 -11   3          1.81          2.07         0.67 o                         
  -1 -11   3          0.42         -0.24         0.46 o                         
   0 -11   3          3.15          2.82         1.07 o                         
   1 -11   3         13.22         14.36         1.15 o                         
   2 -11   3          4.88          6.36         0.83 o                         
   3 -11   3          0.88          1.04         0.76 o                         
   4 -11   3          3.77          4.44         1.22 o                         
   5 -11   3          2.58          1.83         0.70 o                         
  -8 -10   3          4.88          6.66         0.95 o                         
  -7 -10   3          0.19          0.14         0.59 o                         
  -6 -10   3          0.85          0.36         0.56 o                         
  -5 -10   3          3.10          2.83         0.64 o                         
  -4 -10   3          0.11         -0.39         0.39 o                         
  -3 -10   3          0.16          0.32         0.37 o                         
  -2 -10   3          2.38          1.24         0.40 o                         
  -1 -10   3         11.29         11.79         0.78 o                         
   0 -10   3         14.26         14.73         0.86 o                         
   1 -10   3          0.22          0.69         0.36 o                         
   2 -10   3          6.63          8.46         0.86 o                         
   3 -10   3          1.60          1.87         0.59 o                         
   4 -10   3          1.48          0.82         0.56 o                         
   5 -10   3          1.40          1.44         0.64 o                         
   6 -10   3          1.55          1.45         0.65 o                         
   7 -10   3          0.88         -0.57         0.57 o                         
  -9  -9   3          1.85          2.24         0.84 o                         
  -8  -9   3          1.19          1.75         0.68 o                         
  -7  -9   3          3.66          3.16         0.71 o                         
  -6  -9   3          2.17          2.81         1.03 o                         
  -5  -9   3         14.47         13.95         1.22 o                         
  -4  -9   3         10.45          6.89         1.23 o                         
  -3  -9   3          0.13          0.21         0.31 o                         
  -2  -9   3         12.98         14.49         0.65 o                         
  -1  -9   3          6.97          5.83         0.84 o                         
   0  -9   3          8.15          9.39         0.67 o                         
   1  -9   3         26.15         26.51         0.81 o                         
   2  -9   3         11.04          8.70         0.55 o                         
   3  -9   3          9.51          9.40         0.89 o                         
   4  -9   3          6.91          7.73         0.83 o                         
   5  -9   3          7.17          6.72         0.83 o                         
   6  -9   3          8.82          7.73         0.92 o                         
   7  -9   3          0.86          1.73         0.62 o                         
   8  -9   3          1.99          1.34         0.69 o                         
 -10  -8   3          0.00          0.03         0.60 o                         
  -9  -8   3          0.01          0.03         0.52 o                         
  -8  -8   3          0.89          1.09         0.55 o                         
  -7  -8   3          2.84          2.50         0.60 o                         
  -6  -8   3          0.48          0.08         0.42 o                         
  -5  -8   3         13.84         12.65         0.82 o                         
  -4  -8   3         32.38         27.35         3.23 o                         
  -3  -8   3         10.01          8.14         0.81 o                         
  -2  -8   3          6.10          5.64         0.56 o                         
  -1  -8   3         40.23         42.53         1.69 o                         
   0  -8   3         38.27         35.10         1.15 o                         
   1  -8   3         59.68         58.68         1.13 o                         
   2  -8   3         26.92         25.65         0.75 o                         
   3  -8   3          8.04          6.63         0.95 o                         
   4  -8   3          8.25          7.32         0.60 o                         
   5  -8   3         27.07         26.90         1.29 o                         
   6  -8   3          1.66          1.70         0.61 o                         
   7  -8   3          0.35          0.60         0.56 o                         
   8  -8   3          0.46          2.02         0.67 o                         
   9  -8   3          2.66          3.28         0.78 o                         
 -11  -7   3          0.17         -0.51         0.51 o                         
 -10  -7   3          0.91          0.41         0.61 o                         
  -9  -7   3          0.43         -0.45         0.45 o                         
  -8  -7   3         10.40          9.28         1.03 o                         
  -7  -7   3          9.45          9.23         1.49 o                         
  -6  -7   3          0.68          0.53         0.57 o                         
  -5  -7   3          5.21          5.01         0.89 o                         
  -4  -7   3         60.29         55.88         3.85 o                         
  -3  -7   3         28.47         29.90         0.91 o                         
  -2  -7   3         31.68         32.23         0.74 o                         
  -1  -7   3         92.03         97.65         1.40 o                         
   0  -7   3         51.77         50.80         1.14 o                         
   1  -7   3         80.45         80.35         1.28 o                         
   2  -7   3        171.00        163.09         2.05 o                         
   3  -7   3        111.84        108.48         1.56 o                         
   4  -7   3         70.28         64.25         1.73 o                         
   5  -7   3         29.57         26.74         0.90 o                         
   6  -7   3          7.61          5.46         0.56 o                         
   7  -7   3          5.33          6.06         0.78 o                         
   8  -7   3          2.56          2.19         0.67 o                         
   9  -7   3          2.46          2.92         0.73 o                         
  10  -7   3          1.71          1.70         0.69 o                         
 -12  -6   3          2.54          2.53         1.30 o                         
 -11  -6   3          1.91          2.28         0.80 o                         
 -10  -6   3          0.60          0.62         0.59 o                         
  -9  -6   3          5.33          6.16         0.99 o                         
  -8  -6   3          5.19          5.97         0.80 o                         
  -7  -6   3          4.22          3.79         0.59 o                         
  -6  -6   3          4.82          5.40         0.60 o                         
  -5  -6   3         21.50         22.22         1.50 o                         
  -4  -6   3         22.86         23.03         0.76 o                         
  -3  -6   3        164.31        163.77         2.33 o                         
  -2  -6   3         36.68         38.92         1.25 o                         
  -1  -6   3          7.69         11.43         0.41 o                         
   0  -6   3          8.70          7.67         0.59 o                         
   1  -6   3         38.49         37.52         1.39 o                         
   2  -6   3         44.19         46.20         0.87 o                         
   3  -6   3        162.92        155.43         1.90 o                         
   4  -6   3        257.38        244.50         3.19 o                         
   5  -6   3         25.44         25.03         1.10 o                         
   6  -6   3         34.02         31.25         1.01 o                         
   7  -6   3          0.36          0.67         0.36 o                         
   8  -6   3          5.27          4.31         0.70 o                         
   9  -6   3          1.10          2.15         0.72 o                         
  10  -6   3          0.81          0.86         0.62 o                         
 -12  -5   3         11.19         13.64         1.68 o                         
 -11  -5   3          0.04         -0.09         0.53 o                         
 -10  -5   3         19.28         18.22         1.24 o                         
  -9  -5   3          4.97          6.50         0.75 o                         
  -8  -5   3          4.13          5.30         0.67 o                         
  -7  -5   3         37.29         43.54         1.35 o                         
  -6  -5   3         80.83         74.62         1.77 o                         
  -5  -5   3         81.26         77.75         1.45 o                         
  -4  -5   3         18.49         19.20         0.66 o                         
  -3  -5   3        174.39        182.43         3.03 o                         
  -2  -5   3         34.81         31.87         0.76 o                         
  -1  -5   3         19.20         20.34         0.49 o                         
   0  -5   3        112.34        114.83         1.46 o                         
   1  -5   3         24.14         26.06         0.59 o                         
   2  -5   3         16.30         15.17         1.12 o                         
   3  -5   3         22.44         21.58         1.34 o                         
   4  -5   3         22.85         22.39         0.56 o                         
   5  -5   3        134.75        126.58         1.96 o                         
   6  -5   3         23.78         27.56         0.89 o                         
   7  -5   3          5.32          5.64         0.99 o                         
   8  -5   3          4.55          4.27         0.51 o                         
   9  -5   3          0.66          1.43         0.42 o                         
  10  -5   3          1.09          1.22         0.76 o                         
  11  -5   3          4.79          3.43         1.07 o                         
 -13  -4   3          2.54          2.51         1.14 o                         
 -12  -4   3          1.94          0.08         0.76 o                         
 -11  -4   3         19.57         21.29         1.24 o                         
 -10  -4   3         17.01         17.87         1.13 o                         
  -9  -4   3          8.65          7.57         0.78 o                         
  -8  -4   3         36.08         33.82         1.21 o                         
  -7  -4   3         45.56         44.87         1.33 o                         
  -6  -4   3         69.71         71.08         1.61 o                         
  -5  -4   3         84.02         85.48         1.56 o                         
  -4  -4   3         75.13         80.07         1.75 o                         
  -3  -4   3        100.45        102.57         1.54 o                         
  -2  -4   3        845.68        875.76         8.88 o                         
  -1  -4   3         45.48         49.79         0.85 o                         
   0  -4   3         54.39         54.92         0.83 o                         
   1  -4   3        137.45        143.59         1.63 o                         
   2  -4   3         13.49         11.61         0.59 o                         
   3  -4   3         31.94         29.71         0.60 o                         
   4  -4   3        185.45        170.43         2.17 o                         
   5  -4   3         24.97         22.65         0.89 o                         
   6  -4   3          3.44          3.39         0.54 o                         
   7  -4   3         42.25         41.58         1.34 o                         
   8  -4   3         30.18         28.18         1.90 o                         
   9  -4   3         23.57         23.03         1.83 o                         
  10  -4   3          2.04          1.09         0.69 o                         
  11  -4   3          0.38          1.06         0.67 o                         
 -13  -3   3          2.21          1.52         0.84 o                         
 -12  -3   3         14.66         17.29         1.75 o                         
 -11  -3   3         13.50         12.95         1.45 o                         
 -10  -3   3         10.21          9.03         0.83 o                         
  -9  -3   3          7.46          5.78         0.67 o                         
  -8  -3   3          2.67          3.68         0.37 o                         
  -7  -3   3         19.74         18.30         0.70 o                         
  -6  -3   3        123.58        118.51         1.61 o                         
  -5  -3   3         89.51         93.55         1.18 o                         
  -4  -3   3         25.08         23.37         0.45 o                         
  -3  -3   3         39.15         38.95         0.76 o                         
  -2  -3   3        247.82        257.09         2.86 o                         
  -1  -3   3        139.24        142.09         1.71 o                         
   0  -3   3         29.31         29.57         0.60 o                         
   1  -3   3        393.18        422.97         3.87 o                         
   2  -3   3        648.33        665.15         5.87 o                         
   3  -3   3        127.32        118.20         1.36 o                         
   4  -3   3        119.04        128.66         1.47 o                         
   5  -3   3        155.86        168.38         2.23 o                         
   6  -3   3         28.78         28.98         0.83 o                         
   7  -3   3         34.84         34.60         0.97 o                         
   8  -3   3         18.90         17.96         0.76 o                         
   9  -3   3         10.40         12.07         0.94 o                         
  10  -3   3          2.42          2.50         0.62 o                         
  11  -3   3          0.37          0.84         0.59 o                         
 -13  -2   3          0.02         -0.69         0.69 o                         
 -12  -2   3          2.47          3.12         0.91 o                         
 -11  -2   3          8.53          8.30         1.07 o                         
 -10  -2   3         17.04         18.94         0.79 o                         
  -9  -2   3          0.69         -0.15         0.26 o                         
  -8  -2   3         13.64         14.05         0.57 o                         
  -7  -2   3          8.63          8.42         0.45 o                         
  -6  -2   3        130.33        125.00         1.68 o                         
  -5  -2   3        367.60        360.10         3.43 o                         
  -4  -2   3        256.42        244.53         2.79 o                         
  -3  -2   3        216.97        202.75         2.34 o                         
  -2  -2   3          2.11          1.87         0.16 o                         
  -1  -2   3        102.99         93.40         1.15 o                         
   0  -2   3        182.55        188.44         2.14 o                         
   1  -2   3        264.90        260.68         2.80 o                         
   2  -2   3         57.42         56.97         1.04 o                         
   3  -2   3        211.39        230.47         2.25 o                         
   4  -2   3         86.08         86.55         1.06 o                         
   5  -2   3          6.83          7.15         0.28 o                         
   6  -2   3         40.90         39.75         1.13 o                         
   7  -2   3        240.95        233.21         3.72 o                         
   8  -2   3          3.17          3.96         0.59 o                         
   9  -2   3          9.80          9.57         0.86 o                         
  10  -2   3          0.11         -0.04         0.48 o                         
  11  -2   3          2.29          2.14         0.84 o                         
  12  -2   3          0.13         -0.03         0.64 o                         
 -13  -1   3          1.72          0.30         0.76 o                         
 -12  -1   3          3.04          2.48         0.62 o                         
 -11  -1   3         14.10         15.91         0.97 o                         
 -10  -1   3          3.98          3.32         0.54 o                         
  -9  -1   3         31.36         31.67         0.88 o                         
  -8  -1   3          4.98          5.14         0.39 o                         
  -7  -1   3         23.32         22.37         0.64 o                         
  -6  -1   3         80.41         85.68         1.29 o                         
  -5  -1   3        143.06        134.20         1.52 o                         
  -4  -1   3         67.69         73.95         1.07 o                         
  -3  -1   3        127.38        138.22         1.65 o                         
  -2  -1   3        594.67        588.84         5.91 o                         
  -1  -1   3       1550.95       1441.64        13.89 o                         
   0  -1   3        552.39        526.74         6.52 o                         
   1  -1   3        431.29        402.47         5.06 o                         
   2  -1   3        123.48        116.58         1.54 o                         
   3  -1   3        981.91        990.59         9.75 o                         
   4  -1   3         31.27         31.51         0.63 o                         
   5  -1   3        109.30        102.08         1.40 o                         
   6  -1   3         96.46         94.37         1.39 o                         
   7  -1   3        241.13        251.03         3.91 o                         
   8  -1   3          0.67          1.30         0.46 o                         
   9  -1   3         13.04         15.03         1.79 o                         
  10  -1   3          6.91          8.11         0.84 o                         
  11  -1   3          2.57          2.62         0.73 o                         
  12  -1   3          0.20         -0.62         0.62 o                         
 -13   0   3          0.34          0.77         0.56 o                         
 -12   0   3          0.34          0.61         0.72 o                         
 -11   0   3          0.09          0.93         0.46 o                         
 -10   0   3          2.62          1.57         0.84 o                         
  -9   0   3         22.76         20.88         1.30 o                         
  -8   0   3          8.73          9.99         0.62 o                         
  -7   0   3          0.57          0.14         0.16 o                         
  -6   0   3         24.55         26.59         0.75 o                         
  -5   0   3         10.91         10.90         0.43 o                         
  -4   0   3          0.17          0.57         0.30 o                         
  -3   0   3         20.77         24.01         0.59 o                         
  -2   0   3       3300.00       3163.52        30.87 o                         
  -1   0   3        317.76        275.39         2.83 o                         
   0   0   3        773.53        720.30         7.05 o                         
   1   0   3        927.15        944.41         9.22 o                         
   2   0   3       1194.24       1196.21        29.79 o                         
   3   0   3        206.26        241.03         2.67 o                         
   4   0   3        138.87        147.50         1.81 o                         
   5   0   3          0.08          0.52         0.17 o                         
   6   0   3         10.79         11.32         0.47 o                         
   7   0   3          3.84          6.51         0.55 o                         
   8   0   3         69.91         69.63         3.12 o                         
   9   0   3          4.13          5.29         0.76 o                         
  10   0   3          0.12         -0.44         0.44 o                         
  11   0   3          1.58          1.77         0.60 o                         
  12   0   3          1.45          2.17         0.77 o                         
 -13   1   3          1.73          1.27         0.59 o                         
 -12   1   3          3.04          2.31         0.60 o                         
 -11   1   3         14.08         18.27         1.41 o                         
 -10   1   3          3.99          3.73         0.59 o                         
  -9   1   3         31.34         32.90         1.41 o                         
  -8   1   3          4.98          5.21         0.40 o                         
  -7   1   3         23.30         23.03         0.63 o                         
  -6   1   3         80.42         86.37         1.28 o                         
  -5   1   3        143.15        136.69         2.86 o                         
  -4   1   3         67.58         73.21         1.00 o                         
  -3   1   3        127.38        140.15         1.61 o                         
  -2   1   3        593.92        596.26         7.19 o                         
  -1   1   3       1551.59       1422.03        16.94 o                         
   0   1   3        552.07        538.84         6.55 o                         
   1   1   3        431.51        399.86         4.06 o                         
   2   1   3        123.21        117.47         1.42 o                         
   3   1   3        980.90        979.82        14.02 o                         
   4   1   3         31.44         31.77         0.65 o                         
   5   1   3        109.34        100.40         1.44 o                         
   6   1   3         96.47         96.05         1.60 o                         
   7   1   3        241.27        251.04         3.10 o                         
   8   1   3          0.66          1.08         0.48 o                         
   9   1   3         13.01         14.66         0.90 o                         
  10   1   3          6.91          6.84         0.78 o                         
  11   1   3          2.58          2.71         0.70 o                         
  12   1   3          0.20          0.88         1.79 o                         
 -13   2   3          0.02          0.33         0.60 o                         
 -12   2   3          2.46          3.77         0.75 o                         
 -11   2   3          8.53         10.16         0.93 o                         
 -10   2   3         17.02         19.34         1.49 o                         
  -9   2   3          0.68          0.23         0.50 o                         
  -8   2   3         13.60         13.20         0.77 o                         
  -7   2   3          8.64          9.06         0.45 o                         
  -6   2   3        130.24        122.93         2.43 o                         
  -5   2   3        367.59        364.70         4.65 o                         
  -4   2   3        255.91        245.82         3.26 o                         
  -3   2   3        217.64        200.03         2.20 o                         
  -2   2   3          2.08          2.11         0.16 o                         
  -1   2   3        103.09         95.66         1.17 o                         
   0   2   3        182.40        190.70         2.58 o                         
   1   2   3        264.53        257.96         2.72 o                         
   2   2   3         57.68         56.15         0.82 o                         
   3   2   3        211.40        228.96         3.17 o                         
   4   2   3         86.22         88.16         1.98 o                         
   5   2   3          6.86          7.29         0.49 o                         
   6   2   3         40.98         40.56         1.12 o                         
   7   2   3        240.82        228.18         4.15 o                         
   8   2   3          3.19          3.43         0.42 o                         
   9   2   3          9.82          8.89         1.30 o                         
  10   2   3          0.12         -0.44         0.44 o                         
  11   2   3          2.30          1.57         0.60 o                         
  12   2   3          0.14          0.73         0.64 o                         
 -13   3   3          2.22          4.40         1.49 o                         
 -12   3   3         14.66         16.04         1.15 o                         
 -11   3   3         13.48         12.73         2.02 o                         
 -10   3   3         10.19          9.47         1.83 o                         
  -9   3   3          7.46          6.26         1.14 o                         
  -8   3   3          2.66          2.84         0.51 o                         
  -7   3   3         19.74         17.71         0.84 o                         
  -6   3   3        123.70        118.30         1.81 o                         
  -5   3   3         89.41         92.18         1.52 o                         
  -4   3   3         24.99         23.34         0.72 o                         
  -3   3   3         39.04         37.20         0.83 o                         
  -2   3   3        247.30        252.28         2.70 o                         
  -1   3   3        139.44        139.24         1.95 o                         
   0   3   3         29.21         29.27         0.49 o                         
   1   3   3        393.32        422.18         5.25 o                         
   2   3   3        647.28        665.66         9.75 o                         
   3   3   3        127.17        117.65         1.83 o                         
   4   3   3        118.76        126.82         2.05 o                         
   5   3   3        155.85        169.46         2.67 o                         
   6   3   3         28.85         29.58         1.49 o                         
   7   3   3         34.81         33.67         2.02 o                         
   8   3   3         18.86         15.00         1.83 o                         
   9   3   3         10.44         10.83         1.98 o                         
  10   3   3          2.41          2.69         0.64 o                         
  11   3   3          0.37          0.16         0.56 o                         
 -13   4   3          2.55          3.21         0.79 o                         
 -12   4   3          1.94          0.34         1.03 o                         
 -11   4   3         19.58         22.96         1.25 o                         
 -10   4   3         17.00         18.69         1.68 o                         
  -9   4   3          8.66          9.45         0.79 o                         
  -8   4   3         36.00         36.46         2.13 o                         
  -7   4   3         45.50         46.02         1.32 o                         
  -6   4   3         69.81         70.67         1.71 o                         
  -5   4   3         84.05         83.18         1.46 o                         
  -4   4   3         75.07         77.94         1.39 o                         
  -3   4   3        100.93        100.16         1.69 o                         
  -2   4   3        845.87        872.76        10.75 o                         
  -1   4   3         45.65         49.51         0.90 o                         
   0   4   3         54.30         54.14         0.94 o                         
   1   4   3        137.50        145.08         2.09 o                         
   2   4   3         13.40         10.65         0.80 o                         
   3   4   3         31.92         30.31         0.88 o                         
   4   4   3        185.61        173.98         2.67 o                         
   5   4   3         24.98         22.20         1.18 o                         
   6   4   3          3.43          3.47         0.61 o                         
   7   4   3         42.28         39.49         1.24 o                         
   8   4   3         30.10         27.13         1.10 o                         
   9   4   3         23.60         24.63         2.02 o                         
  10   4   3          2.04          2.42         1.30 o                         
  11   4   3          0.38          0.17         1.10 o                         
 -12   5   3         11.20         12.51         1.06 o                         
 -11   5   3          0.05         -0.61         0.65 o                         
 -10   5   3         19.26         16.98         1.08 o                         
  -9   5   3          4.96          6.15         0.77 o                         
  -8   5   3          4.12          5.31         0.66 o                         
  -7   5   3         37.35         41.05         1.32 o                         
  -6   5   3         80.76         77.17         2.29 o                         
  -5   5   3         81.13         73.71         1.41 o                         
  -4   5   3         18.55         19.63         0.66 o                         
  -3   5   3        174.21        183.34         2.80 o                         
  -2   5   3         34.73         32.15         0.54 o                         
  -1   5   3         19.11         20.95         0.69 o                         
   0   5   3        112.47        116.90         1.78 o                         
   1   5   3         24.20         24.53         0.76 o                         
   2   5   3         16.25         15.17         1.37 o                         
   3   5   3         22.43         22.50         0.73 o                         
   4   5   3         22.83         22.18         0.79 o                         
   5   5   3        134.61        125.16         3.09 o                         
   6   5   3         23.84         26.37         0.97 o                         
   7   5   3          5.32          5.38         0.59 o                         
   8   5   3          4.54          4.56         0.60 o                         
   9   5   3          0.67          0.45         0.45 o                         
  10   5   3          1.09          2.46         0.68 o                         
  11   5   3          4.79          5.33         1.37 o                         
 -12   6   3          2.54          1.84         0.71 o                         
 -11   6   3          1.91          2.82         0.68 o                         
 -10   6   3          0.60          1.38         0.56 o                         
  -9   6   3          5.33          6.32         0.80 o                         
  -8   6   3          5.18          6.61         0.95 o                         
  -7   6   3          4.19          4.22         0.56 o                         
  -6   6   3          4.82          5.26         0.84 o                         
  -5   6   3         21.53         20.65         0.73 o                         
  -4   6   3         22.88         23.49         0.79 o                         
  -3   6   3        164.22        164.90         2.66 o                         
  -2   6   3         36.75         36.57         1.52 o                         
  -1   6   3          7.74         10.69         0.46 o                         
   0   6   3          8.69          7.70         0.43 o                         
   1   6   3         38.47         36.38         0.91 o                         
   2   6   3         44.27         45.90         1.06 o                         
   3   6   3        162.77        159.60         2.54 o                         
   4   6   3        257.62        244.40         3.89 o                         
   5   6   3         25.42         23.32         1.30 o                         
   6   6   3         34.00         30.58         1.08 o                         
   7   6   3          0.36          0.47         0.42 o                         
   8   6   3          5.29          4.21         0.60 o                         
   9   6   3          1.10          0.69         0.76 o                         
  10   6   3          0.81          0.23         0.91 o                         
 -11   7   3          0.18          0.04         0.64 o                         
 -10   7   3          0.91          0.54         0.53 o                         
  -9   7   3          0.42         -0.39         0.88 o                         
  -8   7   3         10.39          7.25         0.76 o                         
  -7   7   3          9.48          8.71         0.82 o                         
  -6   7   3          0.68          0.40         0.40 o                         
  -5   7   3          5.20          5.94         0.84 o                         
  -4   7   3         60.24         60.12         1.39 o                         
  -3   7   3         28.45         29.55         0.97 o                         
  -2   7   3         31.72         34.74         1.60 o                         
  -1   7   3         91.99         94.39         2.90 o                         
   0   7   3         51.85         50.97         1.13 o                         
   1   7   3         80.51         77.88         1.53 o                         
   2   7   3        171.03        165.78         2.66 o                         
   3   7   3        111.70        107.06         2.13 o                         
   4   7   3         70.34         64.99         1.52 o                         
   5   7   3         29.58         27.62         2.02 o                         
   6   7   3          7.65          6.34         0.80 o                         
   7   7   3          5.33          4.04         0.99 o                         
   8   7   3          2.56          3.89         1.07 o                         
   9   7   3          2.47          1.83         0.99 o                         
  10   7   3          1.70          4.42         1.37 o                         
 -10   8   3          0.00          0.14         0.62 o                         
  -9   8   3          0.01         -0.53         0.53 o                         
  -8   8   3          0.89          0.52         0.57 o                         
  -7   8   3          2.84          3.57         0.67 o                         
  -6   8   3          0.48         -0.11         0.46 o                         
  -5   8   3         13.82         10.89         1.07 o                         
  -4   8   3         32.33         33.19         3.05 o                         
  -3   8   3         10.00          9.51         0.95 o                         
  -2   8   3          6.10          6.17         0.91 o                         
  -1   8   3         40.24         45.32         1.98 o                         
   0   8   3         38.32         35.96         1.45 o                         
   1   8   3         59.77         59.15         1.37 o                         
   2   8   3         26.91         24.26         0.91 o                         
   3   8   3          8.04          6.75         0.60 o                         
   4   8   3          8.24          6.54         0.67 o                         
   5   8   3         27.09         26.74         1.75 o                         
   6   8   3          1.67          1.52         0.84 o                         
   7   8   3          0.36          0.84         0.84 o                         
   8   8   3          0.46         -0.46         0.69 o                         
   9   8   3          2.65          2.82         1.14 o                         
  -9   9   3          1.86          2.44         0.75 o                         
  -8   9   3          1.20          0.68         0.64 o                         
  -7   9   3          3.67          4.16         0.80 o                         
  -6   9   3          2.18          2.46         0.65 o                         
  -5   9   3         14.44         15.01         1.37 o                         
  -4   9   3         10.45          8.00         1.07 o                         
  -3   9   3          0.13          0.19         0.35 o                         
  -2   9   3         12.95         13.94         1.30 o                         
  -1   9   3          6.97          7.52         0.68 o                         
   0   9   3          8.19          8.53         0.91 o                         
   1   9   3         26.11         26.74         1.37 o                         
   3   9   3          9.49         10.51         1.14 o                         
   4   9   3          6.93          7.54         1.14 o                         
   5   9   3          7.18          5.79         1.07 o                         
   6   9   3          8.82         12.42         1.52 o                         
   7   9   3          0.86          0.76         0.91 o                         
   8   9   3          1.99          2.13         0.99 o                         
  -8  10   3          4.88          4.49         1.07 o                         
  -7  10   3          0.19          0.50         0.62 o                         
  -6  10   3          0.85          0.78         0.55 o                         
  -5  10   3          3.10          3.47         0.80 o                         
  -4  10   3          0.11         -0.30         0.53 o                         
  -3  10   3          0.16         -0.35         0.35 o                         
  -2  10   3          2.39          2.06         0.76 o                         
  -1  10   3         11.29         11.65         1.49 o                         
   0  10   3         14.26         14.93         1.52 o                         
   5  10   3          1.41          1.14         0.84 o                         
   6  10   3          1.55          1.52         0.99 o                         
   7  10   3          0.89          1.90         1.07 o                         
  -7  11   3          4.35          2.47         0.95 o                         
  -6  11   3          0.68          0.34         0.58 o                         
  -5  11   3          0.44          1.00         0.59 o                         
  -4  11   3          0.80          0.30         0.46 o                         
  -3  11   3          1.34          0.99         0.76 o                         
  -2  11   3          1.80          2.36         0.84 o                         
  -1  11   3          0.42          0.53         0.69 o                         
   0  11   3          3.14          2.51         0.84 o                         
  -4  12   3          0.64          1.30         0.84 o                         
  -3  12   3          2.82          2.21         0.91 o                         
  -2  12   3          1.76          1.75         0.84 o                         
  -1  12   3          0.94          0.76         0.76 o                         
   0  12   3          2.65          3.28         0.91 o                         
   1  12   3          4.12          5.18         1.14 o                         
  -3 -12   4          0.71          0.27         0.75 o                         
  -2 -12   4          1.09          0.69         0.99 o                         
  -1 -12   4          0.13          0.84         0.91 o                         
   0 -12   4          6.05          1.30         1.22 o                         
   1 -12   4          4.40          6.32         1.30 o                         
  -6 -11   4          2.25          1.98         1.07 o                         
  -5 -11   4          0.60         -0.84         0.84 o                         
  -4 -11   4          0.42         -0.09         0.56 o                         
  -3 -11   4          0.07         -0.44         0.62 o                         
  -2 -11   4          1.28          1.09         0.62 o                         
  -1 -11   4          0.25         -0.27         0.54 o                         
   0 -11   4          4.40          4.62         0.73 o                         
   1 -11   4          4.20          4.72         1.07 o                         
   2 -11   4          1.67          1.35         0.65 o                         
   3 -11   4          1.88          2.65         0.91 o                         
   4 -11   4          1.17          1.64         0.67 o                         
  -8 -10   4         14.27         15.91         2.06 o                         
  -7 -10   4         10.82          9.68         1.60 o                         
  -6 -10   4          0.11          0.85         0.59 o                         
  -5 -10   4          4.69          3.61         0.60 o                         
  -4 -10   4          4.92          5.12         1.07 o                         
  -3 -10   4          0.52          0.19         0.54 o                         
  -2 -10   4          3.59          3.22         0.67 o                         
  -1 -10   4          6.15          4.72         1.07 o                         
   0 -10   4          1.00          1.15         0.44 o                         
   1 -10   4          2.38          3.49         0.47 o                         
   2 -10   4         13.51         13.36         1.05 o                         
   3 -10   4          0.07          0.35         0.48 o                         
   4 -10   4          0.54         -0.21         0.46 o                         
   5 -10   4          3.23          4.51         0.99 o                         
   6 -10   4          5.52          4.78         0.86 o                         
  -9  -9   4          2.79          2.24         0.75 o                         
  -8  -9   4          2.96          2.69         1.22 o                         
  -7  -9   4          0.33          0.81         0.51 o                         
  -6  -9   4          3.22          3.60         0.66 o                         
  -5  -9   4          1.38          1.43         0.47 o                         
  -4  -9   4          0.49          0.22         0.37 o                         
  -3  -9   4         10.82         11.34         0.96 o                         
  -2  -9   4          3.46          4.01         0.51 o                         
  -1  -9   4          7.95          8.22         0.83 o                         
   0  -9   4          9.22          9.69         1.41 o                         
   1  -9   4          6.04          4.49         0.44 o                         
   2  -9   4          3.96          3.39         0.49 o                         
   3  -9   4          2.33          2.19         0.60 o                         
   4  -9   4          1.00          0.88         0.50 o                         
   5  -9   4          1.57          1.52         0.59 o                         
   6  -9   4          0.88          0.84         0.53 o                         
   7  -9   4          3.48          3.40         0.75 o                         
 -10  -8   4          1.15          0.90         0.68 o                         
  -9  -8   4          0.25          0.54         0.88 o                         
  -8  -8   4          2.40          2.30         0.63 o                         
  -7  -8   4         19.77         23.92         1.37 o                         
  -6  -8   4          5.22          3.75         0.70 o                         
  -5  -8   4          4.41          2.97         0.48 o                         
  -4  -8   4         19.36         21.21         1.07 o                         
  -3  -8   4          7.01          4.99         0.62 o                         
  -2  -8   4          3.27          4.63         0.62 o                         
  -1  -8   4         13.46         12.41         1.03 o                         
   0  -8   4         72.00         72.28         1.47 o                         
   1  -8   4         34.97         37.12         1.08 o                         
   2  -8   4          6.18          5.61         0.45 o                         
   3  -8   4          6.34          7.82         0.91 o                         
   4  -8   4         23.89         24.76         0.93 o                         
   5  -8   4          5.58          5.58         0.95 o                         
   6  -8   4         17.38         14.32         1.10 o                         
   7  -8   4          0.85          1.02         0.62 o                         
   8  -8   4         15.29         16.11         1.27 o                         
 -11  -7   4          0.64         -0.06         0.64 o                         
 -10  -7   4          0.90          0.75         0.60 o                         
  -9  -7   4          4.82          4.85         0.75 o                         
  -8  -7   4          0.54          0.35         0.45 o                         
  -7  -7   4          3.32          2.97         0.99 o                         
  -6  -7   4         16.83         15.08         1.16 o                         
  -5  -7   4          4.32          4.68         0.49 o                         
  -4  -7   4         12.22         12.12         0.72 o                         
  -3  -7   4          7.02          7.48         0.54 o                         
  -2  -7   4         10.62         11.54         0.61 o                         
  -1  -7   4         54.32         52.30         1.56 o                         
   0  -7   4         22.95         22.00         0.67 o                         
   1  -7   4         50.76         46.59         0.97 o                         
   2  -7   4         18.51         18.40         0.75 o                         
   3  -7   4         19.96         22.14         0.98 o                         
   4  -7   4         21.54         19.08         0.82 o                         
   5  -7   4         41.73         40.38         1.12 o                         
   6  -7   4          9.29          9.57         1.11 o                         
   7  -7   4          7.34          7.09         0.81 o                         
   8  -7   4          3.21          3.22         0.73 o                         
   9  -7   4          3.47          4.27         0.78 o                         
 -12  -6   4          0.91          1.37         0.75 o                         
 -11  -6   4          4.28          4.31         0.82 o                         
 -10  -6   4          1.96          1.48         0.60 o                         
  -9  -6   4          9.18          7.85         2.02 o                         
  -8  -6   4         14.19         15.07         1.10 o                         
  -7  -6   4         23.18         20.62         1.04 o                         
  -6  -6   4          6.37          7.12         1.45 o                         
  -5  -6   4          5.29          6.19         0.53 o                         
  -4  -6   4          3.45          3.12         0.39 o                         
  -3  -6   4          1.83          2.13         0.29 o                         
  -2  -6   4         19.19         18.70         0.76 o                         
  -1  -6   4         37.59         38.92         0.85 o                         
   0  -6   4         41.49         38.80         1.19 o                         
   1  -6   4         83.97         86.40         1.29 o                         
   2  -6   4        222.35        223.98         2.51 o                         
   3  -6   4         21.71         20.63         0.71 o                         
   4  -6   4          0.82          0.40         0.29 o                         
   5  -6   4         19.07         17.27         0.75 o                         
   6  -6   4         51.19         51.62         1.29 o                         
   7  -6   4          1.85          1.13         0.49 o                         
   8  -6   4          1.05          0.46         0.63 o                         
   9  -6   4          4.09          5.47         0.80 o                         
  10  -6   4          1.03          0.61         0.91 o                         
 -12  -5   4          0.01          1.60         0.91 o                         
 -11  -5   4          8.18          6.52         0.89 o                         
 -10  -5   4          3.85          5.21         0.77 o                         
  -9  -5   4          0.72          1.70         0.57 o                         
  -8  -5   4         29.59         32.37         1.26 o                         
  -7  -5   4          0.01          0.19         0.32 o                         
  -6  -5   4          9.37          9.71         1.60 o                         
  -5  -5   4          5.60          5.31         0.46 o                         
  -4  -5   4         43.84         44.09         1.02 o                         
  -3  -5   4         77.86         78.79         1.33 o                         
  -2  -5   4         42.58         44.01         0.91 o                         
  -1  -5   4          5.85          5.06         0.35 o                         
   0  -5   4         30.84         28.50         0.76 o                         
   1  -5   4          0.63          0.86         0.19 o                         
   2  -5   4          2.15          2.86         0.27 o                         
   3  -5   4         11.49         11.12         0.45 o                         
   4  -5   4         24.42         22.92         0.76 o                         
   5  -5   4         16.39         14.98         0.67 o                         
   6  -5   4         92.29         88.62         4.41 o                         
   7  -5   4         15.56         16.40         1.02 o                         
   8  -5   4          3.28          3.76         0.65 o                         
   9  -5   4          0.46          0.67         0.39 o                         
  10  -5   4          2.42          1.76         0.76 o                         
 -13  -4   4          1.95          1.90         0.91 o                         
 -12  -4   4          3.46          5.64         1.14 o                         
 -11  -4   4         12.39         12.20         1.05 o                         
 -10  -4   4          3.10          3.74         0.72 o                         
  -9  -4   4         44.74         43.45         2.13 o                         
  -8  -4   4          0.21         -0.31         0.31 o                         
  -7  -4   4          6.08          6.66         1.22 o                         
  -6  -4   4        107.68        103.37         2.21 o                         
  -5  -4   4         11.24         11.45         0.54 o                         
  -4  -4   4         71.90         81.88         1.39 o                         
  -3  -4   4        273.86        276.87         4.61 o                         
  -2  -4   4        102.51        103.63         1.47 o                         
  -1  -4   4          8.29          6.99         0.33 o                         
   0  -4   4         29.22         34.95         0.76 o                         
   1  -4   4        120.36        117.69         1.64 o                         
   2  -4   4        123.09        136.08         1.84 o                         
   3  -4   4         12.21         10.45         0.42 o                         
   4  -4   4         21.28         21.35         0.55 o                         
   5  -4   4         19.60         18.01         0.98 o                         
   6  -4   4         21.43         20.91         0.77 o                         
   7  -4   4         15.26         16.20         1.03 o                         
   8  -4   4          7.85          8.92         0.83 o                         
   9  -4   4          2.41          2.51         0.62 o                         
  10  -4   4          6.12          6.56         0.89 o                         
  11  -4   4          4.12          9.09         1.52 o                         
 -13  -3   4          1.53          0.23         0.69 o                         
 -12  -3   4          0.38          1.07         0.76 o                         
 -11  -3   4          0.87          0.84         0.69 o                         
 -10  -3   4         31.69         31.70         1.29 o                         
  -9  -3   4         22.53         24.97         1.07 o                         
  -8  -3   4          6.09          5.65         0.60 o                         
  -7  -3   4         25.39         22.71         0.65 o                         
  -6  -3   4         47.24         48.97         0.82 o                         
  -5  -3   4        104.71         97.96         1.41 o                         
  -4  -3   4        190.44        190.71         3.49 o                         
  -3  -3   4         98.62         99.84         1.45 o                         
  -2  -3   4         39.62         34.96         0.66 o                         
  -1  -3   4         15.45         16.56         0.37 o                         
   0  -3   4        316.54        343.98         3.77 o                         
   1  -3   4         10.24          8.96         0.38 o                         
   2  -3   4        109.89        115.54         1.57 o                         
   3  -3   4         34.06         36.14         0.74 o                         
   4  -3   4         26.03         29.15         0.71 o                         
   5  -3   4         28.45         28.03         1.30 o                         
   6  -3   4         27.53         24.03         1.00 o                         
   7  -3   4          4.67          4.87         0.59 o                         
   8  -3   4         15.33         13.82         0.94 o                         
   9  -3   4          0.54          0.77         0.51 o                         
  10  -3   4          2.69          2.41         0.67 o                         
  11  -3   4          2.16          4.47         0.83 o                         
 -13  -2   4          0.03         -0.15         0.76 o                         
 -12  -2   4          4.72          6.32         1.07 o                         
 -11  -2   4         16.89         20.27         1.52 o                         
 -10  -2   4         62.66         61.34         2.06 o                         
  -9  -2   4         22.89         24.73         0.80 o                         
  -8  -2   4          3.21          2.49         0.34 o                         
  -7  -2   4          9.06          9.97         0.49 o                         
  -6  -2   4         32.85         32.42         0.65 o                         
  -5  -2   4        297.89        310.67         3.53 o                         
  -4  -2   4         24.02         21.63         0.57 o                         
  -3  -2   4        196.12        214.64         2.48 o                         
  -2  -2   4        136.37        132.05         1.59 o                         
  -1  -2   4        472.85        477.51         6.14 o                         
   0  -2   4         67.41         68.67         1.01 o                         
   1  -2   4        112.33        125.17         1.97 o                         
   2  -2   4       1035.86       1079.06        10.75 o                         
   3  -2   4        226.78        222.23         2.59 o                         
   4  -2   4         14.54         16.87         0.48 o                         
   5  -2   4         22.94         24.91         0.63 o                         
   6  -2   4        161.34        173.96         2.99 o                         
   7  -2   4         26.88         27.63         1.49 o                         
   8  -2   4         35.44         39.22         1.79 o                         
   9  -2   4         10.69         12.84         1.02 o                         
  10  -2   4          7.87          7.40         0.89 o                         
  11  -2   4          0.94          1.10         0.95 o                         
 -13  -1   4          2.41          3.81         0.99 o                         
 -12  -1   4          0.49          0.38         0.61 o                         
 -11  -1   4          1.69          2.22         0.54 o                         
 -10  -1   4         19.54         21.83         1.02 o                         
  -9  -1   4         14.63         14.56         0.66 o                         
  -8  -1   4         51.19         48.88         1.03 o                         
  -7  -1   4          3.28          4.49         0.35 o                         
  -6  -1   4         11.55         14.88         0.44 o                         
  -5  -1   4         52.67         45.01         0.85 o                         
  -4  -1   4        813.82        832.32         8.43 o                         
  -3  -1   4        260.26        257.75         2.84 o                         
  -2  -1   4        442.29        438.24         4.62 o                         
  -1  -1   4         22.66         24.56         0.40 o                         
   0  -1   4         86.58         87.02         0.91 o                         
   1  -1   4        145.80        157.06         6.26 o                         
   2  -1   4        164.68        160.06         1.92 o                         
   3  -1   4        255.36        249.95         2.84 o                         
   4  -1   4        108.94        111.41         1.54 o                         
   5  -1   4          3.42          3.01         0.32 o                         
   6  -1   4         46.70         43.42         0.90 o                         
   7  -1   4         96.39         94.47         2.10 o                         
   8  -1   4         25.69         23.76         1.10 o                         
   9  -1   4          0.22          0.98         0.51 o                         
  10  -1   4          2.63          1.83         0.59 o                         
  11  -1   4          2.91          2.62         1.26 o                         
 -13   0   4          0.63          1.46         0.70 o                         
 -12   0   4          1.08          1.25         0.60 o                         
 -11   0   4         26.09         23.71         1.45 o                         
 -10   0   4         37.32         34.57         3.12 o                         
  -9   0   4         18.75         18.59         0.72 o                         
  -8   0   4          0.42          0.45         0.25 o                         
  -7   0   4          1.73          1.63         0.42 o                         
  -6   0   4          0.40          0.17         0.18 o                         
  -5   0   4         60.61         59.60         1.46 o                         
  -4   0   4         10.55         10.23         1.45 o                         
  -3   0   4        686.46        714.76         7.12 o                         
  -2   0   4        121.01        125.55         1.69 o                         
  -1   0   4        320.72        345.33         3.56 o                         
   0   0   4          6.51          6.67         0.23 o                         
   1   0   4         11.20         12.06         0.32 o                         
   2   0   4         82.90         63.60         1.17 o                         
   3   0   4         57.34         57.20         0.92 o                         
   4   0   4         50.88         48.20         1.05 o                         
   5   0   4         91.10         91.43         1.38 o                         
   6   0   4          1.05          0.38         0.22 o                         
   7   0   4         23.96         25.70         1.07 o                         
   8   0   4        141.26        149.03         3.05 o                         
   9   0   4         31.25         31.73         1.32 o                         
  10   0   4          0.03          0.57         0.54 o                         
  11   0   4          1.65          2.51         0.75 o                         
 -13   1   4          2.41          3.25         0.73 o                         
 -12   1   4          0.49          0.59         0.49 o                         
 -11   1   4          1.68          1.45         0.54 o                         
 -10   1   4         19.53         22.04         1.02 o                         
  -9   1   4         14.65         14.72         1.10 o                         
  -8   1   4         51.12         47.17         1.01 o                         
  -7   1   4          3.26          4.45         0.36 o                         
  -6   1   4         11.62         14.97         0.56 o                         
  -5   1   4         52.73         45.55         0.92 o                         
  -4   1   4        813.54        842.91         8.34 o                         
  -3   1   4        260.05        263.02         4.76 o                         
  -2   1   4        443.01        431.66         4.44 o                         
  -1   1   4         22.50         23.47         0.75 o                         
   0   1   4         86.71         85.45         1.43 o                         
   1   1   4        146.34        164.21         1.83 o                         
   2   1   4        164.81        157.85         1.88 o                         
   3   1   4        255.59        249.56         3.44 o                         
   4   1   4        108.90        114.64         1.56 o                         
   5   1   4          3.43          3.28         0.29 o                         
   6   1   4         46.79         43.29         0.94 o                         
   7   1   4         96.35         96.26         1.58 o                         
   8   1   4         25.63         22.91         1.49 o                         
   9   1   4          0.22         -0.42         0.42 o                         
  10   1   4          2.64          1.68         0.84 o                         
  11   1   4          2.91          4.01         0.79 o                         
 -13   2   4          0.03          0.63         0.62 o                         
 -12   2   4          4.73          3.61         0.71 o                         
 -11   2   4         16.92         17.63         1.22 o                         
 -10   2   4         62.64         67.31         3.77 o                         
  -9   2   4         22.90         25.75         1.41 o                         
  -8   2   4          3.23          3.24         0.48 o                         
  -7   2   4          9.07          9.10         1.05 o                         
  -6   2   4         32.78         32.56         1.03 o                         
  -5   2   4        297.95        307.10         4.12 o                         
  -4   2   4         23.92         22.83         0.50 o                         
  -3   2   4        195.73        215.27         2.39 o                         
  -2   2   4        136.25        132.61         1.58 o                         
  -1   2   4        473.00        487.02         6.10 o                         
   0   2   4         67.20         68.16         1.21 o                         
   1   2   4        112.30        123.00         1.47 o                         
   2   2   4       1035.13       1088.93        10.69 o                         
   3   2   4        226.67        222.52         2.55 o                         
   4   2   4         14.53         17.09         0.51 o                         
   5   2   4         23.04         26.06         0.84 o                         
   6   2   4        161.37        170.89         2.31 o                         
   7   2   4         26.89         29.35         1.05 o                         
   8   2   4         35.39         39.05         1.02 o                         
   9   2   4         10.72          8.68         1.03 o                         
  10   2   4          7.87          7.22         0.84 o                         
  11   2   4          0.94          0.78         0.64 o                         
 -13   3   4          1.53          1.93         0.69 o                         
 -12   3   4          0.38          2.28         1.18 o                         
 -11   3   4          0.87          1.08         0.51 o                         
 -10   3   4         31.70         32.59         1.28 o                         
  -9   3   4         22.53         24.27         1.79 o                         
  -8   3   4          6.09          4.81         0.55 o                         
  -7   3   4         25.39         22.58         0.88 o                         
  -6   3   4         47.22         50.81         1.30 o                         
  -5   3   4        104.73         99.49         1.98 o                         
  -4   3   4        190.30        188.78         2.75 o                         
  -3   3   4         98.66        101.97         1.30 o                         
  -2   3   4         39.72         34.46         0.62 o                         
  -1   3   4         15.53         15.98         0.44 o                         
   0   3   4        316.65        340.64         3.53 o                         
   1   3   4         10.20          9.42         0.27 o                         
   2   3   4        109.90        115.20         1.47 o                         
   3   3   4         34.00         36.57         0.70 o                         
   4   3   4         26.14         27.79         1.18 o                         
   5   3   4         28.49         27.16         0.72 o                         
   6   3   4         27.57         25.57         0.93 o                         
   7   3   4          4.70          4.54         0.54 o                         
   8   3   4         15.35         15.68         1.10 o                         
   9   3   4          0.55          1.06         0.55 o                         
  10   3   4          2.69          2.99         0.69 o                         
  11   3   4          2.15          1.22         1.07 o                         
 -13   4   4          1.95          2.55         0.73 o                         
 -12   4   4          3.46          3.37         0.71 o                         
 -11   4   4         12.40         13.79         1.41 o                         
 -10   4   4          3.12          5.12         0.69 o                         
  -9   4   4         44.69         45.53         1.79 o                         
  -8   4   4          0.21          0.62         0.38 o                         
  -7   4   4          6.08          6.17         0.76 o                         
  -6   4   4        107.77        100.39         1.76 o                         
  -5   4   4         11.25         11.95         0.61 o                         
  -4   4   4         71.91         83.40         1.53 o                         
  -3   4   4        273.79        275.02         3.85 o                         
  -2   4   4        102.51        103.41         1.33 o                         
  -1   4   4          8.26          7.03         0.37 o                         
   0   4   4         29.08         34.03         0.65 o                         
   1   4   4        120.53        115.40         1.46 o                         
   2   4   4        123.16        133.61         1.99 o                         
   3   4   4         12.21         10.86         0.45 o                         
   4   4   4         21.25         21.45         0.70 o                         
   5   4   4         19.62         17.97         0.73 o                         
   6   4   4         21.34         21.11         0.91 o                         
   7   4   4         15.31         14.80         0.82 o                         
   8   4   4          7.86          7.85         0.73 o                         
   9   4   4          2.40          2.51         0.47 o                         
  10   4   4          6.13          8.15         1.45 o                         
  11   4   4          4.12          7.16         1.52 o                         
 -12   5   4          0.01          0.33         0.56 o                         
 -11   5   4          8.19          8.49         0.95 o                         
 -10   5   4          3.85          3.16         0.64 o                         
  -9   5   4          0.72          1.57         0.53 o                         
  -8   5   4         29.56         34.62         1.30 o                         
  -7   5   4          0.01         -0.23         0.38 o                         
  -6   5   4          9.38          9.75         0.51 o                         
  -5   5   4          5.61          5.54         0.46 o                         
  -4   5   4         43.83         45.01         1.45 o                         
  -3   5   4         77.79         76.41         1.53 o                         
  -2   5   4         42.44         42.70         0.80 o                         
  -1   5   4          5.86          5.41         0.37 o                         
   0   5   4         30.93         29.10         0.60 o                         
   1   5   4          0.62          0.72         0.18 o                         
   2   5   4          2.15          3.03         0.31 o                         
   3   5   4         11.48         10.78         0.91 o                         
   4   5   4         24.31         24.46         0.80 o                         
   5   5   4         16.38         14.94         0.70 o                         
   6   5   4         92.34         87.83         1.85 o                         
   7   5   4         15.55         13.49         1.02 o                         
   8   5   4          3.29          2.59         1.07 o                         
   9   5   4          0.46          0.69         0.99 o                         
  10   5   4          2.41          1.52         0.99 o                         
 -12   6   4          0.91          1.62         0.72 o                         
 -11   6   4          4.29          3.51         0.71 o                         
 -10   6   4          1.97          2.72         0.80 o                         
  -9   6   4          9.17          7.68         0.84 o                         
  -8   6   4         14.18         15.01         1.79 o                         
  -7   6   4         23.15         21.26         1.30 o                         
  -6   6   4          6.40          6.63         0.91 o                         
  -5   6   4          5.29          5.97         0.48 o                         
  -4   6   4          3.45          3.39         0.61 o                         
  -3   6   4          1.87          1.33         0.38 o                         
  -2   6   4         19.21         18.31         0.75 o                         
  -1   6   4         37.65         39.15         0.80 o                         
   0   6   4         41.51         38.75         0.89 o                         
   1   6   4         83.99         83.29         1.50 o                         
   2   6   4        222.25        221.69         3.22 o                         
   3   6   4         21.78         22.68         0.75 o                         
   4   6   4          0.83          0.00         0.53 o                         
   5   6   4         19.10         17.07         1.30 o                         
   6   6   4         51.19         52.03         2.36 o                         
   7   6   4          1.86          1.68         0.76 o                         
   8   6   4          1.05          0.46         0.76 o                         
   9   6   4          4.09          4.57         1.30 o                         
  10   6   4          1.03          0.67         0.63 o                         
 -11   7   4          0.64          0.96         0.64 o                         
 -10   7   4          0.91          1.56         0.62 o                         
  -9   7   4          4.82          3.61         0.68 o                         
  -8   7   4          0.54          0.66         0.55 o                         
  -7   7   4          3.32          2.48         0.80 o                         
  -6   7   4         16.83         15.39         1.14 o                         
  -5   7   4          4.30          5.37         0.65 o                         
  -4   7   4         12.26         11.60         0.66 o                         
  -3   7   4          7.02          7.22         0.99 o                         
  -2   7   4         10.64         11.00         0.73 o                         
  -1   7   4         54.24         53.71         2.06 o                         
   0   7   4         22.99         22.09         0.99 o                         
   1   7   4         50.82         45.45         1.60 o                         
   2   7   4         18.51         16.53         1.14 o                         
   3   7   4         19.98         22.17         1.37 o                         
   4   7   4         21.51         16.99         1.30 o                         
   5   7   4         41.74         39.38         1.98 o                         
   6   7   4          9.30          6.40         1.07 o                         
   7   7   4          7.33          7.47         1.30 o                         
   8   7   4          3.20          1.90         1.07 o                         
   9   7   4          3.48          3.35         1.30 o                         
 -10   8   4          1.15          1.06         0.69 o                         
  -9   8   4          0.25         -0.04         0.56 o                         
  -8   8   4          2.41          1.82         0.62 o                         
  -7   8   4         19.74         22.34         1.30 o                         
  -6   8   4          5.23          5.64         0.99 o                         
  -5   8   4          4.39          2.67         0.76 o                         
  -4   8   4         19.31         20.39         2.13 o                         
  -3   8   4          7.02          5.53         0.59 o                         
  -2   8   4          3.26          4.43         0.56 o                         
  -1   8   4         13.46         15.15         0.77 o                         
   2   8   4          6.16          5.33         0.84 o                         
   3   8   4          6.31          8.00         0.99 o                         
   4   8   4         23.90         24.76         1.60 o                         
   5   8   4          5.58          3.81         0.91 o                         
   6   8   4         17.39         15.16         1.52 o                         
   7   8   4          0.84          1.37         0.91 o                         
   8   8   4         15.28         16.08         1.90 o                         
  -9   9   4          2.79          1.58         0.73 o                         
  -8   9   4          2.96          3.20         0.75 o                         
  -7   9   4          0.33          0.15         0.91 o                         
  -6   9   4          3.22          2.97         0.84 o                         
  -5   9   4          1.39          0.76         0.61 o                         
  -4   9   4          0.49          0.23         0.38 o                         
  -3   9   4         10.82         10.76         0.83 o                         
  -2   9   4          3.46          3.85         0.59 o                         
  -1   9   4          7.96          9.22         1.22 o                         
   4   9   4          1.00          0.84         0.69 o                         
   5   9   4          1.57          0.23         0.69 o                         
   6   9   4          0.88          0.08         0.76 o                         
   7   9   4          3.49          2.97         1.07 o                         
  -8  10   4         14.28         18.64         1.37 o                         
  -7  10   4         10.81         10.92         1.07 o                         
  -6  10   4          0.11          0.05         0.52 o                         
  -5  10   4          4.68          4.11         0.99 o                         
  -4  10   4          4.90          5.49         1.07 o                         
  -3  10   4          0.52          0.46         0.43 o                         
  -2  10   4          3.60          4.75         0.70 o                         
  -1  10   4          6.13          7.01         1.07 o                         
   0  10   4          1.00          0.99         0.69 o                         
   6  10   4          5.51          5.41         1.14 o                         
  -6  11   4          2.26          3.05         0.77 o                         
  -5  11   4          0.60          0.13         0.59 o                         
  -4  11   4          0.42          0.38         0.61 o                         
  -3  11   4          0.07         -0.53         0.53 o                         
  -2  11   4          1.28          1.61         0.57 o                         
  -1  11   4          0.25          0.69         0.61 o                         
   0  11   4          4.41          5.71         1.07 o                         
  -3  12   4          0.71          0.53         0.69 o                         
  -2  12   4          1.10          0.87         0.56 o                         
  -1  12   4          0.13          0.19         0.56 o                         
   0  12   4          6.06          6.63         1.22 o                         
   1  12   4          4.40          3.73         1.07 o                         
  -2 -12   5          0.82          0.46         0.99 o                         
  -1 -12   5          2.71          2.06         1.14 o                         
  -6 -11   5          0.84          0.23         0.99 o                         
  -5 -11   5          1.36          1.56         1.22 o                         
  -4 -11   5          0.76          0.51         0.62 o                         
  -3 -11   5          0.97          1.17         1.14 o                         
  -2 -11   5          0.56          0.94         0.64 o                         
  -1 -11   5          1.95          2.51         0.75 o                         
   0 -11   5          4.24          4.95         1.37 o                         
   2 -11   5          0.56          0.23         0.76 o                         
   3 -11   5          0.40          0.46         0.91 o                         
  -8 -10   5          4.65          5.71         1.52 o                         
  -7 -10   5          0.35          1.83         1.07 o                         
  -6 -10   5          1.13          1.48         0.80 o                         
  -5 -10   5          2.05          1.60         0.75 o                         
  -4 -10   5          0.11         -0.38         0.59 o                         
  -3 -10   5          0.11          0.01         0.56 o                         
  -2 -10   5          2.97          3.78         0.78 o                         
  -1 -10   5          2.86          3.96         0.75 o                         
   0 -10   5          8.10          3.62         0.67 o                         
   1 -10   5          1.34          0.66         0.45 o                         
   2 -10   5          0.92          0.18         0.49 o                         
   3 -10   5          0.22          0.00         0.69 o                         
   4 -10   5          1.77          1.56         0.62 o                         
   5 -10   5          1.80          2.36         0.67 o                         
  -9  -9   5          1.87          3.85         0.86 o                         
  -8  -9   5          0.99          1.50         0.68 o                         
  -7  -9   5          2.40          3.74         0.86 o                         
  -6  -9   5         21.31         23.75         1.51 o                         
  -5  -9   5          7.62          9.49         1.30 o                         
  -4  -9   5          3.27          4.14         0.75 o                         
  -3  -9   5          2.44          1.55         0.91 o                         
  -2  -9   5          7.15          8.21         0.91 o                         
  -1  -9   5          2.51          2.09         0.69 o                         
   0  -9   5          9.14         10.06         2.17 o                         
   1  -9   5          3.41          2.90         0.79 o                         
   2  -9   5         11.49         12.28         0.97 o                         
   3  -9   5          1.20          2.00         0.48 o                         
   4  -9   5          0.12         -0.10         0.46 o                         
   5  -9   5          1.05          0.49         0.51 o                         
   6  -9   5          1.61          1.09         0.61 o                         
   7  -9   5          8.88          8.23         1.52 o                         
 -10  -8   5          1.70          2.34         0.77 o                         
  -9  -8   5          0.48          1.00         0.62 o                         
  -8  -8   5          4.09          3.05         1.14 o                         
  -7  -8   5          0.37          0.18         0.43 o                         
  -6  -8   5          5.99          6.56         1.04 o                         
  -5  -8   5         16.45         19.30         1.30 o                         
  -4  -8   5          2.10          2.75         0.67 o                         
  -3  -8   5          0.89          0.35         0.69 o                         
  -2  -8   5         11.65         11.09         0.97 o                         
  -1  -8   5          0.34         -0.40         0.40 o                         
   0  -8   5         27.08         27.61         1.08 o                         
   1  -8   5         17.66         16.82         1.16 o                         
   2  -8   5          3.97          4.04         0.50 o                         
   3  -8   5          9.10          9.97         0.89 o                         
   4  -8   5          1.65          2.04         0.45 o                         
   5  -8   5          4.22          3.57         0.54 o                         
   6  -8   5          0.04          0.53         0.84 o                         
   7  -8   5          1.96          1.60         0.91 o                         
   8  -8   5          9.69         11.12         1.60 o                         
 -11  -7   5          1.98          3.02         0.80 o                         
 -10  -7   5          0.61          0.85         0.60 o                         
  -9  -7   5          5.37          6.93         0.82 o                         
  -8  -7   5          3.72          1.25         0.65 o                         
  -7  -7   5          0.81         -0.01         0.42 o                         
  -6  -7   5         62.04         70.68         1.65 o                         
  -5  -7   5          8.00         10.17         0.66 o                         
  -4  -7   5         22.93         25.86         1.70 o                         
  -3  -7   5         18.69         17.36         0.81 o                         
  -2  -7   5         22.97         20.99         1.08 o                         
  -1  -7   5         33.91         35.47         1.29 o                         
   0  -7   5        121.42        118.04         2.01 o                         
   1  -7   5         34.73         39.53         1.07 o                         
   2  -7   5         30.90         29.42         0.92 o                         
   3  -7   5         22.08         23.11         1.05 o                         
   4  -7   5          5.36          4.91         0.89 o                         
   5  -7   5         10.37          8.91         1.22 o                         
   6  -7   5          0.91          0.72         0.50 o                         
   7  -7   5          3.50          3.36         0.66 o                         
   8  -7   5          3.90          3.05         0.99 o                         
 -12  -6   5          1.70          2.08         0.73 o                         
 -11  -6   5          1.65          1.54         0.67 o                         
 -10  -6   5          9.19          9.55         1.07 o                         
  -9  -6   5          0.04          0.79         0.49 o                         
  -8  -6   5          2.39          4.19         0.69 o                         
  -7  -6   5         12.15         13.32         0.80 o                         
  -6  -6   5         23.98         25.02         0.93 o                         
  -5  -6   5         10.21          9.19         0.67 o                         
  -4  -6   5          8.23          7.70         0.53 o                         
  -3  -6   5          2.80          2.16         0.35 o                         
  -2  -6   5         11.45         12.39         0.85 o                         
  -1  -6   5         15.84         15.19         0.89 o                         
   0  -6   5          1.54          2.41         0.34 o                         
   1  -6   5         19.67         20.01         0.72 o                         
   2  -6   5         18.01         18.96         0.81 o                         
   3  -6   5          0.93          0.91         0.29 o                         
   4  -6   5         21.88         19.87         1.41 o                         
   5  -6   5         13.96         12.96         0.94 o                         
   6  -6   5          2.69          2.78         0.59 o                         
   7  -6   5          3.76          3.66         0.62 o                         
   8  -6   5          0.75          0.10         0.33 o                         
   9  -6   5          0.28          0.00         0.91 o                         
 -12  -5   5          2.21          1.85         0.69 o                         
 -11  -5   5          1.74          2.86         0.69 o                         
 -10  -5   5          7.01          9.04         0.89 o                         
  -9  -5   5          0.78          0.74         0.45 o                         
  -8  -5   5         27.02         27.12         1.19 o                         
  -7  -5   5         28.89         29.71         1.32 o                         
  -6  -5   5         11.93         11.95         0.79 o                         
  -5  -5   5         15.60         16.37         0.65 o                         
  -4  -5   5         20.56         19.07         0.66 o                         
  -3  -5   5          4.56          4.11         0.35 o                         
  -2  -5   5         17.94         16.90         0.52 o                         
  -1  -5   5         29.01         31.88         1.56 o                         
   0  -5   5         26.14         24.65         0.73 o                         
   1  -5   5          2.59          2.97         0.32 o                         
   2  -5   5          7.28          7.45         0.99 o                         
   3  -5   5          1.81          2.10         0.55 o                         
   4  -5   5         29.93         30.00         1.10 o                         
   5  -5   5         12.35          9.97         1.22 o                         
   6  -5   5         30.10         27.66         2.82 o                         
   7  -5   5          4.62          3.67         0.69 o                         
   8  -5   5          0.72          1.10         0.72 o                         
   9  -5   5          1.91          2.02         0.67 o                         
  10  -5   5          1.31          2.55         0.75 o                         
 -13  -4   5          0.16          0.08         0.69 o                         
 -12  -4   5          7.42         10.74         1.45 o                         
 -11  -4   5          1.55          1.10         0.59 o                         
 -10  -4   5          4.69          5.61         0.73 o                         
  -9  -4   5          0.80          0.97         0.72 o                         
  -8  -4   5         11.02         15.02         1.14 o                         
  -7  -4   5          8.58          9.88         0.89 o                         
  -6  -4   5         45.77         43.44         1.06 o                         
  -5  -4   5         36.06         36.81         0.91 o                         
  -4  -4   5        120.10        123.90         1.84 o                         
  -3  -4   5         51.58         54.01         1.02 o                         
  -2  -4   5         20.55         20.88         0.59 o                         
  -1  -4   5         29.02         31.38         0.97 o                         
   0  -4   5         28.90         23.74         1.43 o                         
   1  -4   5          1.59          1.04         0.22 o                         
   2  -4   5         14.06         14.09         0.61 o                         
   3  -4   5         16.32         15.90         0.56 o                         
   4  -4   5         18.79         18.11         0.62 o                         
   5  -4   5          4.54          4.65         0.56 o                         
   6  -4   5         14.46         14.14         0.89 o                         
   7  -4   5          5.70          4.15         0.65 o                         
   8  -4   5          1.78          2.07         1.07 o                         
   9  -4   5          0.33          0.35         0.69 o                         
  10  -4   5          4.53          6.40         0.94 o                         
 -13  -3   5          0.60          0.69         0.91 o                         
 -12  -3   5          2.85          1.75         0.84 o                         
 -11  -3   5         17.53         19.44         1.17 o                         
 -10  -3   5          6.64          5.53         0.69 o                         
  -9  -3   5         21.12         22.36         1.04 o                         
  -8  -3   5         53.29         53.47         2.63 o                         
  -7  -3   5         77.25         75.62         1.46 o                         
  -6  -3   5         31.68         33.96         0.69 o                         
  -5  -3   5        206.78        196.19         2.56 o                         
  -4  -3   5         79.52         78.81         1.28 o                         
  -3  -3   5        244.98        239.06         2.85 o                         
  -2  -3   5         80.60         86.84         1.22 o                         
  -1  -3   5         58.24         64.14         1.37 o                         
   0  -3   5        147.49        151.29         1.99 o                         
   1  -3   5         56.09         54.92         1.24 o                         
   2  -3   5        170.39        170.65         2.16 o                         
   3  -3   5         67.17         74.81         1.29 o                         
   4  -3   5          6.30          5.74         0.48 o                         
   5  -3   5         13.03         14.35         0.82 o                         
   6  -3   5          3.50          3.28         0.56 o                         
   7  -3   5          0.59          0.71         0.46 o                         
   8  -3   5          1.83          2.53         0.59 o                         
   9  -3   5          8.49          8.60         1.18 o                         
  10  -3   5          2.65          1.79         0.67 o                         
 -13  -2   5          0.82          1.37         0.84 o                         
 -12  -2   5          2.70          4.57         0.99 o                         
 -11  -2   5          0.96          3.50         0.84 o                         
 -10  -2   5          7.96          8.93         0.80 o                         
  -9  -2   5          1.53          2.71         0.51 o                         
  -8  -2   5         21.78         21.72         0.71 o                         
  -7  -2   5         34.96         33.71         0.74 o                         
  -6  -2   5         87.97         86.42         1.88 o                         
  -5  -2   5         95.07         91.57         1.41 o                         
  -4  -2   5        153.59        142.50         2.02 o                         
  -3  -2   5         22.15         23.66         0.71 o                         
  -2  -2   5        116.43        121.55         1.52 o                         
  -1  -2   5        212.30        212.36         3.02 o                         
   0  -2   5         11.36         10.70         0.42 o                         
   1  -2   5          1.11          0.77         0.25 o                         
   2  -2   5         49.36         51.50         0.92 o                         
   3  -2   5        102.55        105.63         1.51 o                         
   4  -2   5         55.15         54.69         1.44 o                         
   5  -2   5         19.06         17.32         0.66 o                         
   6  -2   5         40.55         38.92         1.29 o                         
   7  -2   5         16.56         17.02         0.95 o                         
   8  -2   5          6.22          6.82         1.03 o                         
   9  -2   5          7.96          8.42         0.89 o                         
  10  -2   5          0.27          0.18         0.62 o                         
  11  -2   5          0.32          0.63         0.67 o                         
 -13  -1   5          0.31          1.68         0.76 o                         
 -12  -1   5          1.26          1.30         0.69 o                         
 -11  -1   5          3.65          5.71         0.99 o                         
 -10  -1   5         40.21         38.73         1.08 o                         
  -9  -1   5         91.38         90.64         1.61 o                         
  -8  -1   5        127.79        127.23         1.92 o                         
  -7  -1   5         39.74         37.66         0.77 o                         
  -6  -1   5          1.57          2.55         0.30 o                         
  -5  -1   5         79.17         74.66         1.20 o                         
  -4  -1   5        204.14        199.33         2.38 o                         
  -3  -1   5         91.37         85.67         1.21 o                         
  -2  -1   5        587.11        624.93         6.27 o                         
  -1  -1   5        119.88        106.16         1.30 o                         
   0  -1   5        130.64        136.36         1.39 o                         
   1  -1   5         76.47         71.63         1.08 o                         
   2  -1   5         23.56         27.85         0.77 o                         
   3  -1   5         89.48         88.09         1.31 o                         
   4  -1   5         52.70         54.62         0.99 o                         
   5  -1   5        105.06        105.22         1.58 o                         
   6  -1   5         60.34         62.84         1.20 o                         
   7  -1   5         14.08         13.35         0.93 o                         
   8  -1   5          5.14          4.44         0.69 o                         
   9  -1   5         20.75         24.75         2.21 o                         
  10  -1   5         15.03         15.96         2.17 o                         
  11  -1   5          4.91          4.18         0.86 o                         
 -13   0   5          3.46          2.29         0.84 o                         
 -12   0   5          0.41          0.72         0.48 o                         
 -11   0   5          2.80          3.43         0.62 o                         
 -10   0   5          9.01          9.87         1.56 o                         
  -9   0   5          0.02          0.55         0.32 o                         
  -8   0   5         23.75         29.04         0.83 o                         
  -7   0   5         64.21         55.61         1.56 o                         
  -6   0   5          1.34          0.61         0.27 o                         
  -5   0   5         81.39         85.39         1.64 o                         
  -4   0   5        709.53        676.96         6.89 o                         
  -3   0   5        207.27        212.25         2.41 o                         
  -2   0   5       1294.26       1394.20        21.14 o                         
  -1   0   5        223.08        229.58         2.53 o                         
   0   0   5        210.34        225.24         2.51 o                         
   1   0   5         23.37         27.63         0.67 o                         
   2   0   5        142.32        149.51         1.87 o                         
   3   0   5         52.46         50.64         2.12 o                         
   4   0   5          3.59          4.31         0.33 o                         
   5   0   5          6.48          6.82         0.42 o                         
   6   0   5         64.85         67.23         1.25 o                         
   7   0   5          0.94          0.30         0.44 o                         
   8   0   5         20.79         25.87         1.49 o                         
   9   0   5          1.92          1.53         0.56 o                         
  10   0   5         12.59         17.64         1.24 o                         
  11   0   5          1.54          2.20         0.84 o                         
 -13   1   5          0.31          0.44         0.55 o                         
 -12   1   5          1.26          1.18         0.53 o                         
 -11   1   5          3.68          4.57         0.99 o                         
 -10   1   5         40.24         38.05         1.33 o                         
  -9   1   5         91.35         90.09         2.51 o                         
  -8   1   5        127.84        126.12         1.91 o                         
  -7   1   5         39.87         36.74         0.97 o                         
  -6   1   5          1.59          2.16         0.26 o                         
  -5   1   5         79.21         76.08         1.16 o                         
  -4   1   5        203.93        200.73         3.20 o                         
  -3   1   5         91.26         85.16         1.17 o                         
  -2   1   5        587.10        618.55         6.30 o                         
  -1   1   5        119.90        107.86         1.49 o                         
   0   1   5        130.58        134.64         2.86 o                         
   1   1   5         76.37         70.08         1.00 o                         
   2   1   5         23.71         26.72         0.58 o                         
   3   1   5         89.45         89.12         1.30 o                         
   4   1   5         52.72         54.91         2.02 o                         
   5   1   5        105.12        106.15         1.60 o                         
   6   1   5         60.38         62.40         1.79 o                         
   7   1   5         14.10         13.63         0.64 o                         
   8   1   5          5.15          4.54         0.66 o                         
   9   1   5         20.74         25.65         2.90 o                         
  10   1   5         15.03         14.55         1.13 o                         
  11   1   5          4.91          3.73         1.22 o                         
 -13   2   5          0.82          0.49         0.76 o                         
 -12   2   5          2.69          4.86         0.77 o                         
 -11   2   5          0.96          1.69         0.72 o                         
 -10   2   5          7.95          9.16         0.79 o                         
  -9   2   5          1.54          2.65         0.76 o                         
  -8   2   5         21.80         21.84         0.93 o                         
  -7   2   5         34.95         33.84         0.93 o                         
  -6   2   5         88.00         85.62         1.60 o                         
  -5   2   5         95.34         88.31         1.27 o                         
  -4   2   5        153.68        142.88         2.23 o                         
  -3   2   5         22.14         24.26         0.60 o                         
  -2   2   5        116.82        122.68         2.48 o                         
  -1   2   5        212.13        201.48         9.91 o                         
   0   2   5         11.28         11.06         0.51 o                         
   1   2   5          1.08          0.75         0.24 o                         
   2   2   5         49.40         51.66         0.82 o                         
   3   2   5        102.81        108.29         1.66 o                         
   4   2   5         55.10         55.48         1.01 o                         
   5   2   5         19.04         18.31         0.99 o                         
   6   2   5         40.60         44.06         1.00 o                         
   7   2   5         16.53         17.43         0.92 o                         
   8   2   5          6.26          7.03         0.73 o                         
   9   2   5          7.97          8.64         0.89 o                         
  10   2   5          0.28          1.45         1.14 o                         
  11   2   5          0.32          0.76         1.14 o                         
 -13   3   5          0.60          1.15         0.59 o                         
 -12   3   5          2.85          3.05         1.22 o                         
 -11   3   5         17.53         17.02         1.15 o                         
 -10   3   5          6.64          6.32         1.45 o                         
  -9   3   5         21.16         20.49         1.01 o                         
  -8   3   5         53.35         52.03         1.90 o                         
  -7   3   5         77.32         75.89         1.50 o                         
  -6   3   5         31.69         36.91         2.05 o                         
  -5   3   5        206.99        200.18         3.05 o                         
  -4   3   5         79.46         79.17         1.19 o                         
  -3   3   5        244.96        243.70         2.73 o                         
  -2   3   5         80.52         86.33         1.47 o                         
  -1   3   5         58.42         64.74         1.02 o                         
   0   3   5        147.20        154.05         2.37 o                         
   1   3   5         55.93         55.16         1.21 o                         
   2   3   5        170.21        166.15         2.01 o                         
   3   3   5         67.10         73.04         1.15 o                         
   4   3   5          6.32          6.36         0.39 o                         
   5   3   5         13.03         13.82         0.57 o                         
   6   3   5          3.50          3.23         0.47 o                         
   7   3   5          0.60          0.55         0.33 o                         
   8   3   5          1.84          2.15         0.56 o                         
   9   3   5          8.49         10.06         1.52 o                         
  10   3   5          2.65          3.89         1.30 o                         
 -13   4   5          0.16         -0.03         0.63 o                         
 -12   4   5          7.43         10.14         1.02 o                         
 -11   4   5          1.55          1.94         0.62 o                         
 -10   4   5          4.68          5.66         0.75 o                         
  -9   4   5          0.80          0.44         0.46 o                         
  -8   4   5         11.03         14.63         1.14 o                         
  -7   4   5          8.56          8.78         0.55 o                         
  -6   4   5         45.76         43.68         1.26 o                         
  -5   4   5         36.14         36.70         1.18 o                         
  -4   4   5        120.06        125.35         2.12 o                         
  -3   4   5         51.52         54.78         0.87 o                         
  -2   4   5         20.44         20.83         0.53 o                         
  -1   4   5         29.02         30.26         0.93 o                         
   0   4   5         28.81         21.98         0.69 o                         
   1   4   5          1.61          1.12         0.15 o                         
   2   4   5         14.10         14.43         0.45 o                         
   3   4   5         16.29         16.38         1.37 o                         
   4   4   5         18.75         19.48         0.86 o                         
   5   4   5          4.55          5.02         0.56 o                         
   6   4   5         14.51         14.72         0.91 o                         
   7   4   5          5.68          5.77         1.41 o                         
   8   4   5          1.78          0.95         0.44 o                         
   9   4   5          0.33         -0.84         0.84 o                         
  10   4   5          4.53          4.04         1.45 o                         
 -12   5   5          2.20          2.28         0.75 o                         
 -11   5   5          1.74          1.96         0.62 o                         
 -10   5   5          7.00          9.14         1.75 o                         
  -9   5   5          0.79          0.69         0.48 o                         
  -8   5   5         27.03         28.04         1.52 o                         
  -7   5   5         28.88         27.81         1.45 o                         
  -6   5   5         11.91         10.26         0.99 o                         
  -5   5   5         15.63         16.52         1.07 o                         
  -4   5   5         20.56         19.91         0.95 o                         
  -3   5   5          4.61          4.15         0.69 o                         
  -2   5   5         18.00         18.10         0.50 o                         
  -1   5   5         29.03         31.35         0.57 o                         
   0   5   5         26.16         25.15         1.90 o                         
   1   5   5          2.59          2.60         0.40 o                         
   2   5   5          7.30          6.92         0.59 o                         
   3   5   5          1.82          1.56         0.38 o                         
   4   5   5         29.85         31.89         1.13 o                         
   5   5   5         12.37          8.39         0.95 o                         
   6   5   5         30.16         27.62         2.51 o                         
   7   5   5          4.60          3.85         0.63 o                         
   8   5   5          0.72          1.77         0.59 o                         
   9   5   5          1.91          1.35         1.60 o                         
  10   5   5          1.31          3.43         1.37 o                         
 -12   6   5          1.70          0.88         1.10 o                         
 -11   6   5          1.66          3.56         1.03 o                         
 -10   6   5          9.19          9.34         0.97 o                         
  -9   6   5          0.04         -0.46         0.46 o                         
  -8   6   5          2.39          1.60         0.69 o                         
  -7   6   5         12.14         11.43         1.14 o                         
  -6   6   5         23.96         23.12         0.84 o                         
  -5   6   5         10.22          9.33         0.69 o                         
  -4   6   5          8.23          9.60         0.64 o                         
  -3   6   5          2.80          1.92         0.38 o                         
  -2   6   5         11.50         12.54         0.80 o                         
  -1   6   5         15.80         15.93         0.75 o                         
   0   6   5          1.55          2.16         0.37 o                         
   1   6   5         19.66         19.28         0.80 o                         
   2   6   5         18.01         17.59         0.81 o                         
   3   6   5          0.93          1.22         0.61 o                         
   4   6   5         21.84         19.73         1.45 o                         
   5   6   5         13.98         12.19         1.30 o                         
   6   6   5          2.68          1.75         0.76 o                         
   7   6   5          3.77          4.81         0.78 o                         
   8   6   5          0.74          0.48         0.69 o                         
   9   6   5          0.28          0.88         1.10 o                         
 -11   7   5          1.98          1.49         0.73 o                         
 -10   7   5          0.61          0.61         0.55 o                         
  -9   7   5          5.37          4.29         0.73 o                         
  -8   7   5          3.72          4.03         0.71 o                         
  -7   7   5          0.82          0.76         0.69 o                         
  -6   7   5         61.97         67.11         2.51 o                         
  -5   7   5          8.01          9.11         0.88 o                         
  -4   7   5         22.92         25.01         1.14 o                         
  -3   7   5         18.72         16.97         0.83 o                         
  -2   7   5         23.00         21.50         1.10 o                         
  -1   7   5         33.91         36.32         1.21 o                         
   0   7   5        121.50        119.22         3.35 o                         
   1   7   5         34.72         35.85         1.12 o                         
   2   7   5         30.86         27.28         1.37 o                         
   3   7   5         22.11         21.33         1.45 o                         
   4   7   5          5.35          6.32         0.99 o                         
   5   7   5         10.37          9.75         1.22 o                         
   6   7   5          0.91          0.53         0.76 o                         
   7   7   5          3.50          1.68         1.07 o                         
   8   7   5          3.91          3.58         1.41 o                         
 -10   8   5          1.70          1.78         0.73 o                         
  -9   8   5          0.48          0.53         1.18 o                         
  -8   8   5          4.09          4.23         1.60 o                         
  -7   8   5          0.37          0.76         0.76 o                         
  -6   8   5          5.97          5.94         0.99 o                         
  -5   8   5         16.46         17.85         0.97 o                         
  -4   8   5          2.09          2.16         0.43 o                         
  -3   8   5          0.88          0.38         0.57 o                         
  -2   8   5         11.66         10.56         0.81 o                         
  -1   8   5          0.34         -0.19         0.32 o                         
   0   8   5         27.06         28.34         1.68 o                         
   3   8   5          9.11          9.14         1.14 o                         
   4   8   5          1.64          1.37         0.76 o                         
   5   8   5          4.20          1.75         0.91 o                         
   6   8   5          0.04         -0.69         0.69 o                         
   7   8   5          1.95          1.14         1.14 o                         
   8   8   5          9.70          9.68         1.10 o                         
  -9   9   5          1.87          3.05         0.79 o                         
  -8   9   5          0.99          0.47         1.07 o                         
  -7   9   5          2.41          2.82         0.84 o                         
  -6   9   5         21.30         22.09         1.68 o                         
  -5   9   5          7.63          7.62         1.14 o                         
  -4   9   5          3.26          3.74         0.59 o                         
  -3   9   5          2.43          1.83         0.48 o                         
  -2   9   5          7.16          9.04         0.78 o                         
  -1   9   5          2.51          2.49         0.54 o                         
   0   9   5          9.11          7.62         1.14 o                         
   5   9   5          1.04         -0.30         0.84 o                         
   6   9   5          1.61          0.84         1.07 o                         
   7   9   5          8.87         11.28         1.75 o                         
  -8  10   5          4.65          6.36         0.99 o                         
  -7  10   5          0.35          0.55         0.60 o                         
  -6  10   5          1.13          0.76         0.76 o                         
  -5  10   5          2.05          1.30         0.69 o                         
  -4  10   5          0.12         -0.38         0.61 o                         
  -3  10   5          0.11         -0.31         0.72 o                         
  -2  10   5          2.97          3.24         0.65 o                         
  -1  10   5          2.86          3.12         0.69 o                         
   0  10   5          8.10          8.23         0.83 o                         
   1  10   5          1.34          0.76         0.69 o                         
  -6  11   5          0.84          0.99         0.76 o                         
  -5  11   5          1.36          1.14         0.84 o                         
  -4  11   5          0.75          1.30         0.76 o                         
  -3  11   5          0.96          1.80         0.62 o                         
  -2  11   5          0.56          0.57         0.51 o                         
  -1  11   5          1.94          2.16         0.62 o                         
   0  11   5          4.24          6.11         0.86 o                         
   1  11   5          1.16          1.84         0.76 o                         
  -2  12   5          0.82          0.99         0.84 o                         
  -1  12   5          2.72          1.74         1.22 o                         
  -5 -11   6          0.30          0.35         0.73 o                         
  -4 -11   6          1.32          0.72         0.75 o                         
  -3 -11   6          1.14          1.87         0.78 o                         
  -2 -11   6          0.05         -0.42         0.65 o                         
  -1 -11   6          5.23          5.68         1.00 o                         
   0 -11   6          2.88          1.79         1.33 o                         
   2 -11   6          0.30          0.46         0.76 o                         
  -7 -10   6          0.31          0.19         0.72 o                         
  -6 -10   6          0.06         -0.05         0.64 o                         
  -5 -10   6          6.16          7.05         1.08 o                         
  -4 -10   6          1.75          1.64         0.70 o                         
  -3 -10   6          1.11          0.87         0.67 o                         
  -2 -10   6          2.32          2.44         0.73 o                         
  -1 -10   6          7.78          7.01         1.33 o                         
   0 -10   6          7.60          9.98         1.52 o                         
   1 -10   6          4.07          2.74         1.07 o                         
   2 -10   6          0.64          0.38         0.48 o                         
   3 -10   6          0.52         -0.76         0.76 o                         
   4 -10   6          0.09         -0.15         0.84 o                         
  -9  -9   6          2.31          2.67         1.30 o                         
  -8  -9   6          0.76          1.52         1.07 o                         
  -7  -9   6          3.47          1.66         1.18 o                         
  -6  -9   6          4.78          5.55         1.83 o                         
  -5  -9   6          1.95          1.33         0.67 o                         
  -4  -9   6          1.99          0.73         0.59 o                         
  -3  -9   6          2.42          3.47         0.73 o                         
  -2  -9   6          0.40          0.98         0.56 o                         
  -1  -9   6         17.27         16.87         1.33 o                         
   0  -9   6          5.49          4.57         1.37 o                         
   1  -9   6          1.30          0.88         0.42 o                         
   2  -9   6          0.28          0.62         0.51 o                         
   3  -9   6          0.03         -0.15         0.38 o                         
   4  -9   6          0.09         -0.50         0.50 o                         
   5  -9   6          0.19          0.30         0.76 o                         
   6  -9   6          0.50         -0.08         0.91 o                         
 -10  -8   6          0.66          0.38         0.91 o                         
  -9  -8   6          0.50         -0.15         0.76 o                         
  -8  -8   6          0.07         -0.38         0.76 o                         
  -7  -8   6          0.33          0.09         0.57 o                         
  -6  -8   6          2.01          1.59         0.62 o                         
  -5  -8   6          9.02          8.22         1.00 o                         
  -4  -8   6         28.94         33.66         1.56 o                         
  -3  -8   6          5.77          6.81         0.89 o                         
  -2  -8   6         20.94         21.82         1.18 o                         
  -1  -8   6          1.64          1.98         0.54 o                         
   0  -8   6         14.43         15.02         1.60 o                         
   1  -8   6          0.34          0.21         0.31 o                         
   2  -8   6          3.26          4.19         0.70 o                         
   3  -8   6         10.73         12.16         1.02 o                         
   4  -8   6          0.43          0.43         0.46 o                         
   5  -8   6          0.94          0.24         0.40 o                         
   6  -8   6          2.13          1.64         0.65 o                         
   7  -8   6          1.64          1.45         0.91 o                         
 -11  -7   6          0.11          0.35         0.64 o                         
 -10  -7   6          1.07          0.59         0.60 o                         
  -9  -7   6          7.24          7.57         0.88 o                         
  -8  -7   6          2.05          1.49         0.50 o                         
  -7  -7   6          1.27          1.73         0.46 o                         
  -6  -7   6          1.59          2.66         0.73 o                         
  -5  -7   6         39.04         42.47         1.67 o                         
  -4  -7   6          4.77          5.31         0.78 o                         
  -3  -7   6         24.32         23.99         1.21 o                         
  -2  -7   6          5.44          6.09         0.73 o                         
  -1  -7   6         18.82         17.92         1.02 o                         
   0  -7   6         30.52         32.73         1.04 o                         
   1  -7   6         12.17         13.85         0.88 o                         
   2  -7   6         19.35         20.16         0.83 o                         
   3  -7   6          7.57          8.04         0.78 o                         
   4  -7   6          0.34         -0.04         0.38 o                         
   5  -7   6          0.77          0.37         0.80 o                         
   6  -7   6          4.73          4.92         0.75 o                         
   7  -7   6          1.62          2.29         0.65 o                         
   8  -7   6          0.75          0.15         0.91 o                         
 -11  -6   6          2.61          2.23         0.69 o                         
 -10  -6   6          2.31          2.10         0.66 o                         
  -9  -6   6          1.07          0.41         0.88 o                         
  -8  -6   6          2.25          2.56         0.49 o                         
  -7  -6   6          0.69          0.64         0.36 o                         
  -6  -6   6         20.73         21.45         0.84 o                         
  -5  -6   6         10.95         11.48         0.65 o                         
  -4  -6   6         10.27         12.40         1.49 o                         
  -3  -6   6         60.49         62.82         1.78 o                         
  -2  -6   6         62.50         56.82         2.06 o                         
  -1  -6   6          5.06          4.54         0.59 o                         
   0  -6   6         88.43         88.06         1.64 o                         
   1  -6   6         28.37         27.16         1.14 o                         
   2  -6   6          4.23          5.26         0.72 o                         
   3  -6   6          4.49          3.81         0.47 o                         
   4  -6   6         31.89         29.93         1.21 o                         
   5  -6   6         19.46         16.79         1.10 o                         
   6  -6   6          4.39          6.21         0.78 o                         
   7  -6   6          0.01          0.76         0.54 o                         
   8  -6   6          1.66          0.95         0.65 o                         
 -12  -5   6          0.26          1.68         0.71 o                         
 -11  -5   6          0.69          1.00         0.60 o                         
 -10  -5   6          2.91          3.99         0.71 o                         
  -9  -5   6         11.61         12.21         0.97 o                         
  -8  -5   6         13.11         11.16         0.75 o                         
  -7  -5   6         13.41         15.51         0.79 o                         
  -6  -5   6          1.64          1.35         0.38 o                         
  -5  -5   6         87.58         84.23         1.56 o                         
  -4  -5   6         97.22         91.77         1.59 o                         
  -3  -5   6         32.57         32.34         1.19 o                         
  -2  -5   6         14.35         12.56         0.86 o                         
  -1  -5   6         30.53         34.22         1.75 o                         
   0  -5   6          3.65          4.52         0.55 o                         
   1  -5   6         48.89         46.48         1.05 o                         
   2  -5   6         12.20         10.52         0.58 o                         
   3  -5   6          0.83          0.40         0.25 o                         
   4  -5   6         28.81         29.20         1.13 o                         
   5  -5   6          7.47          9.63         0.86 o                         
   6  -5   6          3.33          2.95         0.59 o                         
   7  -5   6          1.78          2.08         0.59 o                         
   8  -5   6          1.08          0.48         0.56 o                         
   9  -5   6          0.37          0.86         0.73 o                         
 -12  -4   6          4.07          6.70         1.22 o                         
 -11  -4   6          1.38          1.53         0.95 o                         
 -10  -4   6          0.89          1.01         0.49 o                         
  -9  -4   6          4.17          4.22         1.10 o                         
  -8  -4   6          1.21          0.65         0.31 o                         
  -7  -4   6         34.02         31.81         0.98 o                         
  -6  -4   6         61.01         58.27         1.25 o                         
  -5  -4   6         30.62         30.81         0.83 o                         
  -4  -4   6         72.29         71.32         1.27 o                         
  -3  -4   6          1.61          1.22         0.25 o                         
  -2  -4   6         20.47         20.10         0.86 o                         
  -1  -4   6         34.10         34.17         1.08 o                         
   0  -4   6         22.52         19.65         0.64 o                         
   1  -4   6         20.05         18.29         0.78 o                         
   2  -4   6          4.24          3.13         0.34 o                         
   3  -4   6          3.28          3.94         0.37 o                         
   4  -4   6          6.62          7.92         0.75 o                         
   5  -4   6          7.25          7.69         2.02 o                         
   6  -4   6          0.36         -0.21         0.35 o                         
   7  -4   6          2.04          1.62         0.56 o                         
   8  -4   6          1.24          1.25         0.91 o                         
   9  -4   6          0.66          0.91         1.03 o                         
 -13  -3   6          0.84          1.14         0.76 o                         
 -12  -3   6          1.01          0.91         0.76 o                         
 -11  -3   6         12.28         13.33         1.02 o                         
 -10  -3   6          0.01          0.23         0.91 o                         
  -9  -3   6          9.58          9.94         0.82 o                         
  -8  -3   6         26.53         26.58         3.20 o                         
  -7  -3   6         57.66         53.08         1.23 o                         
  -6  -3   6         32.95         35.56         2.26 o                         
  -5  -3   6         19.12         17.89         0.60 o                         
  -4  -3   6        134.14        125.68         1.78 o                         
  -3  -3   6         15.46         14.63         0.77 o                         
  -2  -3   6         29.76         29.51         0.55 o                         
  -1  -3   6         40.56         40.35         1.10 o                         
   0  -3   6         26.45         27.03         0.69 o                         
   1  -3   6         96.39         91.96         3.85 o                         
   2  -3   6          3.86          4.42         0.35 o                         
   3  -3   6          4.08          3.31         0.31 o                         
   4  -3   6          9.40          9.71         0.49 o                         
   5  -3   6         36.23         37.41         1.29 o                         
   6  -3   6          1.60          2.41         0.54 o                         
   7  -3   6         10.58          9.56         0.86 o                         
   8  -3   6          1.86          1.87         0.59 o                         
   9  -3   6          0.74          0.97         0.62 o                         
  10  -3   6          0.26          0.34         0.62 o                         
 -13  -2   6          1.13          1.83         0.91 o                         
 -12  -2   6          0.03          0.61         0.76 o                         
 -11  -2   6          1.90          1.90         0.76 o                         
 -10  -2   6          4.63          5.32         1.10 o                         
  -9  -2   6         21.09         22.33         0.99 o                         
  -8  -2   6         45.51         43.25         0.95 o                         
  -7  -2   6        253.00        254.14         3.27 o                         
  -6  -2   6         70.28         69.91         1.28 o                         
  -5  -2   6         33.41         30.63         0.75 o                         
  -4  -2   6         66.04         65.97         1.10 o                         
  -3  -2   6         37.10         44.81         0.78 o                         
  -2  -2   6          7.66          7.62         0.50 o                         
  -1  -2   6        134.92        133.96         2.26 o                         
   0  -2   6        105.01         99.07         1.45 o                         
   1  -2   6         95.10        106.69         1.53 o                         
   2  -2   6         44.13         42.07         0.86 o                         
   3  -2   6         10.62          9.54         0.43 o                         
   4  -2   6         17.79         18.53         0.63 o                         
   5  -2   6         34.69         31.99         0.91 o                         
   6  -2   6          0.05         -0.15         0.38 o                         
   7  -2   6          4.02          4.94         0.67 o                         
   8  -2   6          7.12          8.05         0.86 o                         
   9  -2   6          0.07         -0.51         0.51 o                         
  10  -2   6          2.60          2.62         1.30 o                         
 -13  -1   6          0.45          0.69         0.76 o                         
 -12  -1   6          1.48          2.36         0.76 o                         
 -11  -1   6          0.10         -0.23         0.46 o                         
 -10  -1   6          2.18          2.97         0.45 o                         
  -9  -1   6          4.54          3.89         0.42 o                         
  -8  -1   6         17.42         17.70         0.61 o                         
  -7  -1   6         16.19         15.43         0.93 o                         
  -6  -1   6         41.84         44.12         0.93 o                         
  -5  -1   6         22.73         22.72         0.71 o                         
  -4  -1   6        232.89        247.80         2.89 o                         
  -3  -1   6        462.88        442.80         5.56 o                         
  -2  -1   6        343.15        358.89         3.81 o                         
  -1  -1   6         51.77         53.35         0.78 o                         
   0  -1   6         68.68         67.40         0.83 o                         
   1  -1   6         97.00         97.21         1.40 o                         
   2  -1   6          7.07          6.99         0.38 o                         
   3  -1   6          0.75          0.74         0.21 o                         
   4  -1   6          3.68          3.74         0.36 o                         
   5  -1   6         65.32         63.90         1.23 o                         
   6  -1   6          4.82          4.93         0.72 o                         
   7  -1   6          1.65          1.86         0.53 o                         
   8  -1   6          0.53         -0.30         0.48 o                         
   9  -1   6          4.17          5.05         0.80 o                         
  10  -1   6          1.51          0.68         1.18 o                         
 -13   0   6          0.15          0.53         0.76 o                         
 -12   0   6          0.18         -0.53         0.61 o                         
 -11   0   6          1.64          1.35         0.48 o                         
 -10   0   6          0.38         -0.13         0.37 o                         
  -9   0   6         27.00         23.75         1.22 o                         
  -8   0   6         82.07         79.79         1.72 o                         
  -7   0   6        253.82        234.88         2.94 o                         
  -6   0   6         29.24         34.70         1.10 o                         
  -5   0   6          2.07          1.39         0.23 o                         
  -4   0   6          0.37          0.73         0.32 o                         
  -3   0   6          0.00          0.71         0.16 o                         
  -2   0   6          9.86          9.88         0.34 o                         
  -1   0   6         93.08        100.23         1.33 o                         
   0   0   6         58.96         64.61         0.98 o                         
   1   0   6         20.47         20.49         0.51 o                         
   2   0   6          9.13          8.65         0.66 o                         
   3   0   6        137.89        128.44         3.47 o                         
   4   0   6         30.58         30.16         1.10 o                         
   5   0   6          0.82          0.54         0.41 o                         
   6   0   6         89.04         88.41         1.80 o                         
   7   0   6         26.13         27.48         1.15 o                         
   8   0   6          2.90          3.16         1.64 o                         
   9   0   6          1.77          2.57         1.03 o                         
  10   0   6         17.09         18.82         2.06 o                         
 -13   1   6          0.44          0.12         0.51 o                         
 -12   1   6          1.48          1.63         1.33 o                         
 -11   1   6          0.10          0.03         0.40 o                         
 -10   1   6          2.18          2.35         0.54 o                         
  -9   1   6          4.54          4.39         0.60 o                         
  -8   1   6         17.35         17.39         0.78 o                         
  -7   1   6         16.17         15.45         0.64 o                         
  -6   1   6         41.77         42.49         0.87 o                         
  -5   1   6         22.81         22.97         1.87 o                         
  -4   1   6        232.89        248.74         2.84 o                         
  -3   1   6        462.98        448.76         4.72 o                         
  -2   1   6        343.19        353.18         3.84 o                         
  -1   1   6         51.97         52.16         0.88 o                         
   0   1   6         68.70         66.72         1.37 o                         
   1   1   6         97.01         97.23         1.31 o                         
   2   1   6          7.03          7.51         0.36 o                         
   3   1   6          0.72          0.74         0.18 o                         
   4   1   6          3.66          3.43         0.39 o                         
   5   1   6         65.22         66.36         1.49 o                         
   6   1   6          4.81          5.21         0.45 o                         
   7   1   6          1.65          1.66         0.41 o                         
   8   1   6          0.53          0.61         0.84 o                         
   9   1   6          4.17          6.32         1.30 o                         
  10   1   6          1.51          3.81         1.22 o                         
 -13   2   6          1.14          0.60         0.76 o                         
 -12   2   6          0.03         -0.46         0.49 o                         
 -11   2   6          1.89          2.05         0.91 o                         
 -10   2   6          4.65          5.20         0.76 o                         
  -9   2   6         21.06         21.14         0.99 o                         
  -8   2   6         45.54         45.32         1.21 o                         
  -7   2   6        253.22        253.20         3.72 o                         
  -6   2   6         70.32         68.06         1.14 o                         
  -5   2   6         33.27         30.39         0.70 o                         
  -4   2   6         66.07         64.80         1.05 o                         
  -3   2   6         37.10         44.20         1.26 o                         
  -2   2   6          7.73          7.53         0.46 o                         
  -1   2   6        134.80        137.12         1.79 o                         
   0   2   6        104.77        101.14         1.80 o                         
   1   2   6         94.80        105.58         2.67 o                         
   2   2   6         44.27         42.27         1.17 o                         
   3   2   6         10.56          9.59         0.83 o                         
   4   2   6         17.82         18.88         0.88 o                         
   5   2   6         34.65         35.50         1.75 o                         
   6   2   6          0.05          0.08         0.38 o                         
   7   2   6          4.02          3.76         0.60 o                         
   8   2   6          7.13         10.06         1.45 o                         
   9   2   6          0.07         -0.53         0.91 o                         
  10   2   6          2.60          2.29         1.30 o                         
 -13   3   6          0.84          1.75         0.95 o                         
 -12   3   6          1.01          1.40         0.64 o                         
 -11   3   6         12.29         13.96         1.04 o                         
 -10   3   6          0.01         -0.20         0.46 o                         
  -9   3   6          9.55         10.11         1.10 o                         
  -8   3   6         26.49         26.96         0.93 o                         
  -7   3   6         57.69         55.18         1.31 o                         
  -6   3   6         32.95         35.04         0.97 o                         
  -5   3   6         19.21         18.39         0.55 o                         
  -4   3   6        134.28        126.62         1.69 o                         
  -3   3   6         15.37         15.38         0.47 o                         
  -2   3   6         29.71         29.04         0.65 o                         
  -1   3   6         40.47         41.82         1.02 o                         
   0   3   6         26.58         26.64         0.83 o                         
   1   3   6         96.40         90.33         1.75 o                         
   2   3   6          3.90          3.70         0.43 o                         
   3   3   6          4.09          3.65         0.46 o                         
   4   3   6          9.42         10.61         0.80 o                         
   5   3   6         36.23         35.30         1.20 o                         
   6   3   6          1.58          1.77         0.49 o                         
   7   3   6         10.63         11.09         0.95 o                         
   8   3   6          1.85          2.09         0.56 o                         
   9   3   6          0.73          0.30         1.07 o                         
  10   3   6          0.26         -0.08         1.07 o                         
 -12   4   6          4.07          3.32         0.71 o                         
 -11   4   6          1.37          1.57         0.62 o                         
 -10   4   6          0.89          0.85         0.53 o                         
  -9   4   6          4.16          3.58         0.60 o                         
  -8   4   6          1.20          1.90         0.61 o                         
  -7   4   6         34.13         33.37         1.01 o                         
  -6   4   6         61.05         58.34         1.98 o                         
  -5   4   6         30.56         31.00         0.94 o                         
  -4   4   6         72.40         72.66         1.64 o                         
  -3   4   6          1.62          1.66         0.29 o                         
  -2   4   6         20.58         19.71         0.65 o                         
  -1   4   6         34.15         34.06         0.79 o                         
   0   4   6         22.50         19.17         0.73 o                         
   1   4   6         19.97         19.34         0.78 o                         
   2   4   6          4.21          3.30         0.46 o                         
   3   4   6          3.26          4.27         0.54 o                         
   4   4   6          6.62          6.88         0.65 o                         
   5   4   6          7.28          6.41         0.67 o                         
   6   4   6          0.36         -0.08         0.53 o                         
   7   4   6          2.05          1.95         0.53 o                         
   8   4   6          1.24          1.10         0.88 o                         
   9   4   6          0.66          0.30         1.07 o                         
 -12   5   6          0.25          0.10         0.56 o                         
 -11   5   6          0.69          0.92         1.03 o                         
 -10   5   6          2.92          4.08         0.72 o                         
  -9   5   6         11.60         13.16         1.02 o                         
  -8   5   6         13.09         12.80         1.14 o                         
  -7   5   6         13.39         16.96         0.95 o                         
  -6   5   6          1.65          2.57         0.40 o                         
  -5   5   6         87.57         87.48         1.78 o                         
  -4   5   6         97.11         93.41         1.88 o                         
  -3   5   6         32.49         31.79         1.02 o                         
  -2   5   6         14.35         13.36         0.67 o                         
  -1   5   6         30.57         32.28         0.80 o                         
   0   5   6          3.66          4.84         0.46 o                         
   1   5   6         48.89         46.01         1.23 o                         
   2   5   6         12.17         10.70         0.73 o                         
   3   5   6          0.83          0.44         0.35 o                         
   4   5   6         28.80         30.16         1.16 o                         
   5   5   6          7.47          8.42         0.78 o                         
   6   5   6          3.33          1.52         0.55 o                         
   7   5   6          1.79          1.31         0.56 o                         
   8   5   6          1.08          0.22         0.84 o                         
   9   5   6          0.36          0.07         0.48 o                         
 -11   6   6          2.61          3.11         0.71 o                         
 -10   6   6          2.31          1.94         0.60 o                         
  -9   6   6          1.07          1.44         0.72 o                         
  -8   6   6          2.25          4.04         0.84 o                         
  -7   6   6          0.68          0.46         0.61 o                         
  -6   6   6         20.76         22.33         0.93 o                         
  -5   6   6         10.93         11.12         0.69 o                         
  -4   6   6         10.28         11.49         0.73 o                         
  -3   6   6         60.51         61.07         1.56 o                         
  -2   6   6         62.49         56.21         1.45 o                         
  -1   6   6          5.06          5.06         0.56 o                         
   0   6   6         88.42         86.11         1.90 o                         
   1   6   6         28.37         28.35         1.04 o                         
   2   6   6          4.22          4.49         0.56 o                         
   3   6   6          4.49          2.24         0.48 o                         
   4   6   6         31.91         30.61         3.28 o                         
   5   6   6         19.47         19.86         1.07 o                         
   6   6   6          4.38          5.03         0.75 o                         
   7   6   6          0.01          0.16         0.91 o                         
   8   6   6          1.65          0.33         0.80 o                         
 -11   7   6          0.11          0.28         0.88 o                         
 -10   7   6          1.07          1.02         0.76 o                         
  -9   7   6          7.24          9.47         0.93 o                         
  -8   7   6          2.05          1.30         0.76 o                         
  -7   7   6          1.27         -0.38         0.61 o                         
  -6   7   6          1.58          1.60         0.76 o                         
  -5   7   6         39.05         42.18         2.90 o                         
  -4   7   6          4.77          4.69         0.59 o                         
  -3   7   6         24.29         28.34         1.08 o                         
  -2   7   6          5.43          7.99         0.73 o                         
  -1   7   6         18.86         18.04         0.92 o                         
   0   7   6         30.47         29.03         1.60 o                         
   1   7   6         12.17         11.66         1.22 o                         
   2   7   6         19.33         19.82         0.97 o                         
   3   7   6          7.57          7.46         0.73 o                         
   4   7   6          0.34         -0.26         0.40 o                         
   5   7   6          0.76          0.53         0.61 o                         
   6   7   6          4.72          6.05         0.83 o                         
   7   7   6          1.62          1.45         0.69 o                         
   8   7   6          0.75          1.16         0.71 o                         
 -10   8   6          0.66         -0.14         0.66 o                         
  -9   8   6          0.50          0.66         0.60 o                         
  -8   8   6          0.07         -0.30         0.69 o                         
  -7   8   6          0.33          0.23         0.53 o                         
  -6   8   6          2.04          1.98         0.76 o                         
  -5   8   6          9.00          8.15         0.73 o                         
  -4   8   6         28.94         35.30         1.83 o                         
  -3   8   6          5.77          6.22         0.65 o                         
  -2   8   6         20.98         20.02         1.10 o                         
  -1   8   6          1.63          1.56         0.51 o                         
   0   8   6         14.46         17.60         1.45 o                         
   1   8   6          0.33         -0.15         0.53 o                         
   2   8   6          3.28          4.11         0.99 o                         
   3   8   6         10.73          9.22         1.22 o                         
   4   8   6          0.43          0.36         0.51 o                         
   5   8   6          0.94          0.84         0.59 o                         
   6   8   6          2.13          1.62         0.69 o                         
   7   8   6          1.64          2.13         0.77 o                         
  -9   9   6          2.31          3.36         0.80 o                         
  -8   9   6          0.76         -0.46         0.76 o                         
  -7   9   6          3.47          1.75         0.84 o                         
  -6   9   6          4.79          5.79         1.07 o                         
  -5   9   6          1.94          1.22         0.76 o                         
  -4   9   6          2.00          1.45         0.48 o                         
  -3   9   6          2.41          2.82         0.59 o                         
  -2   9   6          0.40          0.72         0.46 o                         
  -1   9   6         17.25         18.39         1.07 o                         
   0   9   6          5.49          4.21         0.76 o                         
   1   9   6          1.30          0.91         0.69 o                         
   2   9   6          0.28          0.61         0.69 o                         
   3   9   6          0.03         -0.61         0.61 o                         
   4   9   6          0.09         -0.46         0.61 o                         
   5   9   6          0.19          0.46         0.76 o                         
   6   9   6          0.50          0.49         0.66 o                         
  -7  10   6          0.31          0.46         0.76 o                         
  -6  10   6          0.06         -0.53         0.53 o                         
  -5  10   6          6.15          6.17         1.07 o                         
  -4  10   6          1.75          2.72         1.33 o                         
  -3  10   6          1.10          1.30         0.54 o                         
  -2  10   6          2.32          3.77         0.70 o                         
  -1  10   6          7.78          8.15         1.45 o                         
   0  10   6          7.60          8.28         2.90 o                         
   1  10   6          4.06          4.34         0.99 o                         
   2  10   6          0.63          1.22         0.76 o                         
   3  10   6          0.51          0.08         0.84 o                         
   4  10   6          0.09         -0.61         0.69 o                         
  -5  11   6          0.30          0.69         0.91 o                         
  -4  11   6          1.32         -0.08         0.69 o                         
  -3  11   6          1.14          0.87         0.56 o                         
  -2  11   6          0.05          0.24         0.61 o                         
  -1  11   6          5.23          6.21         0.86 o                         
   0  11   6          2.88          2.77         0.73 o                         
   1  11   6          3.68          3.15         0.73 o                         
   2  11   6          0.30          1.75         0.91 o                         
  -3 -11   7          0.17          0.53         0.69 o                         
  -2 -11   7          0.41          0.27         0.99 o                         
  -1 -11   7          4.08          4.95         1.14 o                         
   0 -11   7          1.46          3.43         1.30 o                         
  -6 -10   7          0.79          0.47         0.69 o                         
  -5 -10   7          0.38         -0.19         0.88 o                         
  -4 -10   7          0.02         -0.67         0.67 o                         
  -3 -10   7          2.11          1.46         1.94 o                         
  -2 -10   7          1.07          0.80         0.70 o                         
  -1 -10   7          0.67          1.55         0.69 o                         
   0 -10   7          2.97          0.84         1.45 o                         
   1 -10   7          0.30          0.30         0.91 o                         
   2 -10   7          1.67          3.46         0.80 o                         
   3 -10   7          0.57          1.23         0.68 o                         
  -8  -9   7          1.91          1.94         1.45 o                         
  -7  -9   7          0.07          0.58         0.64 o                         
  -6  -9   7          1.01          0.42         1.07 o                         
  -5  -9   7          0.38         -0.49         0.56 o                         
  -4  -9   7          0.72          0.51         0.56 o                         
  -3  -9   7          3.26          2.29         0.69 o                         
  -2  -9   7          3.04          4.59         0.83 o                         
  -1  -9   7          6.14          4.72         0.78 o                         
   0  -9   7          0.75          0.63         0.48 o                         
   1  -9   7          5.90          6.19         0.86 o                         
   2  -9   7          2.61          1.37         0.59 o                         
   3  -9   7          1.42          1.07         0.88 o                         
   4  -9   7          0.21          0.01         0.59 o                         
   5  -9   7          0.38          0.38         0.91 o                         
  -9  -8   7          2.09          2.36         1.14 o                         
  -8  -8   7          1.00         -0.23         0.62 o                         
  -7  -8   7          0.06          0.30         0.59 o                         
  -6  -8   7          3.67          3.03         0.95 o                         
  -5  -8   7          1.68          1.14         0.91 o                         
  -4  -8   7          5.40          6.77         1.98 o                         
  -3  -8   7          6.09          4.76         0.78 o                         
  -2  -8   7          9.63         11.48         1.04 o                         
  -1  -8   7          4.50          4.44         0.75 o                         
   0  -8   7          4.57          4.32         0.69 o                         
   1  -8   7          1.29          1.09         0.40 o                         
   2  -8   7          1.00          1.53         0.56 o                         
   3  -8   7          0.23          0.57         0.48 o                         
   4  -8   7          0.58          0.81         0.69 o                         
   5  -8   7          0.57          1.10         0.59 o                         
   6  -8   7          4.15          4.79         0.86 o                         
 -10  -7   7          2.31          1.37         1.14 o                         
  -9  -7   7          0.54          1.14         0.70 o                         
  -8  -7   7          3.92          2.08         1.49 o                         
  -7  -7   7          0.16          0.53         0.59 o                         
  -6  -7   7          0.77          0.75         1.14 o                         
  -5  -7   7         18.32         17.46         2.02 o                         
  -4  -7   7         23.01         22.10         1.37 o                         
  -3  -7   7         12.34         13.55         1.08 o                         
  -2  -7   7         22.86         23.46         2.29 o                         
  -1  -7   7         18.83         21.17         1.18 o                         
   0  -7   7          3.10          2.48         0.56 o                         
   1  -7   7         26.49         26.60         1.11 o                         
   2  -7   7          4.31          3.53         0.49 o                         
   3  -7   7          1.65          1.56         0.51 o                         
   4  -7   7          2.86          1.50         0.56 o                         
   5  -7   7          0.11         -0.40         0.40 o                         
   6  -7   7          1.65          0.81         0.56 o                         
   7  -7   7          2.17          2.97         0.80 o                         
 -11  -6   7          0.17          0.06         0.69 o                         
 -10  -6   7          0.10         -0.19         0.49 o                         
  -9  -6   7          1.35          1.54         0.49 o                         
  -8  -6   7          6.93          6.84         0.92 o                         
  -7  -6   7         16.05         15.67         1.26 o                         
  -6  -6   7          1.81          1.22         0.59 o                         
  -5  -6   7          5.95          7.20         0.86 o                         
  -4  -6   7         27.01         27.84         1.31 o                         
  -3  -6   7         18.95         18.83         1.10 o                         
  -2  -6   7         30.00         28.44         1.21 o                         
  -1  -6   7          8.24          8.66         0.81 o                         
   0  -6   7          4.13          4.03         0.47 o                         
   1  -6   7          6.32          6.31         0.53 o                         
   2  -6   7          5.04          5.91         0.54 o                         
   3  -6   7          3.35          2.96         0.54 o                         
   4  -6   7         11.25         10.67         0.91 o                         
   5  -6   7          5.05          6.39         0.78 o                         
   6  -6   7          0.43          0.09         0.51 o                         
   7  -6   7          2.24          2.59         0.65 o                         
   8  -6   7          0.59          0.26         0.62 o                         
 -12  -5   7          0.65          1.39         0.68 o                         
 -11  -5   7          3.12          3.90         0.79 o                         
 -10  -5   7          1.59          0.63         0.72 o                         
  -9  -5   7          0.51          0.20         0.38 o                         
  -8  -5   7          0.69          0.31         0.34 o                         
  -7  -5   7          6.10          7.51         0.60 o                         
  -6  -5   7         31.29         32.15         1.43 o                         
  -5  -5   7         45.34         44.89         1.59 o                         
  -4  -5   7         55.34         57.64         1.70 o                         
  -3  -5   7         35.61         37.81         2.43 o                         
  -2  -5   7         46.77         47.35         1.48 o                         
  -1  -5   7          9.12          9.67         0.78 o                         
   0  -5   7          7.11          6.09         0.83 o                         
   1  -5   7         20.24         17.47         1.10 o                         
   2  -5   7          6.66          5.87         0.48 o                         
   3  -5   7         11.89         10.79         0.66 o                         
   4  -5   7         25.64         23.83         1.94 o                         
   5  -5   7         13.02         15.59         2.78 o                         
   6  -5   7          0.09          0.06         0.46 o                         
   7  -5   7          2.63          4.25         0.75 o                         
   8  -5   7          0.75          0.39         0.62 o                         
 -12  -4   7          0.12          1.01         0.64 o                         
 -11  -4   7          1.51          2.67         0.67 o                         
 -10  -4   7          0.95          1.85         0.55 o                         
  -9  -4   7          6.03          6.17         0.65 o                         
  -8  -4   7          0.76          0.79         0.33 o                         
  -7  -4   7         42.00         38.97         1.07 o                         
  -6  -4   7         92.53         94.79         2.02 o                         
  -5  -4   7         16.45         16.53         0.97 o                         
  -4  -4   7         39.75         36.20         1.29 o                         
  -3  -4   7        142.85        149.42         2.85 o                         
  -2  -4   7          0.69          0.76         0.38 o                         
  -1  -4   7          4.93          4.82         0.51 o                         
   0  -4   7         29.73         28.37         1.03 o                         
   1  -4   7         25.18         23.56         0.94 o                         
   2  -4   7         13.96         16.07         0.77 o                         
   3  -4   7          2.35          2.48         0.35 o                         
   4  -4   7          1.56          2.24         0.84 o                         
   5  -4   7          8.92          7.56         0.88 o                         
   6  -4   7          0.16          0.33         0.48 o                         
   7  -4   7          2.46          3.38         0.66 o                         
   8  -4   7          1.79          2.06         0.91 o                         
   9  -4   7          2.88          3.62         0.78 o                         
 -12  -3   7          2.05          3.66         0.99 o                         
 -11  -3   7          3.42          4.84         0.69 o                         
 -10  -3   7          2.10          2.01         0.53 o                         
  -9  -3   7          4.59          6.67         0.80 o                         
  -8  -3   7         13.65         14.47         0.76 o                         
  -7  -3   7         19.82         15.53         1.00 o                         
  -6  -3   7        143.20        147.65         2.19 o                         
  -5  -3   7         61.82         61.22         1.17 o                         
  -4  -3   7        106.01         98.55         1.50 o                         
  -3  -3   7         79.70         78.29         1.78 o                         
  -2  -3   7         33.23         33.18         1.07 o                         
  -1  -3   7         49.92         47.77         1.29 o                         
   0  -3   7         76.31         78.65         1.97 o                         
   1  -3   7         15.94         17.75         0.62 o                         
   2  -3   7         25.51         22.99         0.71 o                         
   3  -3   7         19.46         18.16         0.67 o                         
   4  -3   7          1.00          0.66         0.27 o                         
   5  -3   7          1.73          1.83         0.46 o                         
   6  -3   7          2.74          3.21         0.59 o                         
   7  -3   7          2.08          2.13         0.72 o                         
   8  -3   7          0.83          0.94         0.56 o                         
   9  -3   7          0.67          1.67         0.67 o                         
 -13  -2   7          0.43          1.22         0.84 o                         
 -12  -2   7          4.64          4.34         0.99 o                         
 -11  -2   7          0.28          0.40         0.46 o                         
 -10  -2   7          1.20          1.33         0.48 o                         
  -9  -2   7          4.89          5.09         0.55 o                         
  -8  -2   7         36.90         32.68         1.24 o                         
  -7  -2   7          2.96          5.62         0.48 o                         
  -6  -2   7        135.17        132.13         1.95 o                         
  -5  -2   7          0.58          1.12         0.24 o                         
  -4  -2   7         16.13         15.40         0.81 o                         
  -3  -2   7         62.84         59.66         0.96 o                         
  -2  -2   7         45.97         51.05         1.29 o                         
  -1  -2   7         63.33         62.67         1.42 o                         
   0  -2   7         43.26         43.62         0.90 o                         
   1  -2   7        138.47        134.73         1.90 o                         
   2  -2   7         43.98         42.24         1.22 o                         
   3  -2   7          9.50          9.69         0.50 o                         
   4  -2   7          4.51          4.30         0.41 o                         
   5  -2   7          4.67          4.81         0.49 o                         
   6  -2   7          4.36          3.27         1.30 o                         
   7  -2   7          0.42          0.66         0.49 o                         
   8  -2   7          0.40          0.91         0.59 o                         
   9  -2   7          0.85          1.60         1.07 o                         
 -13  -1   7          0.88          1.52         0.84 o                         
 -12  -1   7          0.59          0.61         0.69 o                         
 -11  -1   7          0.32          0.69         0.61 o                         
 -10  -1   7          1.83          1.73         0.88 o                         
  -9  -1   7          7.31          7.33         0.58 o                         
  -8  -1   7          6.17          5.53         0.48 o                         
  -7  -1   7         21.31         19.37         0.69 o                         
  -6  -1   7         24.57         23.16         0.68 o                         
  -5  -1   7         42.23         39.90         1.22 o                         
  -4  -1   7         37.97         38.01         0.79 o                         
  -3  -1   7         77.99         81.19         1.21 o                         
  -2  -1   7         16.03         17.11         0.42 o                         
  -1  -1   7         58.32         64.01         0.92 o                         
   0  -1   7          1.14          1.42         0.20 o                         
   1  -1   7         18.24         19.41         0.58 o                         
   2  -1   7         27.64         28.13         0.81 o                         
   3  -1   7         36.58         37.02         0.87 o                         
   4  -1   7         79.33         79.05         1.45 o                         
   5  -1   7         15.83         15.24         0.65 o                         
   6  -1   7          4.17          3.44         1.26 o                         
   7  -1   7          0.77          0.32         0.61 o                         
   8  -1   7          0.78          0.99         0.91 o                         
   9  -1   7          3.77          4.11         1.22 o                         
 -13   0   7          0.03          1.98         0.84 o                         
 -12   0   7          0.02         -0.23         0.53 o                         
 -11   0   7          0.05          0.06         0.45 o                         
 -10   0   7          2.30          2.72         0.42 o                         
  -9   0   7          0.60          0.32         0.29 o                         
  -8   0   7         16.50         16.69         0.84 o                         
  -7   0   7          0.09          0.11         0.19 o                         
  -6   0   7          0.03          0.34         0.39 o                         
  -5   0   7         23.72         25.97         0.67 o                         
  -4   0   7         59.05         59.78         1.01 o                         
  -3   0   7         43.14         41.39         0.78 o                         
  -2   0   7          6.41          9.91         0.39 o                         
  -1   0   7         24.92         22.44         0.55 o                         
   0   0   7          1.86          2.08         0.22 o                         
   1   0   7         95.72         92.12         2.83 o                         
   2   0   7          0.09          0.00         0.17 o                         
   3   0   7         41.13         39.19         0.89 o                         
   4   0   7          8.94          9.52         0.53 o                         
   5   0   7          6.08          6.65         0.95 o                         
   6   0   7          0.87          0.09         0.38 o                         
   7   0   7          0.01         -0.46         0.69 o                         
   8   0   7          3.35          2.59         0.91 o                         
   9   0   7          1.24          1.90         0.99 o                         
 -13   1   7          0.88          2.29         0.84 o                         
 -12   1   7          0.59          0.95         0.53 o                         
 -11   1   7          0.32          0.61         0.61 o                         
 -10   1   7          1.83          0.82         0.42 o                         
  -9   1   7          7.30          7.36         0.65 o                         
  -8   1   7          6.13          5.02         0.44 o                         
  -7   1   7         21.30         17.79         0.64 o                         
  -6   1   7         24.58         21.58         0.83 o                         
  -5   1   7         42.35         41.86         1.16 o                         
  -4   1   7         38.02         39.28         0.80 o                         
  -3   1   7         77.70         82.30         1.25 o                         
  -2   1   7         16.11         17.86         0.50 o                         
  -1   1   7         58.24         63.13         1.07 o                         
   0   1   7          1.15          0.42         0.29 o                         
   1   1   7         18.32         19.41         0.78 o                         
   2   1   7         27.63         29.00         0.97 o                         
   3   1   7         36.55         36.96         1.29 o                         
   4   1   7         79.37         76.64         2.51 o                         
   5   1   7         15.84         16.12         1.26 o                         
   6   1   7          4.16          3.96         0.61 o                         
   7   1   7          0.77          0.99         0.84 o                         
   8   1   7          0.78          0.15         0.91 o                         
   9   1   7          3.77          3.96         1.22 o                         
 -13   2   7          0.42          0.70         1.14 o                         
 -12   2   7          4.64          4.70         0.79 o                         
 -11   2   7          0.28          0.58         0.69 o                         
 -10   2   7          1.20          1.91         0.76 o                         
  -9   2   7          4.88          5.18         0.59 o                         
  -8   2   7         36.94         33.80         1.05 o                         
  -7   2   7          2.94          5.79         0.54 o                         
  -6   2   7        135.03        128.53         1.82 o                         
  -5   2   7          0.58          1.00         0.25 o                         
  -4   2   7         16.20         14.24         1.26 o                         
  -3   2   7         62.69         60.05         1.47 o                         
  -2   2   7         45.96         51.85         0.98 o                         
  -1   2   7         63.26         63.48         1.11 o                         
   0   2   7         43.22         42.36         1.13 o                         
   1   2   7        138.70        134.62         3.50 o                         
   2   2   7         43.90         41.47         1.64 o                         
   3   2   7          9.50          9.66         0.69 o                         
   4   2   7          4.49          5.45         1.03 o                         
   5   2   7          4.66          6.05         0.72 o                         
   6   2   7          4.38          3.92         0.99 o                         
   7   2   7          0.42         -0.28         0.44 o                         
   8   2   7          0.40          1.22         0.99 o                         
   9   2   7          0.85          0.76         1.07 o                         
 -12   3   7          2.05          2.09         0.65 o                         
 -11   3   7          3.42          3.05         0.68 o                         
 -10   3   7          2.10          2.49         0.65 o                         
  -9   3   7          4.59          5.56         0.91 o                         
  -8   3   7         13.64         13.57         0.75 o                         
  -7   3   7         19.74         15.53         0.73 o                         
  -6   3   7        143.29        145.04         2.45 o                         
  -5   3   7         61.97         61.75         1.40 o                         
  -4   3   7        106.05         98.69         1.46 o                         
  -3   3   7         79.56         77.65         1.53 o                         
  -2   3   7         33.16         31.98         1.10 o                         
  -1   3   7         49.83         48.48         0.97 o                         
   0   3   7         76.36         78.60         1.64 o                         
   1   3   7         15.88         18.23         0.83 o                         
   2   3   7         25.52         24.77         1.10 o                         
   3   3   7         19.42         18.72         0.91 o                         
   4   3   7          1.00          0.77         0.40 o                         
   5   3   7          1.72          1.78         0.53 o                         
   6   3   7          2.75          3.31         1.07 o                         
   7   3   7          2.07          1.48         0.55 o                         
   8   3   7          0.83          0.08         0.99 o                         
   9   3   7          0.67          0.99         1.22 o                         
 -12   4   7          0.12          0.33         0.56 o                         
 -11   4   7          1.51          2.52         0.66 o                         
 -10   4   7          0.95          1.34         0.56 o                         
  -9   4   7          6.03          6.17         0.99 o                         
  -8   4   7          0.76          1.14         0.61 o                         
  -7   4   7         41.99         40.56         1.18 o                         
  -6   4   7         92.51         95.46         1.94 o                         
  -5   4   7         16.42         17.84         0.80 o                         
  -4   4   7         39.66         37.73         1.18 o                         
  -3   4   7        142.73        151.90         2.61 o                         
  -2   4   7          0.68          0.73         0.25 o                         
  -1   4   7          4.94          4.87         0.39 o                         
   0   4   7         29.68         25.97         0.91 o                         
   1   4   7         25.15         25.10         0.94 o                         
   2   4   7         14.00         15.27         0.81 o                         
   3   4   7          2.35          2.53         0.48 o                         
   4   4   7          1.57          2.10         1.14 o                         
   5   4   7          8.90          8.45         0.83 o                         
   6   4   7          0.16         -0.09         0.50 o                         
   7   4   7          2.46          2.34         0.64 o                         
   8   4   7          1.79          0.63         0.48 o                         
   9   4   7          2.88          1.90         1.30 o                         
 -12   5   7          0.65          1.07         0.60 o                         
 -11   5   7          3.13          2.57         1.14 o                         
 -10   5   7          1.59          0.33         0.55 o                         
  -9   5   7          0.51          0.53         0.69 o                         
  -8   5   7          0.69         -0.08         0.61 o                         
  -7   5   7          6.08          6.83         0.60 o                         
  -6   5   7         31.31         31.29         1.07 o                         
  -5   5   7         45.44         46.26         1.29 o                         
  -4   5   7         55.33         55.20         1.45 o                         
  -3   5   7         35.64         39.45         1.60 o                         
  -2   5   7         46.73         49.96         1.35 o                         
  -1   5   7          9.10          8.67         0.50 o                         
   0   5   7          7.13          6.84         0.59 o                         
   1   5   7         20.30         19.26         0.91 o                         
   2   5   7          6.62          5.90         0.62 o                         
   3   5   7         11.89         10.96         0.83 o                         
   4   5   7         25.72         25.31         1.19 o                         
   5   5   7         13.03         14.07         1.05 o                         
   6   5   7          0.09         -0.38         0.76 o                         
   7   5   7          2.63          3.99         0.73 o                         
   8   5   7          0.75          0.97         0.66 o                         
 -11   6   7          0.17          0.81         0.66 o                         
 -10   6   7          0.10          0.16         0.53 o                         
  -9   6   7          1.36          1.60         0.76 o                         
  -8   6   7          6.94          6.86         1.07 o                         
  -7   6   7         16.07         17.22         1.45 o                         
  -6   6   7          1.80          0.67         0.40 o                         
  -5   6   7          5.95          5.37         0.65 o                         
  -4   6   7         27.03         26.31         1.04 o                         
  -3   6   7         18.96         18.61         0.89 o                         
  -2   6   7         29.94         29.56         1.13 o                         
  -1   6   7          8.27          9.01         0.73 o                         
   0   6   7          4.14          3.05         0.76 o                         
   1   6   7          6.31          6.11         0.62 o                         
   2   6   7          5.01          6.38         1.26 o                         
   3   6   7          3.35          2.40         0.69 o                         
   4   6   7         11.25          9.92         0.89 o                         
   5   6   7          5.04          4.67         1.41 o                         
   6   6   7          0.43          0.46         0.56 o                         
   7   6   7          2.24          2.66         0.75 o                         
   8   6   7          0.59         -0.06         0.63 o                         
 -10   7   7          2.31          1.91         0.68 o                         
  -9   7   7          0.54          0.61         0.84 o                         
  -8   7   7          3.92          2.59         0.91 o                         
  -7   7   7          0.16          0.00         0.61 o                         
  -6   7   7          0.77         -0.07         0.46 o                         
  -5   7   7         18.39         17.76         0.99 o                         
  -4   7   7         23.01         22.27         1.02 o                         
  -3   7   7         12.34         13.70         1.83 o                         
  -2   7   7         22.88         23.26         1.98 o                         
  -1   7   7         18.84         21.03         1.08 o                         
   0   7   7          3.10          1.52         0.69 o                         
   1   7   7         26.51         26.97         1.75 o                         
   2   7   7          4.30          3.14         0.72 o                         
   3   7   7          1.65          1.76         0.80 o                         
   4   7   7          2.86          1.92         0.62 o                         
   5   7   7          0.10         -0.36         0.46 o                         
   6   7   7          1.66          1.47         0.73 o                         
   7   7   7          2.16          1.18         0.70 o                         
  -9   8   7          2.09          1.68         0.91 o                         
  -8   8   7          1.00          0.23         0.76 o                         
  -7   8   7          0.06         -0.15         0.69 o                         
  -6   8   7          3.68          2.06         0.76 o                         
  -5   8   7          1.68          1.60         0.48 o                         
  -4   8   7          5.41          7.42         0.78 o                         
  -3   8   7          6.10          6.30         0.73 o                         
  -2   8   7          9.63         10.93         1.33 o                         
  -1   8   7          4.48          3.68         0.64 o                         
   0   8   7          4.57          4.50         0.65 o                         
   1   8   7          1.30          0.76         0.69 o                         
   2   8   7          0.99          1.52         0.76 o                         
   3   8   7          0.23         -0.38         0.61 o                         
   4   8   7          0.58         -0.58         0.58 o                         
   5   8   7          0.56         -0.32         0.69 o                         
   6   8   7          4.16          4.70         1.26 o                         
  -8   9   7          1.91          0.61         0.84 o                         
  -7   9   7          0.07         -0.30         0.61 o                         
  -6   9   7          1.01          0.91         0.76 o                         
  -5   9   7          0.38          0.53         0.76 o                         
  -4   9   7          0.72          0.12         0.65 o                         
  -3   9   7          3.27          4.00         0.70 o                         
  -2   9   7          3.04          3.29         1.03 o                         
  -1   9   7          6.14          5.61         0.75 o                         
   0   9   7          0.75          0.85         0.53 o                         
   1   9   7          5.91          7.92         1.30 o                         
   2   9   7          2.61          2.13         0.91 o                         
   3   9   7          1.41          0.23         0.69 o                         
   4   9   7          0.21          1.52         0.91 o                         
   5   9   7          0.38          0.84         0.91 o                         
  -6  10   7          0.78         -0.08         0.69 o                         
  -5  10   7          0.38          0.61         0.76 o                         
  -4  10   7          0.01          0.11         0.54 o                         
  -3  10   7          2.11          2.82         0.69 o                         
  -2  10   7          1.07          1.86         0.62 o                         
  -1  10   7          0.67          0.66         0.53 o                         
   0  10   7          2.98          2.63         0.67 o                         
   1  10   7          0.30          0.98         0.61 o                         
   2  10   7          1.67          1.37         0.84 o                         
   3  10   7          0.57          0.53         0.76 o                         
  -3  11   7          0.17         -0.59         0.59 o                         
  -2  11   7          0.41          0.23         0.59 o                         
  -1  11   7          4.09          4.74         0.83 o                         
   0  11   7          1.46          2.25         0.75 o                         
  -5 -10   8          0.68         -0.09         0.69 o                         
  -4 -10   8          1.48          1.60         0.81 o                         
  -3 -10   8          0.70          0.57         0.71 o                         
  -2 -10   8          4.49          3.74         0.94 o                         
  -1 -10   8          1.20          0.71         0.75 o                         
   0 -10   8          1.42          2.13         1.14 o                         
   1 -10   8          2.18          3.50         1.30 o                         
  -7  -9   8          1.39          0.89         0.78 o                         
  -6  -9   8          1.36          1.62         0.71 o                         
  -5  -9   8          1.93          0.91         1.98 o                         
  -4  -9   8          1.35          1.12         0.73 o                         
  -3  -9   8          2.37          2.46         0.80 o                         
  -2  -9   8          9.18          9.95         1.16 o                         
  -1  -9   8          2.76          3.34         0.81 o                         
   0  -9   8          1.54          0.67         0.56 o                         
   1  -9   8          0.40          0.99         0.91 o                         
   2  -9   8          0.08          0.15         0.56 o                         
   3  -9   8          0.05         -0.10         0.55 o                         
  -9  -8   8          0.47          0.70         0.73 o                         
  -8  -8   8          1.76          2.59         0.86 o                         
  -7  -8   8          0.03         -0.56         0.99 o                         
  -6  -8   8          5.39          7.42         1.02 o                         
  -5  -8   8          3.45          4.30         0.83 o                         
  -4  -8   8          1.40          0.84         0.91 o                         
  -3  -8   8          2.48          3.42         0.75 o                         
  -2  -8   8          3.26          2.62         0.73 o                         
  -1  -8   8          2.59          3.35         0.80 o                         
   0  -8   8          0.11          0.15         0.84 o                         
   1  -8   8          3.98          4.55         0.62 o                         
   2  -8   8          2.63          1.60         0.59 o                         
   3  -8   8          0.58          0.14         0.45 o                         
   4  -8   8          0.43          0.11         0.84 o                         
   5  -8   8          0.78          1.53         0.64 o                         
 -10  -7   8          0.09          1.07         1.14 o                         
  -9  -7   8          0.73          0.42         0.70 o                         
  -8  -7   8          2.53          2.63         0.75 o                         
  -7  -7   8          0.81          0.84         0.59 o                         
  -6  -7   8          8.87         10.44         1.18 o                         
  -5  -7   8         10.22          9.77         1.79 o                         
  -4  -7   8          7.54          9.03         1.49 o                         
  -3  -7   8          3.97          5.61         1.60 o                         
  -2  -7   8          2.54          2.59         0.65 o                         
  -1  -7   8          2.74          4.13         0.70 o                         
   0  -7   8          0.59          1.03         0.51 o                         
   1  -7   8          5.54          6.22         0.63 o                         
   2  -7   8          1.70          0.72         0.46 o                         
   3  -7   8          3.92          5.02         0.78 o                         
   4  -7   8          0.54         -0.34         0.51 o                         
   5  -7   8          0.94          1.39         0.62 o                         
   6  -7   8          0.53          1.06         0.67 o                         
 -11  -6   8          0.34          1.30         1.07 o                         
 -10  -6   8          0.76          0.38         0.99 o                         
  -9  -6   8          1.10          0.97         0.67 o                         
  -8  -6   8          0.44         -0.46         0.54 o                         
  -7  -6   8          3.14          3.43         0.78 o                         
  -6  -6   8          0.33          0.88         0.59 o                         
  -5  -6   8         35.79         41.43         1.64 o                         
  -4  -6   8         14.10         14.95         1.18 o                         
  -3  -6   8         55.46         57.52         3.01 o                         
  -2  -6   8         21.85         22.96         1.20 o                         
  -1  -6   8         27.07         26.68         1.24 o                         
   0  -6   8          3.51          3.54         0.61 o                         
   1  -6   8          3.49          3.41         0.62 o                         
   2  -6   8         16.57         15.48         0.83 o                         
   3  -6   8         20.17         18.05         1.05 o                         
   4  -6   8          0.01         -0.11         0.43 o                         
   5  -6   8          1.12          0.31         0.65 o                         
   6  -6   8          0.03          0.30         0.54 o                         
   7  -6   8          0.20          0.50         0.65 o                         
 -11  -5   8          0.11          0.99         0.99 o                         
 -10  -5   8          0.64          0.53         0.84 o                         
  -9  -5   8          1.99          3.11         0.79 o                         
  -8  -5   8          2.51          2.09         0.66 o                         
  -7  -5   8          6.41          6.36         0.91 o                         
  -6  -5   8         12.43         12.23         1.98 o                         
  -5  -5   8         49.62         49.38         4.00 o                         
  -4  -5   8         26.86         28.79         1.29 o                         
  -3  -5   8         18.16         15.53         1.37 o                         
  -2  -5   8         45.62         44.05         1.75 o                         
  -1  -5   8          6.50          6.81         0.70 o                         
   0  -5   8         22.27         22.01         1.56 o                         
   1  -5   8          4.87          6.57         0.95 o                         
   2  -5   8          5.10          5.49         0.52 o                         
   3  -5   8          0.36          0.38         0.35 o                         
   4  -5   8          6.90          6.53         0.75 o                         
   5  -5   8          0.55          0.99         0.72 o                         
   6  -5   8          3.54          3.73         0.70 o                         
   7  -5   8          0.39          0.86         0.56 o                         
 -12  -4   8          0.04          0.00         0.60 o                         
 -11  -4   8          0.06          0.39         0.42 o                         
 -10  -4   8          0.64          0.32         0.46 o                         
  -9  -4   8          3.61          3.79         0.74 o                         
  -8  -4   8          4.54          4.42         0.75 o                         
  -7  -4   8          3.96          4.68         1.26 o                         
  -6  -4   8         20.95         21.12         1.15 o                         
  -5  -4   8         36.48         33.77         1.75 o                         
  -4  -4   8         74.34         77.14         2.05 o                         
  -3  -4   8         67.90         65.43         1.80 o                         
  -2  -4   8         31.03         31.10         2.29 o                         
  -1  -4   8         48.33         47.27         1.44 o                         
   0  -4   8         13.86         10.77         0.78 o                         
   1  -4   8          0.52          0.32         0.29 o                         
   2  -4   8         30.06         27.02         1.39 o                         
   3  -4   8          5.91          5.97         0.69 o                         
   4  -4   8         22.34         20.50         1.07 o                         
   5  -4   8          5.03          5.80         0.76 o                         
   6  -4   8          1.45          1.14         0.53 o                         
   7  -4   8          0.42          0.65         0.56 o                         
   8  -4   8          0.07          0.37         0.64 o                         
 -12  -3   8          0.91          2.13         0.84 o                         
 -11  -3   8          0.97          1.24         0.53 o                         
 -10  -3   8          0.36          0.27         0.42 o                         
  -9  -3   8          2.20          0.85         0.38 o                         
  -8  -3   8         24.05         24.66         0.91 o                         
  -7  -3   8          0.72          0.90         0.42 o                         
  -6  -3   8         13.35         13.44         0.97 o                         
  -5  -3   8         33.33         30.35         1.22 o                         
  -4  -3   8         32.40         31.69         1.21 o                         
  -3  -3   8         38.36         37.70         1.27 o                         
  -2  -3   8         83.62         85.41         1.91 o                         
  -1  -3   8        147.60        142.48         2.63 o                         
   0  -3   8          7.17          7.92         0.64 o                         
   1  -3   8          8.59          8.62         0.52 o                         
   2  -3   8          6.78          6.72         1.10 o                         
   3  -3   8          3.77          3.43         0.39 o                         
   4  -3   8          2.23          1.71         0.56 o                         
   5  -3   8          2.34          1.94         0.51 o                         
   6  -3   8          4.34          3.88         0.68 o                         
   7  -3   8          0.19          0.23         0.60 o                         
   8  -3   8          0.47          1.07         0.84 o                         
 -12  -2   8          2.85          4.65         1.07 o                         
 -11  -2   8          1.08          1.56         0.53 o                         
 -10  -2   8          0.09          0.00         0.37 o                         
  -9  -2   8          1.60          2.08         0.60 o                         
  -8  -2   8         13.37         13.63         0.72 o                         
  -7  -2   8         10.42          9.99         0.58 o                         
  -6  -2   8         20.04         18.52         0.66 o                         
  -5  -2   8         13.55         15.18         0.66 o                         
  -4  -2   8         15.27         14.16         1.33 o                         
  -3  -2   8         88.21         76.04         1.75 o                         
  -2  -2   8         39.19         40.16         1.20 o                         
  -1  -2   8         88.28         83.31         1.80 o                         
   0  -2   8         22.59         23.78         0.91 o                         
   1  -2   8          0.30         -0.02         0.21 o                         
   2  -2   8          1.61          1.53         0.30 o                         
   3  -2   8         20.21         20.30         0.74 o                         
   4  -2   8          1.54          0.92         0.31 o                         
   5  -2   8          1.57          1.14         0.48 o                         
   6  -2   8          2.23          3.73         0.99 o                         
   7  -2   8          1.90          2.36         0.99 o                         
   8  -2   8          0.21          0.08         0.76 o                         
 -12  -1   8          0.21          0.61         0.69 o                         
 -11  -1   8          0.38          0.84         0.61 o                         
 -10  -1   8          3.02          3.46         0.72 o                         
  -9  -1   8          2.93          1.62         0.45 o                         
  -8  -1   8         15.33         13.56         1.31 o                         
  -7  -1   8         42.31         41.30         1.11 o                         
  -6  -1   8         17.54         13.61         0.57 o                         
  -5  -1   8          4.37          5.20         0.39 o                         
  -4  -1   8         28.25         27.22         0.66 o                         
  -3  -1   8         25.65         23.78         0.62 o                         
  -2  -1   8         53.38         60.25         1.45 o                         
  -1  -1   8         66.73         58.94         1.42 o                         
   0  -1   8          9.22         10.60         0.66 o                         
   1  -1   8          2.03          1.94         0.29 o                         
   2  -1   8          5.75          5.88         0.58 o                         
   3  -1   8          0.01          0.02         0.21 o                         
   4  -1   8         11.29         11.49         0.75 o                         
   5  -1   8          3.77          3.54         0.49 o                         
   6  -1   8          0.51          0.84         0.76 o                         
   7  -1   8          0.55          1.37         0.91 o                         
   8  -1   8          0.33          0.38         0.91 o                         
 -13   0   8          0.45          2.21         0.84 o                         
 -12   0   8          0.13          0.99         0.69 o                         
 -11   0   8          0.06          0.76         0.61 o                         
 -10   0   8          0.06          0.33         0.33 o                         
  -9   0   8          0.02         -0.11         0.30 o                         
  -8   0   8          0.81          0.36         0.26 o                         
  -7   0   8          4.09          4.64         0.48 o                         
  -6   0   8          9.08          9.98         0.53 o                         
  -5   0   8         21.95         23.46         0.67 o                         
  -4   0   8          0.09         -0.17         0.19 o                         
  -3   0   8        137.14        134.38         1.80 o                         
  -2   0   8         17.58         14.20         0.46 o                         
  -1   0   8          3.50          3.58         0.28 o                         
   0   0   8         32.60         33.35         1.10 o                         
   1   0   8          8.57          7.87         0.84 o                         
   2   0   8         52.71         54.62         1.64 o                         
   3   0   8          5.99          6.25         1.49 o                         
   4   0   8         30.56         27.96         1.68 o                         
   5   0   8         19.63         21.10         1.87 o                         
   6   0   8          0.00         -0.69         0.69 o                         
   7   0   8          0.03         -0.30         0.76 o                         
   8   0   8          4.01          6.25         1.30 o                         
   9   0   8          0.05          0.46         1.07 o                         
 -12   1   8          0.21          0.23         0.69 o                         
 -11   1   8          0.38          0.68         0.53 o                         
 -10   1   8          3.02          3.04         0.56 o                         
  -9   1   8          2.94          2.24         0.46 o                         
  -8   1   8         15.31         13.68         0.66 o                         
  -7   1   8         42.34         42.74         1.27 o                         
  -6   1   8         17.54         13.16         0.57 o                         
  -5   1   8          4.34          5.33         0.38 o                         
  -4   1   8         28.11         28.13         0.88 o                         
  -3   1   8         25.62         24.40         0.65 o                         
  -2   1   8         53.28         58.86         1.05 o                         
  -1   1   8         66.57         59.37         1.05 o                         
   0   1   8          9.19         11.42         0.51 o                         
   1   1   8          2.01          1.61         0.42 o                         
   2   1   8          5.76          6.92         0.65 o                         
   3   1   8          0.01         -0.31         0.31 o                         
   4   1   8         11.30         13.26         1.07 o                         
   5   1   8          3.77          2.79         0.76 o                         
   6   1   8          0.51          0.52         0.53 o                         
   7   1   8          0.55          0.61         0.84 o                         
   8   1   8          0.33         -0.91         0.91 o                         
 -12   2   8          2.85          4.03         0.75 o                         
 -11   2   8          1.07          0.59         0.51 o                         
 -10   2   8          0.09          0.38         0.61 o                         
  -9   2   8          1.61          2.11         0.65 o                         
  -8   2   8         13.34         13.14         0.75 o                         
  -7   2   8         10.44          8.60         0.65 o                         
  -6   2   8         19.94         18.14         0.83 o                         
  -5   2   8         13.58         15.36         0.58 o                         
  -4   2   8         15.30         15.41         0.57 o                         
  -3   2   8         88.26         75.54         1.29 o                         
  -2   2   8         39.20         40.76         0.94 o                         
  -1   2   8         88.11         84.17         2.09 o                         
   0   2   8         22.66         24.34         0.73 o                         
   1   2   8          0.31         -0.27         0.27 o                         
   2   2   8          1.61          1.34         0.42 o                         
   3   2   8         20.19         22.17         0.97 o                         
   4   2   8          1.54          1.26         0.46 o                         
   5   2   8          1.56          1.90         0.51 o                         
   6   2   8          2.24          2.69         0.56 o                         
   7   2   8          1.91          1.90         1.07 o                         
   8   2   8          0.21         -0.76         0.99 o                         
 -12   3   8          0.91          0.52         0.58 o                         
 -11   3   8          0.97          1.17         0.69 o                         
 -10   3   8          0.36          1.30         0.76 o                         
  -9   3   8          2.20          1.07         0.61 o                         
  -8   3   8         24.05         24.64         0.94 o                         
  -7   3   8          0.73          1.31         0.40 o                         
  -6   3   8         13.36         12.92         0.70 o                         
  -5   3   8         33.27         34.30         1.05 o                         
  -4   3   8         32.35         31.11         0.99 o                         
  -3   3   8         38.41         38.24         0.88 o                         
  -2   3   8         83.42         87.53         2.08 o                         
  -1   3   8        147.52        142.95         2.04 o                         
   0   3   8          7.19          8.86         0.67 o                         
   1   3   8          8.60          9.52         0.73 o                         
   2   3   8          6.77          6.71         0.65 o                         
   3   3   8          3.76          3.69         0.56 o                         
   4   3   8          2.23          2.43         0.51 o                         
   5   3   8          2.35          2.89         0.60 o                         
   6   3   8          4.33          4.76         0.73 o                         
   7   3   8          0.19         -0.41         0.41 o                         
   8   3   8          0.47          1.45         1.22 o                         
 -12   4   8          0.04          0.02         0.56 o                         
 -11   4   8          0.06          0.29         0.76 o                         
 -10   4   8          0.65          0.15         0.69 o                         
  -9   4   8          3.62          3.81         0.84 o                         
  -8   4   8          4.55          4.89         0.69 o                         
  -7   4   8          3.96          3.06         0.46 o                         
  -6   4   8         20.96         20.20         0.89 o                         
  -5   4   8         36.39         35.37         1.10 o                         
  -4   4   8         74.46         79.08         1.75 o                         
  -3   4   8         67.98         65.84         1.94 o                         
  -2   4   8         31.10         28.94         2.23 o                         
  -1   4   8         48.29         48.87         3.01 o                         
   0   4   8         13.79         13.46         0.75 o                         
   1   4   8          0.52          0.34         0.38 o                         
   2   4   8         30.14         26.33         1.08 o                         
   3   4   8          5.91          5.37         0.80 o                         
   4   4   8         22.36         22.59         1.12 o                         
   5   4   8          5.01          5.41         1.60 o                         
   6   4   8          1.46          1.36         0.59 o                         
   7   4   8          0.42          0.08         0.58 o                         
   8   4   8          0.07         -0.15         1.14 o                         
 -11   5   8          0.11          0.35         0.64 o                         
 -10   5   8          0.64          1.22         0.76 o                         
  -9   5   8          1.98          2.13         0.76 o                         
  -8   5   8          2.52          2.51         0.69 o                         
  -7   5   8          6.41          5.73         0.60 o                         
  -6   5   8         12.44         11.83         0.78 o                         
  -5   5   8         49.65         48.76         1.37 o                         
  -4   5   8         26.89         28.06         1.10 o                         
  -3   5   8         18.16         17.45         2.02 o                         
  -2   5   8         45.55         45.41         1.35 o                         
  -1   5   8          6.50          6.81         1.10 o                         
   0   5   8         22.30         22.58         0.97 o                         
   1   5   8          4.87          6.95         1.37 o                         
   2   5   8          5.11          4.92         0.65 o                         
   3   5   8          0.36         -0.19         0.95 o                         
   4   5   8          6.89          5.73         0.75 o                         
   5   5   8          0.55          1.01         0.51 o                         
   6   5   8          3.53          2.74         0.71 o                         
   7   5   8          0.39          1.03         1.18 o                         
 -11   6   8          0.34          0.19         0.66 o                         
 -10   6   8          0.76          0.99         0.76 o                         
  -9   6   8          1.10          1.07         0.76 o                         
  -8   6   8          0.44         -0.61         0.61 o                         
  -7   6   8          3.15          3.42         1.03 o                         
  -6   6   8          0.33         -0.36         0.40 o                         
  -5   6   8         35.75         39.11         1.32 o                         
  -4   6   8         14.15         14.94         1.14 o                         
  -3   6   8         55.49         58.47         1.87 o                         
  -2   6   8         21.91         20.34         1.02 o                         
  -1   6   8         27.08         26.32         1.10 o                         
   0   6   8          3.52          4.57         0.91 o                         
   1   6   8          3.48          3.28         1.45 o                         
   2   6   8         16.60         16.21         1.02 o                         
   3   6   8         20.16         23.00         1.16 o                         
   4   6   8          0.01         -0.36         0.48 o                         
   5   6   8          1.11          0.15         0.80 o                         
   6   6   8          0.03         -0.46         0.76 o                         
   7   6   8          0.20          0.59         0.72 o                         
 -10   7   8          0.09         -0.61         0.61 o                         
  -9   7   8          0.73          0.91         0.84 o                         
  -8   7   8          2.52          1.75         0.84 o                         
  -7   7   8          0.81          0.30         0.76 o                         
  -6   7   8          8.87          9.35         0.83 o                         
  -5   7   8         10.23          9.85         0.88 o                         
  -4   7   8          7.55          8.09         1.33 o                         
  -3   7   8          3.98          4.37         0.62 o                         
  -2   7   8          2.54          2.49         0.54 o                         
  -1   7   8          2.74          3.21         0.61 o                         
   0   7   8          0.59          1.45         0.54 o                         
   1   7   8          5.55          5.18         0.99 o                         
   2   7   8          1.71          1.14         0.69 o                         
   3   7   8          3.91          3.82         0.70 o                         
   4   7   8          0.54          0.33         0.56 o                         
   5   7   8          0.94          0.72         0.60 o                         
   6   7   8          0.53          0.11         1.41 o                         
  -9   8   8          0.47         -0.15         0.76 o                         
  -8   8   8          1.77          1.45         0.91 o                         
  -7   8   8          0.03          0.23         0.76 o                         
  -6   8   8          5.39          6.70         1.14 o                         
  -5   8   8          3.45          3.78         0.72 o                         
  -4   8   8          1.40          0.93         0.51 o                         
  -3   8   8          2.48          2.44         0.59 o                         
  -2   8   8          3.26          3.98         0.99 o                         
  -1   8   8          2.60          3.18         0.76 o                         
   0   8   8          0.11          0.41         0.51 o                         
   1   8   8          3.98          5.18         1.07 o                         
   2   8   8          2.64          2.74         0.91 o                         
   3   8   8          0.58         -0.23         0.61 o                         
   4   8   8          0.43          0.53         0.84 o                         
   5   8   8          0.78          1.14         0.91 o                         
  -7   9   8          1.39          0.53         0.76 o                         
  -6   9   8          1.35          0.08         0.84 o                         
  -5   9   8          1.93          2.29         0.80 o                         
  -4   9   8          1.35          1.18         0.59 o                         
  -3   9   8          2.37          2.72         0.62 o                         
  -2   9   8          9.18         11.00         3.09 o                         
  -1   9   8          2.76          3.61         0.75 o                         
   0   9   8          1.54          1.79         0.65 o                         
   1   9   8          0.39         -0.30         0.69 o                         
   2   9   8          0.08         -0.23         0.76 o                         
   3   9   8          0.06         -0.38         0.84 o                         
  -5  10   8          0.68          0.61         0.84 o                         
  -4  10   8          1.49          2.35         0.73 o                         
  -3  10   8          0.69          1.52         0.65 o                         
  -2  10   8          4.49          4.15         0.75 o                         
  -1  10   8          1.19          1.10         0.65 o                         
   0  10   8          1.42          1.79         0.72 o                         
   1  10   8          2.17          3.18         0.75 o                         
  -6  -9   9          1.69          2.84         0.89 o                         
  -5  -9   9          3.67          3.97         1.71 o                         
  -4  -9   9          4.13          3.70         0.88 o                         
  -3  -9   9          3.91          4.42         0.94 o                         
  -2  -9   9          4.82          5.31         0.97 o                         
  -1  -9   9          0.28          0.90         0.67 o                         
   0  -9   9          1.37          0.55         0.56 o                         
   1  -9   9          0.31         -0.30         0.91 o                         
   2  -9   9          2.85          1.83         0.99 o                         
  -8  -8   9          0.02         -0.70         0.70 o                         
  -7  -8   9          0.24         -0.15         0.60 o                         
  -6  -8   9          1.23          1.58         0.75 o                         
  -5  -8   9          2.54          2.48         0.81 o                         
  -4  -8   9          4.63          6.10         0.97 o                         
  -3  -8   9          7.46          8.23         1.02 o                         
  -2  -8   9          1.71          1.79         0.72 o                         
  -1  -8   9          1.06          0.81         0.64 o                         
   0  -8   9          0.10          0.37         0.56 o                         
   1  -8   9          0.15         -0.38         0.69 o                         
   2  -8   9          0.12          0.53         0.62 o                         
   3  -8   9          0.07          0.42         0.64 o                         
  -9  -7   9          0.25          1.20         0.78 o                         
  -8  -7   9          0.50          0.41         1.07 o                         
  -7  -7   9          0.97          0.98         0.69 o                         
  -6  -7   9          0.96         -0.16         0.59 o                         
  -5  -7   9          2.93          4.66         0.83 o                         
  -4  -7   9          6.62          8.48         1.10 o                         
  -3  -7   9          3.87          3.03         0.73 o                         
  -2  -7   9          3.64          3.73         0.71 o                         
  -1  -7   9          2.28          2.49         0.66 o                         
   0  -7   9          3.90          5.08         0.83 o                         
   1  -7   9          1.42          0.84         0.54 o                         
   2  -7   9          2.56          3.77         0.75 o                         
   3  -7   9          0.86          1.22         0.56 o                         
   4  -7   9          0.14         -0.05         0.53 o                         
   5  -7   9          0.50          1.37         0.67 o                         
 -10  -6   9          0.07          0.78         0.77 o                         
  -9  -6   9          1.34          0.80         0.70 o                         
  -8  -6   9          1.83          1.52         0.73 o                         
  -7  -6   9          0.48          0.23         0.69 o                         
  -6  -6   9          1.84          2.02         0.84 o                         
  -5  -6   9          6.27          4.10         1.14 o                         
  -4  -6   9          4.42          4.65         1.30 o                         
  -3  -6   9         10.20         10.16         1.10 o                         
  -2  -6   9         12.29         12.30         1.05 o                         
  -1  -6   9          0.72          0.99         0.51 o                         
   0  -6   9          4.00          4.18         0.67 o                         
   1  -6   9          0.69          0.99         0.38 o                         
   2  -6   9          5.42          4.62         0.57 o                         
   3  -6   9          5.97          4.79         1.41 o                         
   4  -6   9          1.17          1.38         0.56 o                         
   5  -6   9          1.29          0.96         0.72 o                         
   6  -6   9          0.42         -0.17         0.62 o                         
 -11  -5   9          0.38          0.38         1.07 o                         
 -10  -5   9          0.43         -0.29         0.66 o                         
  -9  -5   9          1.89          1.41         0.65 o                         
  -8  -5   9          0.32          0.82         0.72 o                         
  -7  -5   9          1.00          0.71         0.99 o                         
  -6  -5   9          1.68          2.28         0.64 o                         
  -5  -5   9          8.68         10.09         2.97 o                         
  -4  -5   9          7.56          8.46         0.89 o                         
  -3  -5   9          0.22          0.31         0.61 o                         
  -2  -5   9          8.12          8.34         0.80 o                         
  -1  -5   9          6.51          5.79         0.91 o                         
   0  -5   9          6.73          6.46         0.73 o                         
   1  -5   9          7.12          6.34         0.59 o                         
   2  -5   9          8.92          9.67         0.68 o                         
   3  -5   9         12.31         12.55         1.10 o                         
   4  -5   9          4.44          2.78         0.62 o                         
   5  -5   9          0.03          0.22         0.53 o                         
   6  -5   9          0.20          0.42         0.54 o                         
 -11  -4   9          1.62          1.68         1.07 o                         
 -10  -4   9          1.72          0.81         0.84 o                         
  -9  -4   9          0.89          0.89         0.56 o                         
  -8  -4   9          2.37          3.69         0.75 o                         
  -7  -4   9          1.88          1.18         0.55 o                         
  -6  -4   9          7.73         10.30         1.02 o                         
  -5  -4   9          2.03          2.44         0.62 o                         
  -4  -4   9         35.70         36.37         1.42 o                         
  -3  -4   9          8.36          8.08         0.80 o                         
  -2  -4   9          5.99          5.58         0.69 o                         
  -1  -4   9         13.43         11.70         0.91 o                         
   0  -4   9          9.89         11.00         0.95 o                         
   1  -4   9         10.12          9.61         0.97 o                         
   2  -4   9          4.60          5.47         0.51 o                         
   3  -4   9          0.83          0.62         0.37 o                         
   4  -4   9          1.10          1.54         0.51 o                         
   5  -4   9          1.12          0.99         0.84 o                         
   6  -4   9          0.80          1.14         0.91 o                         
   7  -4   9          0.54         -0.84         0.84 o                         
 -12  -3   9          0.03          0.08         0.91 o                         
 -11  -3   9          0.59          0.91         0.99 o                         
 -10  -3   9          0.07          0.08         0.91 o                         
  -9  -3   9          4.88          5.36         1.71 o                         
  -8  -3   9          3.70          1.64         0.59 o                         
  -7  -3   9          0.38          0.23         0.48 o                         
  -6  -3   9          5.76          4.42         0.69 o                         
  -5  -3   9         12.77         10.86         1.10 o                         
  -4  -3   9          1.74          2.26         0.84 o                         
  -3  -3   9         13.48         14.43         0.88 o                         
  -2  -3   9         38.59         36.32         2.59 o                         
  -1  -3   9         10.58          9.31         1.03 o                         
   0  -3   9         44.03         45.00         1.42 o                         
   1  -3   9         16.16         17.00         0.71 o                         
   2  -3   9          9.07          8.77         0.73 o                         
   3  -3   9          4.50          5.04         0.52 o                         
   4  -3   9          2.01          1.83         0.84 o                         
   5  -3   9          1.92          0.46         0.76 o                         
   6  -3   9          1.39          1.98         0.91 o                         
   7  -3   9          0.19         -0.38         0.84 o                         
 -12  -2   9          0.22          0.91         0.76 o                         
 -11  -2   9          0.47         -0.08         0.57 o                         
 -10  -2   9          1.52          0.51         0.39 o                         
  -9  -2   9          0.26          1.16         0.38 o                         
  -8  -2   9          2.07          1.72         0.51 o                         
  -7  -2   9          0.13          0.72         0.48 o                         
  -6  -2   9          7.82          6.68         1.03 o                         
  -5  -2   9         21.39         21.17         1.02 o                         
  -4  -2   9         10.75         10.47         1.07 o                         
  -3  -2   9         16.58         15.39         0.88 o                         
  -2  -2   9         13.92         15.25         0.97 o                         
  -1  -2   9          2.21          3.32         0.56 o                         
   0  -2   9         82.42         82.07         1.91 o                         
   1  -2   9          8.23          8.25         0.69 o                         
   2  -2   9          6.04          4.39         1.03 o                         
   3  -2   9          8.48          8.98         0.77 o                         
   4  -2   9          3.27          2.94         0.53 o                         
   5  -2   9          1.30          1.22         0.76 o                         
   6  -2   9          1.31          1.30         0.84 o                         
   7  -2   9          0.56         -0.69         0.69 o                         
 -12  -1   9          1.94          1.98         0.84 o                         
 -11  -1   9          0.38          1.01         0.53 o                         
 -10  -1   9          0.26          0.45         0.28 o                         
  -9  -1   9          3.57          3.12         0.44 o                         
  -8  -1   9          1.52          1.45         0.36 o                         
  -7  -1   9          5.95          5.05         0.47 o                         
  -6  -1   9         15.65         15.13         1.00 o                         
  -5  -1   9          7.18          7.56         1.14 o                         
  -4  -1   9          5.82          6.09         0.64 o                         
  -3  -1   9          1.92          1.35         0.40 o                         
  -2  -1   9         90.63         87.91         1.93 o                         
  -1  -1   9        149.26        149.73         2.74 o                         
   0  -1   9        198.74        200.72         3.33 o                         
   1  -1   9          0.39          1.30         0.42 o                         
   2  -1   9         24.56         23.25         0.99 o                         
   3  -1   9          3.65          3.44         0.53 o                         
   4  -1   9          7.20          7.28         0.69 o                         
   5  -1   9          0.74          1.07         0.84 o                         
   6  -1   9          3.88          6.17         1.22 o                         
   7  -1   9          1.47          1.07         0.99 o                         
   8  -1   9          0.99          1.30         1.07 o                         
 -12   0   9          0.43          2.21         0.84 o                         
 -11   0   9          0.58          0.84         0.61 o                         
 -10   0   9          1.16          0.54         0.44 o                         
  -9   0   9          0.04          0.29         0.34 o                         
  -8   0   9         10.08          9.68         0.62 o                         
  -7   0   9          0.65          0.54         0.28 o                         
  -6   0   9          6.41          6.19         0.47 o                         
  -5   0   9         95.15         97.15         1.56 o                         
  -4   0   9          2.23          0.53         0.29 o                         
  -3   0   9          2.36          1.54         0.46 o                         
  -2   0   9         35.73         37.14         1.18 o                         
  -1   0   9          0.15          1.10         0.42 o                         
   0   0   9          2.00          4.16         0.51 o                         
   1   0   9         38.74         48.84         1.42 o                         
   2   0   9          0.38          0.42         0.37 o                         
   3   0   9         16.44         17.94         2.63 o                         
   4   0   9          4.93          2.10         2.29 o                         
   5   0   9          0.03         -0.17         0.39 o                         
   6   0   9          1.25          0.99         0.76 o                         
   7   0   9          0.00         -0.76         0.84 o                         
   8   0   9          2.79          2.29         1.14 o                         
 -12   1   9          1.94          2.67         0.84 o                         
 -11   1   9          0.38          0.99         0.53 o                         
 -10   1   9          0.26          0.52         0.42 o                         
  -9   1   9          3.56          2.58         0.48 o                         
  -8   1   9          1.52          0.95         0.80 o                         
  -7   1   9          5.97          5.06         0.46 o                         
  -6   1   9         15.65         16.37         0.64 o                         
  -5   1   9          7.15          7.25         0.64 o                         
  -4   1   9          5.84          5.56         0.41 o                         
  -3   1   9          1.93          2.33         0.35 o                         
  -2   1   9         90.62         89.66         1.45 o                         
  -1   1   9        149.37        149.47         4.30 o                         
   0   1   9        198.74        199.94         4.30 o                         
   1   1   9          0.39          0.50         0.38 o                         
   2   1   9         24.55         24.50         1.41 o                         
   3   1   9          3.66          4.80         0.62 o                         
   4   1   9          7.17          7.32         0.75 o                         
   5   1   9          0.74         -0.05         0.28 o                         
   6   1   9          3.87          4.55         1.22 o                         
   7   1   9          1.47          2.13         1.07 o                         
   8   1   9          0.99          1.90         1.22 o                         
 -12   2   9          0.21          0.10         0.56 o                         
 -11   2   9          0.46          0.71         0.65 o                         
 -10   2   9          1.53          2.44         0.76 o                         
  -9   2   9          0.26          0.99         0.57 o                         
  -8   2   9          2.08          1.61         0.43 o                         
  -7   2   9          0.13         -0.03         0.20 o                         
  -6   2   9          7.82          7.24         0.59 o                         
  -5   2   9         21.43         22.06         0.70 o                         
  -4   2   9         10.76         10.15         0.54 o                         
  -3   2   9         16.54         14.80         0.58 o                         
  -2   2   9         13.95         14.90         0.59 o                         
  -1   2   9          2.21          2.56         0.35 o                         
   0   2   9         82.29         85.42         1.49 o                         
   1   2   9          8.20          7.18         0.70 o                         
   2   2   9          6.02          5.29         0.99 o                         
   3   2   9          8.50          8.68         0.84 o                         
   4   2   9          3.27          3.64         0.80 o                         
   5   2   9          1.30          0.97         0.69 o                         
   6   2   9          1.31          0.46         1.14 o                         
   7   2   9          0.56          1.90         1.07 o                         
 -12   3   9          0.03         -0.10         0.56 o                         
 -11   3   9          0.58         -0.06         0.91 o                         
 -10   3   9          0.07         -0.46         0.61 o                         
  -9   3   9          4.89          5.32         0.67 o                         
  -8   3   9          3.70          2.23         0.46 o                         
  -7   3   9          0.39          0.23         0.38 o                         
  -6   3   9          5.79          4.98         0.95 o                         
  -5   3   9         12.77          9.60         2.40 o                         
  -4   3   9          1.76          1.99         0.42 o                         
  -3   3   9         13.49         14.45         0.84 o                         
  -2   3   9         38.61         39.68         1.15 o                         
  -1   3   9         10.63         10.79         0.61 o                         
   0   3   9         44.08         47.87         1.11 o                         
   1   3   9         16.15         15.84         0.86 o                         
   2   3   9          9.11          8.12         0.75 o                         
   3   3   9          4.49          4.88         0.67 o                         
   4   3   9          2.00          2.24         0.84 o                         
   5   3   9          1.93          1.59         0.60 o                         
   6   3   9          1.38          1.65         0.66 o                         
   7   3   9          0.18          0.34         1.26 o                         
 -11   4   9          1.62          1.42         0.59 o                         
 -10   4   9          1.72          1.07         0.76 o                         
  -9   4   9          0.89          0.53         0.69 o                         
  -8   4   9          2.36          3.12         0.51 o                         
  -7   4   9          1.90          0.47         0.40 o                         
  -6   4   9          7.73          8.85         0.70 o                         
  -5   4   9          2.02          1.72         0.46 o                         
  -4   4   9         35.73         31.33         2.78 o                         
  -3   4   9          8.37          8.99         1.07 o                         
  -2   4   9          6.00          6.54         0.62 o                         
  -1   4   9         13.42         12.53         0.61 o                         
   0   4   9          9.90         10.83         0.64 o                         
   1   4   9         10.12         10.63         0.81 o                         
   2   4   9          4.60          5.26         0.70 o                         
   3   4   9          0.84          0.52         0.48 o                         
   4   4   9          1.10          1.34         0.59 o                         
   5   4   9          1.13          2.19         1.41 o                         
   6   4   9          0.80          0.69         0.62 o                         
   7   4   9          0.54         -0.11         0.63 o                         
 -11   5   9          0.38          0.72         0.66 o                         
 -10   5   9          0.43          0.84         0.69 o                         
  -9   5   9          1.89          2.21         0.76 o                         
  -8   5   9          0.32          0.38         0.69 o                         
  -7   5   9          0.99          0.88         0.43 o                         
  -6   5   9          1.69          2.02         0.51 o                         
  -5   5   9          8.68          9.77         0.84 o                         
  -4   5   9          7.57          8.37         0.73 o                         
  -3   5   9          0.23          0.44         0.40 o                         
  -2   5   9          8.13          7.68         0.73 o                         
  -1   5   9          6.55          6.32         0.80 o                         
   0   5   9          6.74          6.71         0.57 o                         
   1   5   9          7.11          6.87         1.07 o                         
   2   5   9          8.96         10.48         0.89 o                         
   3   5   9         12.31         13.11         1.05 o                         
   4   5   9          4.43          3.64         0.69 o                         
   5   5   9          0.03          0.70         0.64 o                         
   6   5   9          0.20         -0.01         0.62 o                         
 -10   6   9          0.07         -0.38         0.61 o                         
  -9   6   9          1.34          0.38         0.76 o                         
  -8   6   9          1.82          1.52         0.76 o                         
  -7   6   9          0.48         -0.08         0.46 o                         
  -6   6   9          1.85          0.88         0.48 o                         
  -5   6   9          6.26          4.87         2.06 o                         
  -4   6   9          4.42          6.07         1.14 o                         
  -3   6   9         10.20         10.25         1.33 o                         
  -2   6   9         12.28         14.45         1.30 o                         
  -1   6   9          0.72          0.65         0.69 o                         
   0   6   9          3.99          4.03         0.67 o                         
   1   6   9          0.69          0.38         0.61 o                         
   2   6   9          5.42          6.49         0.75 o                         
   3   6   9          5.97          7.48         0.86 o                         
   4   6   9          1.18          1.39         0.99 o                         
   5   6   9          1.30          0.44         0.69 o                         
   6   6   9          0.42          0.99         0.84 o                         
  -9   7   9          0.24         -0.69         0.69 o                         
  -8   7   9          0.50         -0.76         0.76 o                         
  -7   7   9          0.98          0.61         0.84 o                         
  -6   7   9          0.96          1.32         0.51 o                         
  -5   7   9          2.94          2.89         0.62 o                         
  -4   7   9          6.63          7.27         0.88 o                         
  -3   7   9          3.86          4.94         0.67 o                         
  -2   7   9          3.64          5.04         0.70 o                         
  -1   7   9          2.30          2.20         0.80 o                         
   0   7   9          3.90          5.64         0.73 o                         
   1   7   9          1.42          1.52         0.76 o                         
   2   7   9          2.56          2.29         0.84 o                         
   3   7   9          0.86          1.60         0.91 o                         
   4   7   9          0.14         -0.12         0.88 o                         
   5   7   9          0.50         -0.06         0.76 o                         
  -8   8   9          0.02         -0.69         0.69 o                         
  -7   8   9          0.24          0.08         0.69 o                         
  -6   8   9          1.23          1.41         0.64 o                         
  -5   8   9          2.53          2.59         0.95 o                         
  -4   8   9          4.62          3.99         0.73 o                         
  -3   8   9          7.46          6.55         1.22 o                         
  -2   8   9          1.71          1.60         0.61 o                         
  -1   8   9          1.06          0.56         0.51 o                         
   0   8   9          0.10          0.10         0.51 o                         
   1   8   9          0.15          0.22         0.51 o                         
   2   8   9          0.12          0.91         0.76 o                         
   3   8   9          0.07          0.08         0.76 o                         
  -6   9   9          1.69          1.45         0.99 o                         
  -5   9   9          3.68          2.43         0.69 o                         
  -4   9   9          4.13          5.08         0.80 o                         
  -3   9   9          3.91          5.19         1.56 o                         
  -2   9   9          4.81          5.33         1.07 o                         
  -1   9   9          0.28          0.50         0.59 o                         
   0   9   9          1.37          2.21         0.65 o                         
   1   9   9          0.31          0.00         0.59 o                         
   2   9   9          2.84          4.42         1.22 o                         
  -4  -9  10          0.37          0.46         0.99 o                         
  -3  -9  10          1.32          2.28         1.30 o                         
  -2  -9  10          4.01          4.14         0.99 o                         
  -1  -9  10          0.18          0.15         0.91 o                         
  -7  -8  10          0.29          0.45         0.69 o                         
  -6  -8  10          0.73          1.08         0.71 o                         
  -5  -8  10          0.87          1.71         1.37 o                         
  -4  -8  10          1.30          0.09         0.62 o                         
  -3  -8  10          1.82          1.56         1.03 o                         
  -2  -8  10          3.96          2.75         0.78 o                         
  -1  -8  10          7.24          9.48         1.37 o                         
   0  -8  10          0.21          0.11         0.62 o                         
   1  -8  10          1.22          0.91         1.07 o                         
   2  -8  10          0.13         -0.69         0.84 o                         
  -8  -7  10          0.91          0.71         0.78 o                         
  -7  -7  10          0.26          0.40         0.68 o                         
  -6  -7  10          0.54          0.30         0.69 o                         
  -5  -7  10          0.11          0.15         0.54 o                         
  -4  -7  10          0.25         -0.38         0.80 o                         
  -3  -7  10          0.87          1.49         0.64 o                         
  -2  -7  10          0.86          0.29         0.57 o                         
  -1  -7  10          0.47          0.00         0.69 o                         
   0  -7  10          1.18          1.96         0.69 o                         
   1  -7  10          0.59          1.64         0.64 o                         
   2  -7  10          2.16          3.67         0.77 o                         
   3  -7  10          1.26          1.65         0.73 o                         
  -9  -6  10          0.09         -0.64         0.64 o                         
  -8  -6  10          0.37          0.47         0.66 o                         
  -7  -6  10          0.60          0.65         0.69 o                         
  -6  -6  10          1.10          0.40         0.60 o                         
  -5  -6  10          0.19          0.13         0.56 o                         
  -4  -6  10          1.54          2.15         0.67 o                         
  -3  -6  10          0.90          1.01         0.56 o                         
  -2  -6  10          3.01          2.35         0.62 o                         
  -1  -6  10          3.11          4.57         0.75 o                         
   0  -6  10          1.92          2.52         0.67 o                         
   1  -6  10          5.36          5.71         1.22 o                         
   2  -6  10          2.61          2.10         1.33 o                         
   3  -6  10          0.18          0.58         0.56 o                         
   4  -6  10          0.84          0.99         0.65 o                         
 -10  -5  10          1.26          1.14         0.80 o                         
  -9  -5  10          0.99          0.23         0.69 o                         
  -8  -5  10          2.09          1.74         0.73 o                         
  -7  -5  10          1.62          1.55         0.80 o                         
  -6  -5  10          1.31          1.67         0.64 o                         
  -5  -5  10          4.41          3.96         0.71 o                         
  -4  -5  10          4.13          3.70         0.73 o                         
  -3  -5  10          2.01          1.33         0.69 o                         
  -2  -5  10          0.37          0.80         0.48 o                         
  -1  -5  10          2.13          3.21         0.62 o                         
   0  -5  10          5.61          6.71         0.77 o                         
   1  -5  10          0.96          1.64         0.76 o                         
   2  -5  10          4.42          4.64         0.56 o                         
   3  -5  10          5.43          5.49         1.22 o                         
   4  -5  10          0.97          0.69         0.91 o                         
   5  -5  10          0.61          0.00         0.91 o                         
 -11  -4  10          0.37          1.75         1.14 o                         
 -10  -4  10          0.28          0.08         0.91 o                         
  -9  -4  10          0.71          0.28         0.62 o                         
  -8  -4  10          5.46          5.74         0.92 o                         
  -7  -4  10          3.22          2.95         1.26 o                         
  -6  -4  10          0.90          1.25         0.59 o                         
  -5  -4  10          0.45          1.60         0.59 o                         
  -4  -4  10         12.12         12.34         1.02 o                         
  -3  -4  10          0.09          0.24         0.42 o                         
  -2  -4  10          2.69          2.06         0.55 o                         
  -1  -4  10          0.70          0.56         0.42 o                         
   0  -4  10          5.66          5.72         0.69 o                         
   1  -4  10          4.20          4.85         0.76 o                         
   2  -4  10          9.90         14.02         1.60 o                         
   3  -4  10          1.33          1.07         0.84 o                         
   4  -4  10          3.35          3.12         1.07 o                         
   5  -4  10          0.41         -0.15         0.91 o                         
   6  -4  10          0.30          0.91         0.91 o                         
 -11  -3  10          0.94          1.22         1.07 o                         
 -10  -3  10          1.91          2.39         0.75 o                         
  -9  -3  10          2.89          2.53         0.73 o                         
  -8  -3  10          1.33          1.87         0.64 o                         
  -7  -3  10          1.08          1.26         0.54 o                         
  -6  -3  10          9.61         10.36         0.94 o                         
  -5  -3  10          2.39          2.68         0.64 o                         
  -4  -3  10          2.57          2.83         0.56 o                         
  -3  -3  10          9.39         10.28         0.91 o                         
  -2  -3  10          2.22          2.49         0.54 o                         
  -1  -3  10         35.33         34.21         1.31 o                         
   0  -3  10         11.79         14.48         1.14 o                         
   1  -3  10          6.14          6.27         0.71 o                         
   2  -3  10          1.04          2.39         0.51 o                         
   3  -3  10          4.32          4.25         0.64 o                         
   4  -3  10          1.69          2.59         0.99 o                         
   5  -3  10          1.10          1.83         0.99 o                         
   6  -3  10          0.08          0.08         0.99 o                         
 -11  -2  10          1.43          2.59         1.14 o                         
 -10  -2  10          3.30          2.51         0.75 o                         
  -9  -2  10          0.03          0.35         0.59 o                         
  -8  -2  10          0.98          1.52         0.62 o                         
  -7  -2  10          2.54          2.04         0.69 o                         
  -6  -2  10          0.15          0.11         0.43 o                         
  -5  -2  10         12.21         12.00         1.14 o                         
  -4  -2  10          3.36          4.09         0.59 o                         
  -3  -2  10          1.91          1.60         0.69 o                         
  -2  -2  10         32.25         31.12         1.20 o                         
  -1  -2  10          7.76          7.91         0.71 o                         
   0  -2  10         30.73         30.57         1.23 o                         
   1  -2  10         52.02         54.21         1.61 o                         
   2  -2  10          9.30         10.17         0.95 o                         
   3  -2  10          1.42          0.59         0.33 o                         
   4  -2  10          1.93          2.60         0.55 o                         
   5  -2  10          1.23          0.91         0.84 o                         
   6  -2  10          0.33         -0.23         0.84 o                         
 -11  -1  10          2.42          1.68         0.99 o                         
 -10  -1  10          1.21          1.22         0.91 o                         
  -9  -1  10          0.71          0.07         0.57 o                         
  -8  -1  10          0.02          0.93         0.51 o                         
  -7  -1  10          4.41          3.44         0.59 o                         
  -6  -1  10          1.96          3.04         0.56 o                         
  -5  -1  10          0.37          0.87         0.40 o                         
  -4  -1  10         19.67         22.15         1.02 o                         
  -3  -1  10         17.05         17.12         1.41 o                         
  -2  -1  10          2.97          2.30         0.48 o                         
  -1  -1  10         13.09         14.17         0.88 o                         
   0  -1  10         12.61         13.02         1.18 o                         
   1  -1  10          8.41         11.11         1.22 o                         
   2  -1  10          7.15          6.49         0.69 o                         
   3  -1  10          2.77          2.67         0.84 o                         
   4  -1  10          3.80          4.44         0.60 o                         
   5  -1  10          2.34          1.68         0.91 o                         
   6  -1  10          1.74          1.52         0.99 o                         
 -11   0  10          4.49          4.65         0.91 o                         
 -10   0  10          2.83          4.17         0.99 o                         
  -9   0  10          2.18          2.01         0.49 o                         
  -8   0  10          0.73          0.30         0.43 o                         
  -7   0  10          1.88          2.30         0.54 o                         
  -6   0  10          0.02          0.23         0.40 o                         
  -5   0  10         23.28         20.14         0.99 o                         
  -4   0  10          0.38         -0.32         0.35 o                         
  -3   0  10          0.38          0.53         0.38 o                         
  -2   0  10         13.29         13.36         0.84 o                         
  -1   0  10          8.52          8.32         1.10 o                         
   0   0  10         42.19         43.83         1.42 o                         
   1   0  10         89.08         90.79         2.12 o                         
   2   0  10         12.74         14.16         1.18 o                         
   3   0  10          9.04          8.08         0.80 o                         
   4   0  10          0.39          1.10         0.53 o                         
   5   0  10          0.32          0.58         0.51 o                         
   6   0  10          0.03          0.15         0.91 o                         
 -11   1  10          2.42          3.35         0.91 o                         
 -10   1  10          1.21          0.90         0.46 o                         
  -9   1  10          0.72          0.95         0.46 o                         
  -8   1  10          0.02         -0.11         0.35 o                         
  -7   1  10          4.41          4.93         0.53 o                         
  -6   1  10          1.94          2.25         0.36 o                         
  -5   1  10          0.37          0.76         0.38 o                         
  -4   1  10         19.68         22.04         1.00 o                         
  -3   1  10         17.11         16.81         0.89 o                         
  -2   1  10          2.98          3.02         0.65 o                         
  -1   1  10         13.07         13.17         0.89 o                         
   0   1  10         12.60         13.19         1.33 o                         
   1   1  10          8.40         12.32         1.64 o                         
   2   1  10          7.17          6.20         0.73 o                         
   3   1  10          2.78          2.67         0.95 o                         
   4   1  10          3.80          2.73         0.95 o                         
   5   1  10          2.33          1.50         0.84 o                         
   6   1  10          1.74          4.04         1.22 o                         
 -11   2  10          1.43          1.52         0.76 o                         
 -10   2  10          3.29          4.04         0.84 o                         
  -9   2  10          0.03          0.44         0.40 o                         
  -8   2  10          0.99          0.69         0.37 o                         
  -7   2  10          2.55          2.40         0.46 o                         
  -6   2  10          0.15         -0.32         0.32 o                         
  -5   2  10         12.25         12.97         0.73 o                         
  -4   2  10          3.34          4.14         0.41 o                         
  -3   2  10          1.91          3.08         0.65 o                         
  -2   2  10         32.35         32.53         1.19 o                         
  -1   2  10          7.74          6.89         0.67 o                         
   0   2  10         30.76         33.20         1.24 o                         
   1   2  10         52.08         54.92         1.67 o                         
   2   2  10          9.30         11.33         0.93 o                         
   3   2  10          1.42          1.56         0.59 o                         
   4   2  10          1.94          3.42         0.66 o                         
   5   2  10          1.22          1.44         0.59 o                         
   6   2  10          0.33          0.11         0.95 o                         
 -11   3  10          0.94          1.60         0.76 o                         
 -10   3  10          1.92          1.30         0.76 o                         
  -9   3  10          2.88          3.10         0.56 o                         
  -8   3  10          1.33          0.86         0.84 o                         
  -7   3  10          1.08         -0.10         0.26 o                         
  -6   3  10          9.60          9.97         0.75 o                         
  -5   3  10          2.38          1.90         0.46 o                         
  -4   3  10          2.58          2.42         0.48 o                         
  -3   3  10          9.44          9.68         0.67 o                         
  -2   3  10          2.23          1.91         0.38 o                         
  -1   3  10         35.30         36.03         1.81 o                         
   0   3  10         11.79         15.94         2.13 o                         
   1   3  10          6.16          7.09         0.75 o                         
   2   3  10          1.04          1.33         0.54 o                         
   3   3  10          4.31          5.01         0.69 o                         
   4   3  10          1.69          1.31         0.62 o                         
   5   3  10          1.10          0.94         0.62 o                         
   6   3  10          0.08         -0.54         0.65 o                         
 -11   4  10          0.37          0.23         0.76 o                         
 -10   4  10          0.28          0.00         0.69 o                         
  -9   4  10          0.71          1.07         0.69 o                         
  -8   4  10          5.47          5.31         0.65 o                         
  -7   4  10          3.20          2.82         0.51 o                         
  -6   4  10          0.90          0.19         0.40 o                         
  -5   4  10          0.45          1.07         0.61 o                         
  -4   4  10         12.12         12.98         0.86 o                         
  -3   4  10          0.09         -0.38         0.38 o                         
  -2   4  10          2.68          1.71         0.46 o                         
  -1   4  10          0.69          0.45         0.32 o                         
   0   4  10          5.68          5.73         0.52 o                         
   1   4  10          4.21          4.95         0.67 o                         
   2   4  10          9.92         12.51         1.00 o                         
   3   4  10          1.33          1.52         0.59 o                         
   4   4  10          3.36          3.28         0.71 o                         
   5   4  10          0.41         -0.24         0.52 o                         
   6   4  10          0.30          0.71         0.68 o                         
 -10   5  10          1.26          2.29         0.84 o                         
  -9   5  10          0.99          0.76         0.76 o                         
  -8   5  10          2.09          2.49         0.56 o                         
  -7   5  10          1.62          0.80         0.48 o                         
  -6   5  10          1.32          1.93         0.51 o                         
  -5   5  10          4.40          3.05         0.59 o                         
  -4   5  10          4.12          3.44         0.65 o                         
  -3   5  10          2.01          1.08         0.53 o                         
  -2   5  10          0.38          0.36         0.33 o                         
  -1   5  10          2.13          1.13         0.72 o                         
   0   5  10          5.60          6.29         0.69 o                         
   1   5  10          0.96          0.97         0.57 o                         
   2   5  10          4.41          5.42         0.75 o                         
   3   5  10          5.43          5.59         2.02 o                         
   4   5  10          0.96          1.53         0.88 o                         
   5   5  10          0.61          0.24         0.62 o                         
  -9   6  10          0.09         -0.23         0.76 o                         
  -8   6  10          0.37          0.23         0.76 o                         
  -7   6  10          0.60          0.88         0.53 o                         
  -6   6  10          1.10          0.33         0.46 o                         
  -5   6  10          0.19         -0.08         0.46 o                         
  -4   6  10          1.56          1.64         0.54 o                         
  -3   6  10          0.90          0.62         0.48 o                         
  -2   6  10          3.00          2.59         0.56 o                         
  -1   6  10          3.10          4.07         0.65 o                         
   0   6  10          1.93          1.76         0.80 o                         
   1   6  10          5.37          4.59         0.70 o                         
   2   6  10          2.60          1.75         0.84 o                         
   3   6  10          0.18         -0.29         0.56 o                         
   4   6  10          0.84          0.95         0.69 o                         
  -8   7  10          0.90          0.61         0.91 o                         
  -7   7  10          0.26         -0.69         0.69 o                         
  -6   7  10          0.53         -0.48         0.48 o                         
  -5   7  10          0.11         -0.25         0.51 o                         
  -4   7  10          0.26          0.11         0.48 o                         
  -3   7  10          0.87          0.61         0.99 o                         
  -2   7  10          0.86          1.16         0.56 o                         
  -1   7  10          0.48          0.51         0.57 o                         
   0   7  10          1.17          2.28         0.64 o                         
   1   7  10          0.59          0.15         0.54 o                         
   2   7  10          2.15          3.58         0.99 o                         
   3   7  10          1.26          2.90         1.07 o                         
  -7   8  10          0.29          0.38         0.91 o                         
  -6   8  10          0.73         -0.04         0.54 o                         
  -5   8  10          0.87          1.18         0.65 o                         
  -4   8  10          1.30          0.79         0.62 o                         
  -3   8  10          1.82          0.98         0.62 o                         
  -2   8  10          3.97          4.02         0.75 o                         
  -1   8  10          7.23          7.43         0.89 o                         
   0   8  10          0.21          0.25         0.56 o                         
   1   8  10          1.22          1.10         0.80 o                         
   2   8  10          0.13          0.00         0.76 o                         
  -4   9  10          0.37          0.32         0.62 o                         
  -3   9  10          1.31          1.37         0.99 o                         
  -2   9  10          4.01          5.07         0.89 o                         
  -1   9  10          0.18          0.04         0.65 o                         
  -4  -8  11          0.28          0.63         0.73 o                         
  -3  -8  11          0.00          0.33         0.69 o                         
  -2  -8  11          0.28          0.08         0.65 o                         
  -7  -7  11          0.34          0.91         0.91 o                         
  -6  -7  11          0.31          1.46         0.80 o                         
  -5  -7  11          1.00         -0.08         0.65 o                         
  -4  -7  11          0.23         -0.56         0.56 o                         
  -3  -7  11          0.78          0.69         0.65 o                         
  -2  -7  11          0.83          2.09         0.73 o                         
  -1  -7  11          1.19          2.59         1.33 o                         
   0  -7  11          3.05          3.47         0.82 o                         
   1  -7  11          0.33          0.46         1.07 o                         
  -8  -6  11          0.02         -0.08         1.07 o                         
  -7  -6  11          0.93          1.32         0.71 o                         
  -6  -6  11          1.89          2.53         0.91 o                         
  -5  -6  11          0.32          0.11         0.56 o                         
  -4  -6  11          1.74          1.75         0.70 o                         
  -3  -6  11          0.23         -0.46         0.56 o                         
  -2  -6  11          0.10          0.53         0.76 o                         
  -1  -6  11          1.13          2.26         0.73 o                         
   0  -6  11          0.97          0.93         0.62 o                         
   1  -6  11          5.43          3.46         1.52 o                         
   2  -6  11          1.24          1.98         1.14 o                         
  -9  -5  11          0.21          1.00         0.75 o                         
  -8  -5  11          0.20         -0.28         0.69 o                         
  -7  -5  11          5.02          6.70         1.00 o                         
  -6  -5  11          0.52          0.41         0.62 o                         
  -5  -5  11          1.27          1.56         0.65 o                         
  -4  -5  11          3.38          4.07         0.99 o                         
  -3  -5  11          2.27          2.47         0.99 o                         
  -2  -5  11          1.88          1.82         0.62 o                         
  -1  -5  11          2.78          2.32         0.62 o                         
   0  -5  11          0.58          0.42         0.51 o                         
   1  -5  11          3.31          4.69         0.77 o                         
   2  -5  11          8.96          7.62         1.37 o                         
   3  -5  11          2.83          5.87         1.37 o                         
 -10  -4  11          0.57          1.38         0.73 o                         
  -9  -4  11          2.29          2.00         0.73 o                         
  -8  -4  11          1.62          1.94         0.75 o                         
  -7  -4  11          0.66          1.05         0.67 o                         
  -6  -4  11          4.85          4.13         0.79 o                         
  -5  -4  11          1.06          0.84         0.59 o                         
  -4  -4  11          2.05          1.61         0.59 o                         
  -3  -4  11          1.09          0.77         0.65 o                         
  -2  -4  11          7.20          7.30         0.88 o                         
  -1  -4  11          2.04          0.99         0.51 o                         
   0  -4  11          0.97          1.57         0.56 o                         
   1  -4  11          5.14          6.22         0.78 o                         
   2  -4  11          5.84          9.60         1.52 o                         
   3  -4  11          3.45          3.20         0.99 o                         
   4  -4  11          1.31          2.90         1.14 o                         
 -10  -3  11          0.20          0.30         0.67 o                         
  -9  -3  11          0.37          0.99         0.62 o                         
  -8  -3  11          1.05          1.17         0.63 o                         
  -7  -3  11          3.84          5.00         1.41 o                         
  -6  -3  11          0.40         -0.14         0.48 o                         
  -5  -3  11          1.24          1.21         0.65 o                         
  -4  -3  11          1.00          0.73         0.51 o                         
  -3  -3  11          0.55          0.74         0.48 o                         
  -2  -3  11          2.46          2.54         0.59 o                         
  -1  -3  11          3.76          4.33         0.69 o                         
   0  -3  11          3.27          3.71         0.80 o                         
   1  -3  11          7.23          8.46         1.26 o                         
   2  -3  11          8.17          9.40         1.03 o                         
   3  -3  11          9.29         11.28         1.14 o                         
   4  -3  11          2.00          1.98         1.07 o                         
   5  -3  11          0.16          1.07         0.99 o                         
 -10  -2  11          2.67          4.60         0.86 o                         
  -9  -2  11          1.65          2.12         0.72 o                         
  -8  -2  11          1.30          0.22         0.57 o                         
  -7  -2  11          4.97          6.51         0.83 o                         
  -6  -2  11          0.62          0.83         0.53 o                         
  -5  -2  11          2.28          2.71         0.62 o                         
  -4  -2  11          4.62          5.23         0.69 o                         
  -3  -2  11          0.01          0.07         0.42 o                         
  -2  -2  11          7.05          5.07         0.66 o                         
  -1  -2  11          1.18          1.06         0.53 o                         
   0  -2  11          4.87          3.96         0.62 o                         
   1  -2  11          3.38          3.94         0.65 o                         
   2  -2  11          5.34          6.22         0.75 o                         
   3  -2  11          1.79          1.07         0.39 o                         
   4  -2  11          0.04         -0.38         0.84 o                         
   5  -2  11          0.03          0.76         0.84 o                         
 -11  -1  11          0.19         -0.46         0.91 o                         
 -10  -1  11          1.59          1.83         0.99 o                         
  -9  -1  11          2.79          3.17         0.78 o                         
  -8  -1  11          0.07          0.08         0.53 o                         
  -7  -1  11          0.10          0.23         0.48 o                         
  -6  -1  11          0.25          0.38         0.88 o                         
  -5  -1  11          1.14          1.65         0.50 o                         
  -4  -1  11          2.97          3.93         0.60 o                         
  -3  -1  11          2.04          1.71         0.51 o                         
  -2  -1  11          0.21          0.47         0.40 o                         
  -1  -1  11         17.73         16.56         0.99 o                         
   0  -1  11          1.83          2.42         0.57 o                         
   1  -1  11          0.82          1.02         0.48 o                         
   2  -1  11          8.60          7.84         0.84 o                         
   3  -1  11          2.78          2.69         0.56 o                         
   4  -1  11          0.68          0.49         0.49 o                         
   5  -1  11          0.40          0.84         0.99 o                         
 -11   0  11          0.01          0.08         0.99 o                         
 -10   0  11          4.89          5.56         1.22 o                         
  -9   0  11          3.17          2.82         0.91 o                         
  -8   0  11          0.32         -0.08         0.61 o                         
  -7   0  11          0.01         -0.23         0.53 o                         
  -6   0  11          2.31          2.18         0.51 o                         
  -5   0  11          1.38          1.06         0.46 o                         
  -4   0  11          4.39          4.51         0.64 o                         
  -3   0  11          0.07          0.62         0.37 o                         
  -2   0  11          0.04         -0.25         0.35 o                         
  -1   0  11          2.02          3.19         0.72 o                         
   0   0  11         13.52         15.30         1.64 o                         
   1   0  11         15.98         14.92         1.02 o                         
   2   0  11          2.64          4.12         0.66 o                         
   3   0  11          0.01         -0.44         0.44 o                         
   4   0  11          0.00          0.03         0.51 o                         
   5   0  11          2.48          3.35         1.22 o                         
 -10   1  11          1.59          0.84         0.84 o                         
  -9   1  11          2.79          3.43         0.91 o                         
  -8   1  11          0.08          0.46         0.61 o                         
  -7   1  11          0.10         -0.23         0.46 o                         
  -6   1  11          0.25          0.00         0.46 o                         
  -5   1  11          1.14          0.78         0.46 o                         
  -4   1  11          2.97          3.11         0.72 o                         
  -3   1  11          2.05          1.46         0.46 o                         
  -2   1  11          0.21         -0.32         0.32 o                         
  -1   1  11         17.73         15.76         0.95 o                         
   0   1  11          1.82          1.65         0.56 o                         
   1   1  11          0.82          1.32         0.59 o                         
   2   1  11          8.61          8.20         0.88 o                         
   3   1  11          2.79          3.96         0.75 o                         
   4   1  11          0.68          0.37         0.53 o                         
   5   1  11          0.40          0.13         0.56 o                         
 -10   2  11          2.67          2.68         1.52 o                         
  -9   2  11          1.66          2.44         0.51 o                         
  -8   2  11          1.30          2.59         0.76 o                         
  -7   2  11          4.95          6.48         1.07 o                         
  -6   2  11          0.62          0.23         0.61 o                         
  -5   2  11          2.29          2.13         0.69 o                         
  -4   2  11          4.60          4.13         0.65 o                         
  -3   2  11          0.01         -0.38         0.38 o                         
  -2   2  11          7.04          5.63         1.33 o                         
  -1   2  11          1.17          1.49         0.54 o                         
   0   2  11          4.87          3.01         0.56 o                         
   1   2  11          3.38          2.03         0.59 o                         
   2   2  11          5.33          5.82         0.78 o                         
   3   2  11          1.80          1.74         0.60 o                         
   4   2  11          0.04         -0.03         0.53 o                         
   5   2  11          0.03         -0.53         0.53 o                         
 -10   3  11          0.19          0.69         0.69 o                         
  -9   3  11          0.37          0.81         0.53 o                         
  -8   3  11          1.05          0.64         0.42 o                         
  -7   3  11          3.83          4.27         0.59 o                         
  -6   3  11          0.40          0.15         0.38 o                         
  -5   3  11          1.23          0.69         0.61 o                         
  -4   3  11          1.00          0.76         0.61 o                         
  -3   3  11          0.56          0.38         0.53 o                         
  -2   3  11          2.45          3.44         0.59 o                         
  -1   3  11          3.77          3.88         0.62 o                         
   0   3  11          3.28          3.32         0.62 o                         
   1   3  11          7.21          7.52         0.86 o                         
   2   3  11          8.18          9.81         3.01 o                         
   3   3  11          9.31         10.87         1.02 o                         
   4   3  11          2.00          2.63         0.70 o                         
   5   3  11          0.16         -0.58         0.58 o                         
 -10   4  11          0.57          1.37         0.84 o                         
  -9   4  11          2.30          2.44         0.84 o                         
  -8   4  11          1.62          2.35         0.56 o                         
  -7   4  11          0.66          0.42         0.42 o                         
  -6   4  11          4.87          4.15         0.62 o                         
  -5   4  11          1.06          1.04         0.57 o                         
  -4   4  11          2.04          2.88         0.56 o                         
  -3   4  11          1.09          1.12         1.03 o                         
  -2   4  11          7.22          7.31         1.14 o                         
  -1   4  11          2.04          1.98         0.76 o                         
   0   4  11          0.97          1.66         0.56 o                         
   1   4  11          5.13          6.17         0.81 o                         
   2   4  11          5.83          5.58         0.78 o                         
   3   4  11          3.45          2.77         1.49 o                         
   4   4  11          1.31          2.82         0.80 o                         
  -9   5  11          0.21          0.91         0.76 o                         
  -8   5  11          0.20          0.24         0.51 o                         
  -7   5  11          5.01          5.82         0.75 o                         
  -6   5  11          0.52         -0.35         0.69 o                         
  -5   5  11          1.28          0.64         0.46 o                         
  -4   5  11          3.37          2.05         0.69 o                         
  -3   5  11          2.28          1.62         0.61 o                         
  -2   5  11          1.89          2.32         0.56 o                         
  -1   5  11          2.78          3.32         0.84 o                         
   0   5  11          0.57          0.08         0.69 o                         
   1   5  11          3.32          3.50         0.91 o                         
   2   5  11          8.96          9.80         1.64 o                         
   3   5  11          2.83          6.73         0.94 o                         
  -8   6  11          0.02         -0.69         0.69 o                         
  -7   6  11          0.93          0.50         0.54 o                         
  -6   6  11          1.88          2.01         0.56 o                         
  -5   6  11          0.32          0.02         0.51 o                         
  -4   6  11          1.74          1.40         0.56 o                         
  -3   6  11          0.23         -0.04         0.48 o                         
  -2   6  11          0.10          0.00         0.43 o                         
  -1   6  11          1.14          0.68         1.07 o                         
   0   6  11          0.97          1.01         0.51 o                         
   1   6  11          5.44          5.68         0.83 o                         
   2   6  11          1.24          1.30         0.84 o                         
   3   6  11          0.51          0.23         0.84 o                         
  -7   7  11          0.34         -0.24         0.69 o                         
  -6   7  11          0.31          0.13         0.56 o                         
  -5   7  11          1.00         -0.47         0.51 o                         
  -4   7  11          0.23         -0.51         0.51 o                         
  -3   7  11          0.78          0.36         0.56 o                         
  -2   7  11          0.83          0.53         0.56 o                         
  -1   7  11          1.19          2.30         0.67 o                         
   0   7  11          3.04          2.82         0.70 o                         
   1   7  11          0.33         -0.32         1.07 o                         
  -4   8  11          0.28         -0.11         0.59 o                         
  -3   8  11          0.00         -0.72         0.72 o                         
  -2   8  11          0.28          0.70         0.80 o                         
  -6  -6  12          0.60          0.06         0.73 o                         
  -5  -6  12          1.16          1.23         0.77 o                         
  -4  -6  12          0.69          1.39         0.80 o                         
  -3  -6  12          0.29          0.49         0.68 o                         
  -2  -6  12          0.83         -0.25         0.62 o                         
  -1  -6  12          1.02          1.09         0.71 o                         
   0  -6  12          0.08          0.59         0.66 o                         
  -7  -5  12          0.07         -0.38         0.84 o                         
  -6  -5  12          2.33          1.64         0.76 o                         
  -5  -5  12          1.68          2.65         0.80 o                         
  -4  -5  12          0.52         -0.69         0.69 o                         
  -3  -5  12          0.22          0.17         0.64 o                         
  -2  -5  12          2.19          2.36         0.71 o                         
  -1  -5  12          0.01         -0.21         0.49 o                         
   0  -5  12          0.28          0.42         0.59 o                         
   1  -5  12          3.61          3.66         1.26 o                         
  -8  -4  12          0.69          1.01         0.79 o                         
  -7  -4  12          0.89          0.54         0.66 o                         
  -6  -4  12          3.64          5.97         0.97 o                         
  -5  -4  12          0.72          1.25         0.63 o                         
  -4  -4  12          0.12          0.65         0.62 o                         
  -3  -4  12          0.15          0.74         0.52 o                         
  -2  -4  12          0.02         -0.16         0.45 o                         
  -1  -4  12          1.41          2.80         0.71 o                         
   0  -4  12          1.47          2.42         0.69 o                         
   1  -4  12          1.20          1.12         0.59 o                         
   2  -4  12          0.39          0.96         0.51 o                         
  -9  -3  12          0.15          0.30         0.69 o                         
  -8  -3  12          1.93          1.66         0.72 o                         
  -7  -3  12          0.96          1.00         0.66 o                         
  -6  -3  12          2.24          2.25         0.69 o                         
  -5  -3  12          0.13          0.63         0.55 o                         
  -4  -3  12          1.19          0.59         0.59 o                         
  -3  -3  12          5.84          5.39         1.10 o                         
  -2  -3  12          0.75          0.58         0.49 o                         
  -1  -3  12          1.59          1.27         1.07 o                         
   0  -3  12          2.09          1.47         0.55 o                         
   1  -3  12          1.19          2.05         0.60 o                         
   2  -3  12          0.13          1.20         0.60 o                         
   3  -3  12          0.82          1.07         0.99 o                         
  -9  -2  12          0.15         -0.11         0.67 o                         
  -8  -2  12          0.31         -0.31         0.80 o                         
  -7  -2  12          0.45          0.61         0.59 o                         
  -6  -2  12          0.55          0.44         0.61 o                         
  -5  -2  12          1.03          1.92         1.33 o                         
  -4  -2  12          0.49          0.76         0.53 o                         
  -3  -2  12          1.49          1.74         0.69 o                         
  -2  -2  12          2.77          2.92         0.60 o                         
  -1  -2  12          0.66          1.19         0.55 o                         
   0  -2  12          0.66          1.13         0.55 o                         
   1  -2  12          3.78          4.24         0.71 o                         
   2  -2  12          5.44          5.28         0.84 o                         
   3  -2  12          3.29          2.86         0.80 o                         
 -10  -1  12          0.00          0.53         0.91 o                         
  -9  -1  12          0.46          0.61         0.84 o                         
  -8  -1  12          0.60          0.00         1.07 o                         
  -7  -1  12          1.83          1.98         1.03 o                         
  -6  -1  12          0.06         -0.46         0.61 o                         
  -5  -1  12          0.52          1.05         0.51 o                         
  -4  -1  12          0.83          0.76         0.49 o                         
  -3  -1  12          1.11          0.86         0.48 o                         
  -2  -1  12          0.55          0.62         0.51 o                         
  -1  -1  12          0.81          0.61         0.48 o                         
   0  -1  12          4.33          5.54         0.84 o                         
   1  -1  12          0.64          1.07         0.55 o                         
   2  -1  12          0.26         -0.20         0.49 o                         
   3  -1  12          0.16          0.51         0.69 o                         
   4  -1  12          0.50          0.76         0.84 o                         
 -10   0  12          1.68          2.21         1.07 o                         
  -9   0  12          0.13          1.45         0.84 o                         
  -8   0  12          0.15          0.84         0.76 o                         
  -7   0  12          0.63          0.76         0.69 o                         
  -6   0  12          0.07          0.98         0.57 o                         
  -5   0  12          0.04          0.38         0.46 o                         
  -4   0  12          1.14          1.51         0.53 o                         
  -3   0  12          0.03         -0.34         0.38 o                         
  -2   0  12          0.91          1.76         0.53 o                         
  -1   0  12          0.86          0.66         0.49 o                         
   0   0  12          0.85          0.00         0.48 o                         
   1   0  12          0.93          1.04         0.99 o                         
   2   0  12          0.06          0.28         0.53 o                         
   3   0  12          0.93          0.86         0.55 o                         
   4   0  12          0.98          0.04         1.07 o                         
 -10   1  12          0.00          1.45         0.91 o                         
  -9   1  12          0.46          1.14         0.84 o                         
  -8   1  12          0.61          1.14         0.76 o                         
  -7   1  12          1.83          1.45         0.76 o                         
  -6   1  12          0.06         -0.08         0.61 o                         
  -5   1  12          0.51          0.00         0.53 o                         
  -4   1  12          0.84          1.06         0.48 o                         
  -3   1  12          1.10          0.59         0.44 o                         
  -2   1  12          0.54         -0.13         0.76 o                         
  -1   1  12          0.81          0.88         0.48 o                         
   0   1  12          4.33          4.86         1.10 o                         
   1   1  12          0.63          1.42         0.59 o                         
   2   1  12          0.26          0.46         0.55 o                         
   3   1  12          0.16          0.21         0.69 o                         
   4   1  12          0.50          1.07         0.60 o                         
  -9   2  12          0.15          0.38         0.76 o                         
  -8   2  12          0.31          0.53         0.61 o                         
  -7   2  12          0.45          0.69         0.61 o                         
  -6   2  12          0.55          0.08         0.69 o                         
  -5   2  12          1.02          1.37         0.69 o                         
  -4   2  12          0.49          1.07         0.61 o                         
  -3   2  12          1.47          1.65         0.56 o                         
  -2   2  12          2.76          2.80         0.59 o                         
  -1   2  12          0.67          0.95         0.54 o                         
   0   2  12          0.65          0.42         0.51 o                         
   1   2  12          3.78          3.62         0.73 o                         
   2   2  12          5.42          5.45         0.86 o
[truncated: 12,151 more chars]
